# Supplementary material for: De novo transcriptome analysis and glucosinolate profiling in watercress (Nasturtium officinale R. Br.)
Source: BMC Genomics. 2017 May 23;18:401. doi: 10.1186/s12864-017-3792-5 (PMC5442658; doi:10.1186/s12864-017-3792-5)
Supplement: Supplementary file 1 — EXCEL file including detailed analysis of transcripts in Nasturtium officinale. (XLSX 15290 kb) [file 12864_2017_3792_MOESM1_ESM.xlsx]

## Sheet: transcript_anno_watercress
#Transcripts ID	NR	NR E-val	NT	NT E-val	UniProt	UniProt E-val	BRAD	BRAD E-val	TAIR	TAIR E-val	COG	COG E-val	GO	GO E-val	NR Description	NT Description	UniProt Description	BRAD Description	TAIR Description	COG Description
TR10000|c1_g1_i1	gi|674887694|emb|CDY44913.1	3e-19	gi|297812120|ref|XM_002873898.1	2e-72	sp|Q93WI0|STR12_ARATH	2e-17	Bra020036	4e-22	AT5G19370.1	1e-18	-	-	GO:0008152,GO:0009507,GO:0009735,GO:0016853,	2e-17	BnaA02g04180D [Brassica napus]	Arabidopsis lyrata subsp. lyrata hypothetical protein, mRNA	Rhodanese-like/PpiC domain-containing protein 12 OS=Arabidopsis thaliana GN=At5g19370 PE=2 SV=1	[mRNA] locus=Scaffold000030:13393:15279:- [translate_table: standard]	Symbols: | rhodanese-like domain-containing protein / PPIC-type PPIASE domain-containing protein | chr5:6524247-6526629 REVERSE LENGTH=299	-
TR10002|c1_g1_i1	gi|727421131|ref|XP_010435095.1	2e-84	gi|297813608|ref|XM_002874642.1	2e-159	-	-	Bra035234	2e-75	AT4G11300.1	5e-69	-	-	-	-	PREDICTED: uncharacterized protein LOC104718960 [Camelina sativa]	Arabidopsis lyrata subsp. lyrata hypothetical protein, mRNA	-	[mRNA] locus=Scaffold000102:291912:292994:+ [translate_table: standard]	Symbols: | Protein of unknown function (DUF793) | chr4:6872345-6873460 REVERSE LENGTH=371	-
TR10002|c2_g2_i1	gi|727421131|ref|XP_010435095.1	4e-88	gi|297813608|ref|XM_002874642.1	0	-	-	Bra035234	4e-81	AT4G11300.1	9e-74	-	-	-	-	PREDICTED: uncharacterized protein LOC104718960 [Camelina sativa]	Arabidopsis lyrata subsp. lyrata hypothetical protein, mRNA	-	[mRNA] locus=Scaffold000102:291912:292994:+ [translate_table: standard]	Symbols: | Protein of unknown function (DUF793) | chr4:6872345-6873460 REVERSE LENGTH=371	-
TR10003|c0_g1_i1	gi|727617559|ref|XP_010480012.1	2e-65	gi|297847825|ref|XM_002891748.1	1e-110	sp|Q5HZ09|BRXL3_ARATH	6e-52	Bra037970	3e-51	AT1G54180.2	4e-53	-	-	GO:0005634,GO:0008150,	6e-52	PREDICTED: protein Brevis radix-like 3 [Camelina sativa]	Arabidopsis lyrata subsp. lyrata predicted protein, mRNA	Protein Brevis radix-like 3 OS=Arabidopsis thaliana GN=BRXL3 PE=2 SV=2	[mRNA] locus=Scaffold000137:97350:99442:+ [translate_table: standard]	Symbols: ATBRXL3, BRX-LIKE3 | BREVIS RADIX-like 3 | chr1:20227697-20229728 FORWARD LENGTH=344	-
TR10003|c1_g1_i2	gi|727439438|ref|XP_010501089.1	4e-18	gi|565495209|ref|XM_006305182.1	1e-47	sp|Q5HZ09|BRXL3_ARATH	3e-16	Bra021525	5e-13	AT1G54180.2	3e-17	-	-	GO:0005634,GO:0008150,	3e-16	PREDICTED: protein Brevis radix-like 3 [Camelina sativa]	Capsella rubella hypothetical protein (CARUB_v10009614mg) mRNA, complete cds	Protein Brevis radix-like 3 OS=Arabidopsis thaliana GN=BRXL3 PE=2 SV=2	[mRNA] locus=Scaffold000034:1569281:1571116:- [translate_table: standard]	Symbols: ATBRXL3, BRX-LIKE3 | BREVIS RADIX-like 3 | chr1:20227697-20229728 FORWARD LENGTH=344	-
TR10004|c0_g1_i1	gi|238007996|gb|ACR35033.1	9e-08	gi|332002898|gb|CP002688.1	5e-58	-	-	Bra001450	5e-08	AT5G13850.1	4e-06	-	-	-	-	unknown [Zea mays]	Arabidopsis thaliana chromosome 5, complete sequence	-	[mRNA] locus=Scaffold000001:7648282:7649415:+ [translate_table: standard]	Symbols: NACA3 | nascent polypeptide-associated complex subunit alpha-like protein 3 | chr5:4471361-4472676 FORWARD LENGTH=204	-
TR10005|c0_g1_i1	gi|567133783|ref|XP_006393324.1	1e-13	-	-	-	-	Bra014165	5e-11	AT1G48970.1	1e-15	-	-	-	-	hypothetical protein EUTSA_v10011298mg [Eutrema salsugineum]	-	-	[mRNA] locus=Scaffold000015:2098761:2101490:- [translate_table: standard]	Symbols: | NagB/RpiA/CoA transferase-like superfamily protein | chr1:18113868-18117547 REVERSE LENGTH=666	-
TR10005|c1_g1_i1	gi|62318753|dbj|BAD93782.1	5e-70	gi|332189094|gb|CP002684.1	3e-143	sp|P41111|EI2BD_RABIT	1e-07	Bra014165	2e-67	AT1G48970.1	3e-61	-	-	GO:0001541,GO:0003743,GO:0005737,GO:0005851,GO:0006412,GO:0006413,GO:0014003,GO:0042552,GO:0043547,GO:0044237,GO:0051716,GO:0003743,GO:0005085,	1e-07	putative translation initiation factor eIF-2B delta subunit [Arabidopsis thaliana]	Arabidopsis thaliana chromosome 1, complete sequence	Translation initiation factor eIF-2B subunit delta OS=Oryctolagus cuniculus GN=EIF2B4 PE=2 SV=2	[mRNA] locus=Scaffold000015:2098761:2101490:- [translate_table: standard]	Symbols: | NagB/RpiA/CoA transferase-like superfamily protein | chr1:18113868-18117547 REVERSE LENGTH=666	-
TR10006|c0_g1_i1	gi|565479644|ref|XP_006297462.1	3e-35	gi|145359993|ref|NM_127146.5	2e-143	-	-	Bra015243	1e-26	AT2G15860.1	5e-35	-	-	-	-	hypothetical protein CARUB_v10013481mg [Capsella rubella]	Arabidopsis thaliana uncharacterized protein mRNA, complete cds	-	[mRNA] locus=Scaffold000018:763403:767604:- [translate_table: standard]	Symbols: | unknown protein; FUNCTIONS IN: molecular_function unknown; INVOLVED IN: biological_process unknown; LOCATED IN: cellular_component unknown; EXPRESSED IN: 24 plant structures; EXPRESSED DURING: 13 growth stages; Has 30201 Blast hits to 17322 proteins in 780 species: Archae - 12; Bacteria - 1396; Metazoa - 17338; Fungi - 3422; Plants - 5037; Viruses - 0; Other Eukaryotes - 2996 (source: …	-
TR10007|c0_g1_i1	gi|727494397|ref|XP_010423247.1	2e-64	gi|332002898|gb|CP002688.1	1e-149	sp|C0LGU7|Y5458_ARATH	1e-12	Bra009289	4e-41	AT5G07150.1	6e-56	-	-	GO:0000166,GO:0004672,GO:0004674,GO:0005524,GO:0006468,GO:0016020,GO:0016021,GO:0016301,GO:0016310,GO:0016740,	1e-12	PREDICTED: probable LRR receptor-like serine/threonine-protein kinase At5g45840 [Camelina sativa]	Arabidopsis thaliana chromosome 5, complete sequence	Probable LRR receptor-like serine/threonine-protein kinase At5g45840 OS=Arabidopsis thaliana GN=At5g45840 PE=2 SV=1	[mRNA] locus=Scaffold000008:3210342:3215173:- [translate_table: standard]	Symbols: | Leucine-rich repeat protein kinase family protein | chr5:2215820-2217983 FORWARD LENGTH=553	-
TR10007|c0_g2_i1	gi|567171280|ref|XP_006399194.1	2e-89	gi|567171279|ref|XM_006399131.1	0	sp|C0LGU7|Y5458_ARATH	1e-21	Bra009289	8e-65	AT5G07150.1	1e-73	gi|343085920|ref|YP_004775215.1	9e-09	GO:0000166,GO:0004672,GO:0004674,GO:0005524,GO:0006468,GO:0016020,GO:0016021,GO:0016301,GO:0016310,GO:0016740,	1e-21	hypothetical protein EUTSA_v10013141mg [Eutrema salsugineum]	Eutrema salsugineum hypothetical protein (EUTSA_v10013141mg) mRNA, complete cds	Probable LRR receptor-like serine/threonine-protein kinase At5g45840 OS=Arabidopsis thaliana GN=At5g45840 PE=2 SV=1	[mRNA] locus=Scaffold000008:3210342:3215173:- [translate_table: standard]	Symbols: | Leucine-rich repeat protein kinase family protein | chr5:2215820-2217983 FORWARD LENGTH=553	RHS repeat-associated core domain-containing protein [Cyclobacterium marinum DSM 745]
TR10008|c0_g1_i1	gi|297816040|ref|XP_002875903.1	1e-106	gi|297816039|ref|XM_002875857.1	0	sp|Q9STM3|REF6_ARATH	1e-89	Bra018060	3e-90	AT3G48430.1	9e-91	-	-	GO:0003676,GO:0005634,GO:0006351,GO:0006355,GO:0009741,GO:0009826,GO:0010228,GO:0016491,GO:0016568,GO:0033169,GO:0035067,GO:0046872,GO:0048366,GO:0051213,GO:0055114,	1e-89	hypothetical protein ARALYDRAFT_906087 [Arabidopsis lyrata subsp. lyrata]	Arabidopsis lyrata subsp. lyrata hypothetical protein, mRNA	Lysine-specific demethylase REF6 OS=Arabidopsis thaliana GN=REF6 PE=1 SV=1	[mRNA] locus=Scaffold000024:1125381:1130559:- [translate_table: standard]	Symbols: REF6 | relative of early flowering 6 | chr3:17935609-17940456 FORWARD LENGTH=1360	-
TR10009|c0_g1_i3	gi|18398094|ref|NP_565387.1	1e-92	gi|297832571|ref|XM_002884122.1	0	sp|Q9SIW3|SFH7_ARATH	8e-76	Bra034638	2e-82	AT2G16380.1	8e-77	-	-	GO:0000139,GO:0005215,GO:0005622,GO:0005794,GO:0005886,GO:0006810,GO:0015031,GO:0016020,	8e-76	Sec14p-like phosphatidylinositol transfer family protein [Arabidopsis thaliana]	Arabidopsis lyrata subsp. lyrata predicted protein, mRNA	Phosphatidylinositol/phosphatidylcholine transfer protein SFH7 OS=Arabidopsis thaliana GN=SFH7 PE=2 SV=2	[mRNA] locus=Scaffold000097:673475:677175:+ [translate_table: standard]	Symbols: | Sec14p-like phosphatidylinositol transfer family protein | chr2:7085972-7088858 FORWARD LENGTH=547	-
TR10009|c0_g1_i4	gi|297832572|ref|XP_002884168.1	2e-151	gi|297832571|ref|XM_002884122.1	0	sp|Q9SIW3|SFH7_ARATH	1e-119	Bra034638	2e-139	AT2G16380.1	9e-121	-	-	GO:0000139,GO:0005215,GO:0005622,GO:0005794,GO:0005886,GO:0006810,GO:0015031,GO:0016020,	1e-119	predicted protein [Arabidopsis lyrata subsp. lyrata]	Arabidopsis lyrata subsp. lyrata predicted protein, mRNA	Phosphatidylinositol/phosphatidylcholine transfer protein SFH7 OS=Arabidopsis thaliana GN=SFH7 PE=2 SV=2	[mRNA] locus=Scaffold000097:673475:677175:+ [translate_table: standard]	Symbols: | Sec14p-like phosphatidylinositol transfer family protein | chr2:7085972-7088858 FORWARD LENGTH=547	-
TR10010|c0_g1_i1	gi|15223263|ref|NP_172334.1	7e-30	gi|42472796|emb|BX818502.1	2e-155	-	-	Bra018613	3e-27	AT1G08580.1	1e-24	-	-	-	-	uncharacterized protein [Arabidopsis thaliana]	Arabidopsis thaliana Full-length cDNA Complete sequence from clone GSLTSIL82ZG03 of Silique of strain col-0 of Arabidopsis thaliana (thale cress)	-	[mRNA] locus=Scaffold000026:227423:228207:+ [translate_table: standard]	Symbols: | unknown protein; Has 39 Blast hits to 39 proteins in 15 species: Archae - 0; Bacteria - 0; Metazoa - 0; Fungi - 0; Plants - 35; Viruses - 0; Other Eukaryotes - 4 (source: NCBI BLink). | chr1:2715296-2716351 REVERSE LENGTH=123	-
TR10010|c0_g1_i2	gi|15223263|ref|NP_172334.1	2e-09	gi|297849163|ref|XM_002892417.1	2e-57	-	-	Bra018613	2e-10	AT1G08580.1	6e-09	-	-	-	-	uncharacterized protein [Arabidopsis thaliana]	Arabidopsis lyrata subsp. lyrata hypothetical protein, mRNA	-	[mRNA] locus=Scaffold000026:227423:228207:+ [translate_table: standard]	Symbols: | unknown protein; Has 39 Blast hits to 39 proteins in 15 species: Archae - 0; Bacteria - 0; Metazoa - 0; Fungi - 0; Plants - 35; Viruses - 0; Other Eukaryotes - 4 (source: NCBI BLink). | chr1:2715296-2716351 REVERSE LENGTH=123	-
TR10010|c0_g1_i3	gi|15223263|ref|NP_172334.1	6e-41	gi|297849163|ref|XM_002892417.1	7e-140	-	-	Bra018613	3e-37	AT1G08580.1	5e-34	-	-	-	-	uncharacterized protein [Arabidopsis thaliana]	Arabidopsis lyrata subsp. lyrata hypothetical protein, mRNA	-	[mRNA] locus=Scaffold000026:227423:228207:+ [translate_table: standard]	Symbols: | unknown protein; Has 39 Blast hits to 39 proteins in 15 species: Archae - 0; Bacteria - 0; Metazoa - 0; Fungi - 0; Plants - 35; Viruses - 0; Other Eukaryotes - 4 (source: NCBI BLink). | chr1:2715296-2716351 REVERSE LENGTH=123	-
TR10010|c0_g2_i1	gi|297799460|ref|XP_002867614.1	9e-19	-	-	sp|Q93ZG9|FKB53_ARATH	2e-17	Bra019172	4e-17	AT4G25340.2	1e-18	-	-	GO:0000413,GO:0001510,GO:0003755,GO:0005528,GO:0005634,GO:0005730,GO:0005737,GO:0005829,GO:0006334,GO:0006457,GO:0009507,GO:0016853,GO:0034976,GO:0042393,GO:0061077,	2e-17	hypothetical protein ARALYDRAFT_492297 [Arabidopsis lyrata subsp. lyrata]	-	Peptidyl-prolyl cis-trans isomerase FKBP53 OS=Arabidopsis thaliana GN=FKBP53 PE=1 SV=1	[mRNA] locus=Scaffold000027:853934:856345:+ [translate_table: standard]	Symbols: FKBP53 | FK506 BINDING PROTEIN 53 | chr4:12959863-12962632 REVERSE LENGTH=444	-
TR10011|c0_g1_i1	gi|30678181|ref|NP_178601.2	0	gi|565478135|ref|XM_006296646.1	0	sp|Q09326|MGAT2_RAT	1e-43	Bra013178	0	AT2G05320.1	1e-165	-	-	GO:0000139,GO:0005794,GO:0005795,GO:0006486,GO:0006487,GO:0008455,GO:0009312,GO:0016020,GO:0016021,GO:0016740,GO:0016757,GO:0018279,GO:0030246,	1e-43	beta-1,2-N-acetylglucosaminyltransferase II [Arabidopsis thaliana]	Capsella rubella hypothetical protein (CARUB_v10013752mg) mRNA, complete cds	Alpha-1,6-mannosyl-glycoprotein 2-beta-N-acetylglucosaminyltransferase OS=Rattus norvegicus GN=Mgat2 PE=1 SV=1	[mRNA] locus=Scaffold000013:3883715:3884977:- [translate_table: standard]	Symbols: | beta-1,2-N-acetylglucosaminyltransferase II | chr2:1936016-1937308 FORWARD LENGTH=430	-
TR10013|c0_g1_i1	gi|727484147|ref|XP_010417949.1	4e-44	gi|145360408|ref|NM_128355.2	1e-97	sp|O23249|CKS1_ARATH	1e-36	Bra034614	4e-44	AT2G27960.1	1e-37	-	-	GO:0000278,GO:0005515,GO:0005737,GO:0006661,GO:0007049,GO:0010440,GO:0016538,GO:0042023,GO:0045736,GO:0051301,GO:0051726,GO:0042023,	1e-36	PREDICTED: cyclin-dependent kinases regulatory subunit 1 [Camelina sativa]	Arabidopsis thaliana cyclin-dependent kinases regulatory subunit 1 mRNA, complete cds	Cyclin-dependent kinases regulatory subunit 1 OS=Arabidopsis thaliana GN=CKS1 PE=1 SV=1	[mRNA] locus=Scaffold000097:502813:503529:+ [translate_table: standard]	Symbols: CKS1, CKS1AT | cyclin-dependent kinase-subunit 1 | chr2:11910903-11911543 REVERSE LENGTH=87	-
TR10014|c0_g1_i1	gi|567138185|ref|XP_006394428.1	4e-54	gi|297793776|ref|XM_002864727.1	7e-133	-	-	Bra029284	9e-55	AT5G62150.1	8e-44	-	-	-	-	hypothetical protein EUTSA_v10005374mg [Eutrema salsugineum]	Arabidopsis lyrata subsp. lyrata peptidoglycan-binding LysM domain-containing protein, mRNA	-	[mRNA] locus=Scaffold000065:472952:476389:- [translate_table: standard]	Symbols: | peptidoglycan-binding LysM domain-containing protein | chr5:24958325-24958633 FORWARD LENGTH=102	-
TR10015|c1_g1_i1	gi|565449611|ref|XP_006285471.1	3e-137	gi|565449610|ref|XM_006285409.1	3e-180	sp|P59583|WRK32_ARATH	9e-111	Bra010266	3e-101	AT4G30935.1	9e-112	-	-	GO:0003677,GO:0003700,GO:0005515,GO:0005634,GO:0006351,GO:0006355,GO:0043565,	9e-111	hypothetical protein CARUB_v10006890mg, partial [Capsella rubella]	Capsella rubella hypothetical protein (CARUB_v10006890mg) mRNA, partial cds	Probable WRKY transcription factor 32 OS=Arabidopsis thaliana GN=WRKY32 PE=2 SV=1	[mRNA] locus=Scaffold000010:317876:319906:+ [translate_table: standard]	Symbols: WRKY32, ATWRKY32 | WRKY DNA-binding protein 32 | chr4:15051916-15053908 REVERSE LENGTH=466	-
TR10016|c1_g1_i1	gi|297797167|ref|XP_002866468.1	8e-30	gi|297797166|ref|XM_002866422.1	2e-88	-	-	Bra010055	2e-21	AT5G62070.1	7e-27	-	-	-	-	hypothetical protein ARALYDRAFT_496381 [Arabidopsis lyrata subsp. lyrata]	Arabidopsis lyrata subsp. lyrata hypothetical protein, mRNA	-	[mRNA] locus=Scaffold000009:2530973:2534142:- [translate_table: standard]	Symbols: IQD23 | IQ-domain 23 | chr5:24930057-24932451 REVERSE LENGTH=403	-
TR10017|c0_g1_i1	gi|297829780|ref|XP_002882772.1	6e-100	gi|565478095|ref|XM_006296626.1	0	sp|Q0WVD6|ANM3_ARATH	2e-79	Bra034765	1e-98	AT3G12270.1	2e-80	-	-	GO:0000741,GO:0001510,GO:0005737,GO:0005829,GO:0006355,GO:0006479,GO:0006606,GO:0008152,GO:0008168,GO:0008469,GO:0009220,GO:0009560,GO:0016740,GO:0019919,GO:0032259,GO:0034969,GO:0035242,GO:0042991,GO:0046872,	2e-79	hypothetical protein ARALYDRAFT_318005 [Arabidopsis lyrata subsp. lyrata]	Capsella rubella hypothetical protein (CARUB_v10013274mg) mRNA, complete cds	Probable protein arginine N-methyltransferase 3 OS=Arabidopsis thaliana GN=PRMT3 PE=2 SV=1	[mRNA] locus=Scaffold000098:396672:399204:- [translate_table: standard]	Symbols: ATPRMT3, PRMT3 | protein arginine methyltransferase 3 | chr3:3910642-3913122 FORWARD LENGTH=601	-
TR10017|c1_g2_i1	gi|297829780|ref|XP_002882772.1	1e-178	gi|297829779|ref|XM_002882726.1	0	sp|Q0WVD6|ANM3_ARATH	1e-139	Bra034765	2e-177	AT3G12270.1	9e-141	gi|427737935|ref|YP_007057479.1	5e-14	GO:0000741,GO:0001510,GO:0005737,GO:0005829,GO:0006355,GO:0006479,GO:0006606,GO:0008152,GO:0008168,GO:0008469,GO:0009220,GO:0009560,GO:0016740,GO:0019919,GO:0032259,GO:0034969,GO:0035242,GO:0042991,GO:0046872,	1e-139	hypothetical protein ARALYDRAFT_318005 [Arabidopsis lyrata subsp. lyrata]	Arabidopsis lyrata subsp. lyrata hypothetical protein, mRNA	Probable protein arginine N-methyltransferase 3 OS=Arabidopsis thaliana GN=PRMT3 PE=2 SV=1	[mRNA] locus=Scaffold000098:396672:399204:- [translate_table: standard]	Symbols: ATPRMT3, PRMT3 | protein arginine methyltransferase 3 | chr3:3910642-3913122 FORWARD LENGTH=601	50S ribosomal protein L11 methylase [Rivularia sp. PCC 7116]
TR10018|c0_g2_i1	gi|565444661|ref|XP_006284189.1	4e-74	gi|145340217|ref|NM_117520.3	2e-120	sp|Q8L467|BH104_ARATH	5e-60	Bra041033	2e-62	AT4G14410.1	6e-61	-	-	GO:0003677,GO:0003700,GO:0005634,GO:0006351,GO:0006355,GO:0046983,	5e-60	hypothetical protein CARUB_v10005335mg, partial [Capsella rubella]	Arabidopsis thaliana transcription factor bHLH104 mRNA, complete cds	Transcription factor bHLH104 OS=Arabidopsis thaliana GN=BHLH104 PE=2 SV=1	[mRNA] locus=Scaffold000400:4282:5590:- [translate_table: standard]	Symbols: bHLH104 | basic helix-loop-helix (bHLH) DNA-binding superfamily protein | chr4:8300077-8301503 FORWARD LENGTH=283	-
TR10019|c0_g1_i1	gi|567221766|ref|XP_006414512.1	2e-128	gi|30683258|ref|NM_117631.2	0	sp|Q55BK0|UFD1_DICDI	3e-23	Bra038084	1e-127	AT4G15420.1	1e-99	-	-	GO:0006511,GO:0043161,GO:0044351,GO:0005789,	3e-23	hypothetical protein EUTSA_v10024806mg [Eutrema salsugineum]	Arabidopsis thaliana ubiquitin fusion degradation UFD1 family protein mRNA, complete cds	Ubiquitin fusion degradation protein 1 homolog OS=Dictyostelium discoideum GN=ufd1 PE=3 SV=1	[mRNA] locus=Scaffold000138:367095:369099:- [translate_table: standard]	Symbols: | Ubiquitin fusion degradation UFD1 family protein | chr4:8823822-8825949 FORWARD LENGTH=561	-
TR10020|c0_g1_i1	gi|567140086|ref|XP_006394968.1	5e-118	gi|145358480|ref|NM_122625.3	0	sp|Q53YF3|SPC3B_ARATH	2e-92	Bra009958	2e-118	AT5G27430.1	2e-93	-	-	GO:0005618,GO:0005783,GO:0005787,GO:0005789,GO:0006465,GO:0006508,GO:0008233,GO:0016020,GO:0016021,GO:0016787,GO:0031090,GO:0043231,	2e-92	hypothetical protein EUTSA_v10005038mg [Eutrema salsugineum]	Arabidopsis thaliana Signal peptidase complex subunit 3B mRNA, complete cds	Signal peptidase complex subunit 3B OS=Arabidopsis thaliana GN=At5g27430 PE=2 SV=1	[mRNA] locus=Scaffold000009:1933646:1935012:- [translate_table: standard]	Symbols: | Signal peptidase subunit | chr5:9687470-9689185 FORWARD LENGTH=167	-
TR10021|c0_g1_i1	gi|6633837|gb|AAF19696.1|AC008047_3	0	gi|332189094|gb|CP002684.1	0	sp|Q61T02|KDM5_CAEBR	2e-39	Bra027644	4e-108	AT1G08620.2	3e-16	-	-	GO:0003677,GO:0005634,GO:0006351,GO:0006355,GO:0008270,GO:0016491,GO:0016568,GO:0016706,GO:0046872,GO:0051213,GO:0055114,	2e-39	F2K11.14 [Arabidopsis thaliana]	Arabidopsis thaliana chromosome 1, complete sequence	Lysine-specific demethylase rbr-2 OS=Caenorhabditis briggsae GN=rbr-2 PE=3 SV=2	[mRNA] locus=Scaffold000057:232047:239215:- [translate_table: standard]	Symbols: PKDM7D | Transcription factor jumonji (jmj) family protein / zinc finger (C5HC2 type) family protein | chr1:2737554-2743370 FORWARD LENGTH=1209	-
TR10022|c1_g1_i1	gi|565491700|ref|XP_006303489.1	5e-10	gi|297848803|ref|XM_002892237.1	2e-84	-	-	Bra015419	9e-09	AT1G05340.1	1e-07	-	-	-	-	hypothetical protein CARUB_v10010816mg [Capsella rubella]	Arabidopsis lyrata subsp. lyrata hypothetical protein, mRNA	-	[mRNA] locus=Scaffold000018:1874188:1874642:- [translate_table: standard]	Symbols: | unknown protein; FUNCTIONS IN: molecular_function unknown; INVOLVED IN: biological_process unknown; LOCATED IN: chloroplast; EXPRESSED IN: 14 plant structures; EXPRESSED DURING: 7 growth stages; BEST Arabidopsis thaliana protein match is: unknown protein (TAIR:AT2G32210.1); Has 189 Blast hits to 189 proteins in 27 species: Archae - 0; Bacteria - 0; Metazoa - 0; Fungi - 21; Plants - 168…	-
TR10023|c0_g1_i1	gi|567136516|ref|XP_006393976.1	2e-08	-	-	-	-	Bra024426	4e-10	AT5G65880.1	2e-06	-	-	-	-	hypothetical protein EUTSA_v10005252mg [Eutrema salsugineum]	-	-	[mRNA] locus=Scaffold000044:1274539:1275001:+ [translate_table: standard]	Symbols: | unknown protein; FUNCTIONS IN: molecular_function unknown; INVOLVED IN: biological_process unknown; LOCATED IN: endomembrane system; EXPRESSED IN: 21 plant structures; EXPRESSED DURING: 13 growth stages; Has 1807 Blast hits to 1807 proteins in 277 species: Archae - 0; Bacteria - 0; Metazoa - 736; Fungi - 347; Plants - 385; Viruses - 0; Other Eukaryotes - 339 (source: NCBI BLink). | chr…	-
TR10024|c0_g1_i2	gi|674940412|emb|CDX93064.1	1e-46	gi|567157778|ref|XM_006418484.1	9e-73	-	-	Bra013194	5e-49	AT2G04795.1	4e-38	-	-	-	-	BnaA03g37860D [Brassica napus]	Eutrema salsugineum hypothetical protein (EUTSA_v10002759mg) mRNA, complete cds	-	[mRNA] locus=Scaffold000013:3962768:3963043:- [translate_table: standard]	Symbols: | unknown protein; BEST Arabidopsis thaliana protein match is: unknown protein (TAIR:AT5G35732.1); Has 18 Blast hits to 18 proteins in 6 species: Archae - 0; Bacteria - 0; Metazoa - 0; Fungi - 0; Plants - 18; Viruses - 0; Other Eukaryotes - 0 (source: NCBI BLink). | chr2:1683027-1683314 FORWARD LENGTH=95	-
TR10025|c0_g1_i1	gi|727503248|ref|XP_010427660.1	5e-22	-	-	-	-	Bra007525	1e-21	AT3G62200.1	3e-14	-	-	-	-	PREDICTED: uncharacterized protein LOC104712455 [Camelina sativa]	-	-	[mRNA] locus=Scaffold000006:3714816:3715595:+ [translate_table: standard]	Symbols: | Putative endonuclease or glycosyl hydrolase | chr3:23023437-23025671 REVERSE LENGTH=673	-
TR10025|c0_g1_i2	gi|727503248|ref|XP_010427660.1	8e-22	-	-	-	-	Bra029403	1e-21	AT3G62200.1	3e-14	-	-	-	-	PREDICTED: uncharacterized protein LOC104712455 [Camelina sativa]	-	-	[mRNA] locus=Scaffold000065:1232304:1233029:- [translate_table: standard]	Symbols: | Putative endonuclease or glycosyl hydrolase | chr3:23023437-23025671 REVERSE LENGTH=673	-
TR10026|c0_g1_i2	gi|727415835|ref|XP_010512531.1	2e-51	gi|297835441|ref|XM_002885557.1	0	-	-	Bra014989	5e-44	AT3G23900.3	9e-45	-	-	-	-	PREDICTED: uncharacterized protein LOC104788458 isoform X3 [Camelina sativa]	Arabidopsis lyrata subsp. lyrata hypothetical protein, mRNA	-	[mRNA] locus=Scaffold000017:1231844:1234762:- [translate_table: standard]	Symbols: | RNA recognition motif (RRM)-containing protein | chr3:8631941-8635852 REVERSE LENGTH=987	-
TR10027|c0_g1_i1	gi|674900959|emb|CDY32014.1	3e-43	gi|110737734|dbj|AK228917.1	2e-87	-	-	Bra003240	2e-47	AT3G56410.2	2e-34	-	-	-	-	BnaC06g15920D [Brassica napus]	Arabidopsis thaliana mRNA for hypothetical protein, complete cds, clone: RAFL16-23-H13	-	[mRNA] locus=Scaffold000003:652620:657220:- [translate_table: standard]	Symbols: | Protein of unknown function (DUF3133) | chr3:20916320-20921134 REVERSE LENGTH=1535	-
TR10028|c0_g1_i1	gi|15229815|ref|NP_190632.1	8e-67	gi|565467823|ref|XM_006291730.1	3e-40	sp|Q9SCR2|KRP2_ARATH	5e-55	Bra012894	4e-61	AT3G50630.1	4e-56	-	-	GO:0000278,GO:0004860,GO:0004861,GO:0005515,GO:0005634,GO:0005654,GO:0007049,GO:0007050,GO:0010440,GO:0019210,GO:0042023,GO:0045736,	5e-55	cyclin-dependent kinase inhibitor 2 [Arabidopsis thaliana]	Capsella rubella hypothetical protein (CARUB_v10017966mg) mRNA, complete cds	Cyclin-dependent kinase inhibitor 2 OS=Arabidopsis thaliana GN=KRP2 PE=1 SV=1	[mRNA] locus=Scaffold000013:2233923:2234811:- [translate_table: standard]	Symbols: KRP2, ICK2 | KIP-related protein 2 | chr3:18800508-18801366 FORWARD LENGTH=209	-
TR10029|c0_g1_i1	gi|567193740|ref|XP_006405550.1	3e-40	gi|567193739|ref|XM_006405487.1	1e-90	sp|Q8H1U5|APC2_ARATH	2e-34	Bra025616	6e-33	AT2G04660.1	2e-35	-	-	GO:0005515,GO:0005634,GO:0005680,GO:0005819,GO:0006511,GO:0007049,GO:0007067,GO:0007267,GO:0007276,GO:0009561,GO:0009616,GO:0010267,GO:0016567,GO:0031625,GO:0032875,GO:0035196,GO:0042787,GO:0051301,GO:0051302,GO:0051510,GO:0061630,	2e-34	hypothetical protein EUTSA_v10027638mg [Eutrema salsugineum]	Eutrema salsugineum hypothetical protein (EUTSA_v10027638mg) mRNA, complete cds	Anaphase-promoting complex subunit 2 OS=Arabidopsis thaliana GN=APC2 PE=1 SV=1	[mRNA] locus=Scaffold000048:1365691:1369557:- [translate_table: standard]	Symbols: APC2 | anaphase-promoting complex/cyclosome 2 | chr2:1624933-1629039 FORWARD LENGTH=865	-
TR10029|c1_g1_i1	gi|26451938|dbj|BAC43061.1	1e-65	gi|567193739|ref|XM_006405487.1	3e-132	sp|Q8H1U5|APC2_ARATH	7e-58	Bra025616	5e-47	AT2G04660.1	6e-59	-	-	GO:0005515,GO:0005634,GO:0005680,GO:0005819,GO:0006511,GO:0007049,GO:0007067,GO:0007267,GO:0007276,GO:0009561,GO:0009616,GO:0010267,GO:0016567,GO:0031625,GO:0032875,GO:0035196,GO:0042787,GO:0051301,GO:0051302,GO:0051510,GO:0061630,	7e-58	unknown protein [Arabidopsis thaliana]	Eutrema salsugineum hypothetical protein (EUTSA_v10027638mg) mRNA, complete cds	Anaphase-promoting complex subunit 2 OS=Arabidopsis thaliana GN=APC2 PE=1 SV=1	[mRNA] locus=Scaffold000048:1365691:1369557:- [translate_table: standard]	Symbols: APC2 | anaphase-promoting complex/cyclosome 2 | chr2:1624933-1629039 FORWARD LENGTH=865	-
TR1002|c0_g1_i1	gi|567174658|ref|XP_006400199.1	2e-49	gi|567174657|ref|XM_006400136.1	2e-104	-	-	Bra008609	1e-50	AT5G16610.2	1e-42	-	-	-	-	hypothetical protein EUTSA_v10012945mg [Eutrema salsugineum]	Eutrema salsugineum hypothetical protein (EUTSA_v10012945mg) mRNA, complete cds	-	[mRNA] locus=Scaffold000008:253927:256653:+ [translate_table: standard]	Symbols: | unknown protein; Has 35333 Blast hits to 34131 proteins in 2444 species: Archae - 798; Bacteria - 22429; Metazoa - 974; Fungi - 991; Plants - 531; Viruses - 0; Other Eukaryotes - 9610 (source: NCBI BLink). | chr5:5445068-5447945 REVERSE LENGTH=673	-
TR10031|c0_g2_i1	gi|727505266|ref|XP_010428732.1	0	gi|297842426|ref|XM_002889049.1	0	sp|Q9SRE4|UGAL2_ARATH	2e-165	Bra015725	0	AT1G76670.1	2e-166	-	-	GO:0005457,GO:0005459,GO:0005460,GO:0005794,GO:0006810,GO:0006863,GO:0008643,GO:0009624,GO:0009833,GO:0015297,GO:0015783,GO:0015786,GO:0016020,GO:0016021,GO:0022857,GO:0072334,	2e-165	PREDICTED: UDP-galactose transporter 2 [Camelina sativa]	Arabidopsis lyrata subsp. lyrata hypothetical protein, mRNA	UDP-galactose transporter 2 OS=Arabidopsis thaliana GN=UDP-GALT2 PE=2 SV=1	[mRNA] locus=Scaffold000019:555998:558407:+ [translate_table: standard]	Symbols: | Nucleotide-sugar transporter family protein | chr1:28772890-28774569 REVERSE LENGTH=347	-
TR10032|c0_g2_i1	gi|674246470|gb|KFK39235.1	2e-14	gi|567197326|ref|XM_006406475.1	4e-37	-	-	Bra022384	3e-14	AT3G19080.1	5e-15	-	-	-	-	hypothetical protein AALP_AA3G218000 [Arabis alpina]	Eutrema salsugineum hypothetical protein (EUTSA_v10020944mg) mRNA, complete cds	-	[mRNA] locus=Scaffold000037:1434887:1437256:+ [translate_table: standard]	Symbols: | SWIB complex BAF60b domain-containing protein | chr3:6596082-6598667 FORWARD LENGTH=462	-
TR10032|c0_g3_i1	gi|674246470|gb|KFK39235.1	1e-23	gi|567197326|ref|XM_006406475.1	6e-67	sp|O74503|UAF30_SCHPO	4e-10	Bra022384	8e-24	AT3G19080.1	2e-25	gi|389873151|ref|YP_006380570.1	2e-07	GO:0000500,GO:0003677,GO:0005515,GO:0005634,GO:0005737,GO:0005829,GO:0006351,GO:0006355,GO:0045943,GO:0001168,	4e-10	hypothetical protein AALP_AA3G218000 [Arabis alpina]	Eutrema salsugineum hypothetical protein (EUTSA_v10020944mg) mRNA, complete cds	Upstream activation factor subunit spp27 OS=Schizosaccharomyces pombe (strain 972 / ATCC 24843) GN=spp27 PE=1 SV=1	[mRNA] locus=Scaffold000037:1434887:1437256:+ [translate_table: standard]	Symbols: | SWIB complex BAF60b domain-containing protein | chr3:6596082-6598667 FORWARD LENGTH=462	hypothetical protein TKWG_18775 [Advenella kashmirensis WT001]
TR10033|c0_g1_i1	gi|565478778|ref|XP_006297029.1	0	gi|297829241|ref|XM_002882457.1	0	sp|Q8GUG7|RH50_ARATH	0	Bra029613	0	AT3G06980.1	0	gi|312130956|ref|YP_003998296.1	1e-40	GO:0000166,GO:0003676,GO:0003723,GO:0003724,GO:0004004,GO:0004386,GO:0005524,GO:0006364,GO:0006399,GO:0006655,GO:0006952,GO:0006968,GO:0009507,GO:0009658,GO:0009793,GO:0010103,GO:0016226,GO:0016787,GO:0019288,	0	hypothetical protein CARUB_v10013021mg [Capsella rubella]	Arabidopsis lyrata subsp. lyrata hypothetical protein, mRNA	DEAD-box ATP-dependent RNA helicase 50 OS=Arabidopsis thaliana GN=RH50 PE=2 SV=2	[mRNA] locus=Scaffold000067:205568:208484:+ [translate_table: standard]	Symbols: | DEA(D/H)-box RNA helicase family protein | chr3:2201531-2204662 FORWARD LENGTH=781	dead/deah box helicase domain-containing protein [Leadbetterella byssophila DSM 17132]
TR10037|c0_g1_i1	gi|297807009|ref|XP_002871388.1	4e-136	gi|297807008|ref|XM_002871342.1	0	sp|Q93VM9|THOC1_ARATH	5e-105	Bra028613	2e-133	AT5G09860.2	5e-106	-	-	GO:0000347,GO:0003723,GO:0005634,GO:0006397,GO:0006406,GO:0006810,GO:0006952,GO:0008380,GO:0010267,GO:0031047,GO:0050832,GO:0051028,	5e-105	hypothetical protein ARALYDRAFT_908935 [Arabidopsis lyrata subsp. lyrata]	Arabidopsis lyrata subsp. lyrata hypothetical protein, mRNA	THO complex subunit 1 OS=Arabidopsis thaliana GN=THO1 PE=1 SV=1	[mRNA] locus=Scaffold000062:1293250:1296789:- [translate_table: standard]	Symbols: THO1 | nuclear matrix protein-related | chr5:3066815-3070733 FORWARD LENGTH=598	-
TR10037|c0_g1_i2	gi|567172237|ref|XP_006399469.1	3e-137	gi|297807008|ref|XM_002871342.1	0	sp|Q93VM9|THOC1_ARATH	2e-104	Bra028613	2e-133	AT5G09860.2	1e-105	-	-	GO:0000347,GO:0003723,GO:0005634,GO:0006397,GO:0006406,GO:0006810,GO:0006952,GO:0008380,GO:0010267,GO:0031047,GO:0050832,GO:0051028,	2e-104	hypothetical protein EUTSA_v10013059mg [Eutrema salsugineum]	Arabidopsis lyrata subsp. lyrata hypothetical protein, mRNA	THO complex subunit 1 OS=Arabidopsis thaliana GN=THO1 PE=1 SV=1	[mRNA] locus=Scaffold000062:1293250:1296789:- [translate_table: standard]	Symbols: THO1 | nuclear matrix protein-related | chr5:3066815-3070733 FORWARD LENGTH=598	-
TR10037|c0_g1_i3	gi|567172237|ref|XP_006399469.1	8e-136	gi|297807008|ref|XM_002871342.1	0	sp|Q93VM9|THOC1_ARATH	9e-105	Bra028613	1e-134	AT5G09860.2	8e-106	-	-	GO:0000347,GO:0003723,GO:0005634,GO:0006397,GO:0006406,GO:0006810,GO:0006952,GO:0008380,GO:0010267,GO:0031047,GO:0050832,GO:0051028,	9e-105	hypothetical protein EUTSA_v10013059mg [Eutrema salsugineum]	Arabidopsis lyrata subsp. lyrata hypothetical protein, mRNA	THO complex subunit 1 OS=Arabidopsis thaliana GN=THO1 PE=1 SV=1	[mRNA] locus=Scaffold000062:1293250:1296789:- [translate_table: standard]	Symbols: THO1 | nuclear matrix protein-related | chr5:3066815-3070733 FORWARD LENGTH=598	-
TR10037|c0_g1_i4	gi|567172237|ref|XP_006399469.1	4e-99	gi|297807008|ref|XM_002871342.1	0	sp|Q93VM9|THOC1_ARATH	6e-77	Bra028613	3e-97	AT5G09860.2	6e-78	-	-	GO:0000347,GO:0003723,GO:0005634,GO:0006397,GO:0006406,GO:0006810,GO:0006952,GO:0008380,GO:0010267,GO:0031047,GO:0050832,GO:0051028,	6e-77	hypothetical protein EUTSA_v10013059mg [Eutrema salsugineum]	Arabidopsis lyrata subsp. lyrata hypothetical protein, mRNA	THO complex subunit 1 OS=Arabidopsis thaliana GN=THO1 PE=1 SV=1	[mRNA] locus=Scaffold000062:1293250:1296789:- [translate_table: standard]	Symbols: THO1 | nuclear matrix protein-related | chr5:3066815-3070733 FORWARD LENGTH=598	-
TR10038|c0_g1_i1	gi|674955089|emb|CDX78669.1	3e-11	gi|565460353|ref|XM_006288114.1	4e-68	-	-	Bra008655	6e-13	AT5G16030.3	2e-13	-	-	-	-	BnaA03g05810D [Brassica napus]	Capsella rubella hypothetical protein (CARUB_v10001411mg) mRNA, complete cds	-	[mRNA] locus=Scaffold000008:452697:455048:- [translate_table: standard]	Symbols: | unknown protein; FUNCTIONS IN: molecular_function unknown; INVOLVED IN: biological_process unknown; LOCATED IN: cellular_component unknown; EXPRESSED IN: 20 plant structures; EXPRESSED DURING: 13 growth stages; BEST Arabidopsis thaliana protein match is: unknown protein (TAIR:AT3G02500.1); Has 30201 Blast hits to 17322 proteins in 780 species: Archae - 12; Bacteria - 1396; Metazoa - 17…	-
TR10038|c0_g2_i1	gi|567174441|ref|XP_006400134.1	4e-160	gi|565460353|ref|XM_006288114.1	0	-	-	Bra008655	4e-149	AT5G16030.1	3e-127	-	-	-	-	hypothetical protein EUTSA_v10014096mg [Eutrema salsugineum]	Capsella rubella hypothetical protein (CARUB_v10001411mg) mRNA, complete cds	-	[mRNA] locus=Scaffold000008:452697:455048:- [translate_table: standard]	Symbols: | unknown protein; BEST Arabidopsis thaliana protein match is: unknown protein (TAIR:AT3G02500.1); Has 30201 Blast hits to 17322 proteins in 780 species: Archae - 12; Bacteria - 1396; Metazoa - 17338; Fungi - 3422; Plants - 5037; Viruses - 0; Other Eukaryotes - 2996 (source: NCBI BLink). | chr5:5238242-5240578 FORWARD LENGTH=339	-
TR10038|c0_g2_i2	gi|567174441|ref|XP_006400134.1	1e-144	gi|565460353|ref|XM_006288114.1	0	-	-	Bra008655	5e-134	AT5G16030.1	2e-115	-	-	-	-	hypothetical protein EUTSA_v10014096mg [Eutrema salsugineum]	Capsella rubella hypothetical protein (CARUB_v10001411mg) mRNA, complete cds	-	[mRNA] locus=Scaffold000008:452697:455048:- [translate_table: standard]	Symbols: | unknown protein; BEST Arabidopsis thaliana protein match is: unknown protein (TAIR:AT3G02500.1); Has 30201 Blast hits to 17322 proteins in 780 species: Archae - 12; Bacteria - 1396; Metazoa - 17338; Fungi - 3422; Plants - 5037; Viruses - 0; Other Eukaryotes - 2996 (source: NCBI BLink). | chr5:5238242-5240578 FORWARD LENGTH=339	-
TR10041|c0_g2_i1	gi|297814285|ref|XP_002875026.1	4e-130	gi|227202637|dbj|AK318677.1	0	-	-	Bra000973	5e-93	AT4G00440.3	4e-107	-	-	-	-	hypothetical protein ARALYDRAFT_490525 [Arabidopsis lyrata subsp. lyrata]	Arabidopsis thaliana AT4G00440 mRNA, complete cds, clone: RAFL07-91-D14	-	[mRNA] locus=Scaffold000001:5428251:5431167:- [translate_table: standard]	Symbols: | Protein of unknown function (DUF3741) | chr4:195176-198221 FORWARD LENGTH=832	-
TR10041|c1_g1_i1	gi|297814285|ref|XP_002875026.1	4e-75	gi|297814284|ref|XM_002874980.1	1e-164	-	-	Bra037340	6e-60	AT4G00440.3	3e-63	-	-	-	-	hypothetical protein ARALYDRAFT_490525 [Arabidopsis lyrata subsp. lyrata]	Arabidopsis lyrata subsp. lyrata hypothetical protein, mRNA	-	[mRNA] locus=Scaffold000128:159358:162198:+ [translate_table: standard]	Symbols: | Protein of unknown function (DUF3741) | chr4:195176-198221 FORWARD LENGTH=832	-
TR10041|c2_g1_i1	gi|727487113|ref|XP_010419584.1	3e-44	gi|297814284|ref|XM_002874980.1	2e-123	-	-	Bra037340	2e-26	AT4G00440.3	9e-40	-	-	-	-	PREDICTED: uncharacterized protein LOC104705305 isoform X1 [Camelina sativa]	Arabidopsis lyrata subsp. lyrata hypothetical protein, mRNA	-	[mRNA] locus=Scaffold000128:159358:162198:+ [translate_table: standard]	Symbols: | Protein of unknown function (DUF3741) | chr4:195176-198221 FORWARD LENGTH=832	-
TR10042|c0_g1_i1	gi|15239573|ref|NP_200229.1	1e-32	gi|145359230|ref|NM_124798.3	4e-65	-	-	Bra003005	8e-24	AT5G54180.1	2e-31	-	-	-	-	plastid transcriptionally active protein 15 [Arabidopsis thaliana]	Arabidopsis thaliana plastid transcriptionally active protein 15 mRNA, complete cds	-	[mRNA] locus=Scaffold000002:6678139:6679736:- [translate_table: standard]	Symbols: PTAC15 | plastid transcriptionally active 15 | chr5:21988544-21990183 FORWARD LENGTH=500	-
TR10042|c0_g2_i1	gi|15239573|ref|NP_200229.1	0	gi|145359230|ref|NM_124798.3	0	-	-	Bra003005	0	AT5G54180.1	0	-	-	-	-	plastid transcriptionally active protein 15 [Arabidopsis thaliana]	Arabidopsis thaliana plastid transcriptionally active protein 15 mRNA, complete cds	-	[mRNA] locus=Scaffold000002:6678139:6679736:- [translate_table: standard]	Symbols: PTAC15 | plastid transcriptionally active 15 | chr5:21988544-21990183 FORWARD LENGTH=500	-
TR10043|c0_g2_i1	gi|297811993|ref|XP_002873880.1	5e-143	gi|30686734|ref|NM_121831.3	0	-	-	Bra002147	1e-98	AT5G18260.1	9e-106	-	-	-	-	hypothetical protein ARALYDRAFT_909836 [Arabidopsis lyrata subsp. lyrata]	Arabidopsis thaliana protein binding / zinc ion binding protein mRNA, complete cds	-	[mRNA] locus=Scaffold000002:1525905:1527446:- [translate_table: standard]	Symbols: | RING/U-box superfamily protein | chr5:6036226-6037295 REVERSE LENGTH=320	-
TR10044|c0_g1_i1	gi|727610968|ref|XP_010478624.1	6e-137	gi|297851631|ref|XM_002893651.1	0	sp|Q7X9V3|NSI_ARATH	2e-106	Bra033860	2e-132	AT1G32070.2	2e-107	gi|434393296|ref|YP_007128243.1	7e-58	GO:0004059,GO:0004596,GO:0005634,GO:0006098,GO:0006474,GO:0008080,GO:0009507,GO:0016032,GO:0016740,GO:0016746,GO:0030187,GO:0031248,	2e-106	PREDICTED: acetyltransferase NSI-like isoform X1 [Camelina sativa]	Arabidopsis lyrata subsp. lyrata hypothetical protein, mRNA	Acetyltransferase NSI OS=Arabidopsis thaliana GN=NSI PE=1 SV=1	[mRNA] locus=Scaffold000091:302546:303835:+ [translate_table: standard]	Symbols: ATNSI, NSI | nuclear shuttle interacting | chr1:11534851-11536289 REVERSE LENGTH=258	GCN5-related N-acetyltransferase [Gloeocapsa sp. PCC 7428]
TR10045|c0_g1_i1	gi|567219516|ref|XP_006413387.1	1e-178	gi|565443988|ref|XM_006283913.1	0	sp|Q5VST6|AB17B_HUMAN	2e-41	Bra013831	5e-176	AT4G24760.1	7e-143	gi|428316493|ref|YP_007114375.1	1e-28	GO:0005576,GO:0008152,GO:0016020,GO:0016787,	2e-41	hypothetical protein EUTSA_v10025527mg [Eutrema salsugineum]	Capsella rubella hypothetical protein (CARUB_v10005099mg) mRNA, complete cds	Alpha/beta hydrolase domain-containing protein 17B OS=Homo sapiens GN=ABHD17B PE=2 SV=1	[mRNA] locus=Scaffold000014:3437540:3439570:- [translate_table: standard]	Symbols: | alpha/beta-Hydrolases superfamily protein | chr4:12761482-12763564 REVERSE LENGTH=365	alpha/beta hydrolase fold protein [Oscillatoria nigro-viridis PCC 7112]
TR10046|c0_g1_i1	gi|727412369|ref|XP_010478747.1	2e-31	gi|334185201|ref|NM_001202923.1	2e-80	sp|Q8L850|PI5K9_ARATH	3e-27	Bra029805	2e-24	AT3G09920.3	3e-28	-	-	GO:0000166,GO:0005515,GO:0005524,GO:0005634,GO:0005829,GO:0005975,GO:0006520,GO:0016020,GO:0016301,GO:0016307,GO:0016308,GO:0016310,GO:0016740,GO:0046488,GO:0046854,	3e-27	PREDICTED: phosphatidylinositol 4-phosphate 5-kinase 9 [Camelina sativa]	Arabidopsis thaliana phosphatidyl inositol monophosphate 5 kinase mRNA, complete cds	Phosphatidylinositol 4-phosphate 5-kinase 9 OS=Arabidopsis thaliana GN=PIP5K9 PE=1 SV=2	[mRNA] locus=Scaffold000067:987504:991101:- [translate_table: standard]	Symbols: PIP5K9 | phosphatidyl inositol monophosphate 5 kinase | chr3:3040426-3043676 REVERSE LENGTH=815	-
TR10047|c1_g2_i1	gi|567155505|ref|XP_006418093.1	2e-84	gi|297843285|ref|XM_002889478.1	0	-	-	Bra015349	3e-52	AT1G04790.1	8e-70	-	-	-	-	hypothetical protein EUTSA_v10007101mg [Eutrema salsugineum]	Arabidopsis lyrata subsp. lyrata zinc finger family protein, mRNA	-	[mRNA] locus=Scaffold000018:1426778:1429230:+ [translate_table: standard]	Symbols: | RING/U-box superfamily protein | chr1:1345469-1348143 FORWARD LENGTH=634	-
TR10047|c2_g1_i1	gi|297843286|ref|XP_002889524.1	6e-41	gi|567155504|ref|XM_006418030.1	1e-100	-	-	Bra015349	7e-36	AT1G04790.1	8e-35	-	-	-	-	zinc finger family protein [Arabidopsis lyrata subsp. lyrata]	Eutrema salsugineum hypothetical protein (EUTSA_v10007101mg) mRNA, complete cds	-	[mRNA] locus=Scaffold000018:1426778:1429230:+ [translate_table: standard]	Symbols: | RING/U-box superfamily protein | chr1:1345469-1348143 FORWARD LENGTH=634	-
TR10047|c3_g1_i1	gi|297843286|ref|XP_002889524.1	5e-38	gi|565498731|ref|XM_006306943.1	8e-77	-	-	Bra015349	1e-32	AT1G04790.1	8e-38	-	-	-	-	zinc finger family protein [Arabidopsis lyrata subsp. lyrata]	Capsella rubella hypothetical protein (CARUB_v10008582mg) mRNA, complete cds	-	[mRNA] locus=Scaffold000018:1426778:1429230:+ [translate_table: standard]	Symbols: | RING/U-box superfamily protein | chr1:1345469-1348143 FORWARD LENGTH=634	-
TR10047|c4_g1_i1	gi|297843286|ref|XP_002889524.1	2e-50	gi|297843285|ref|XM_002889478.1	8e-112	-	-	Bra015349	4e-41	AT1G04790.1	1e-43	-	-	-	-	zinc finger family protein [Arabidopsis lyrata subsp. lyrata]	Arabidopsis lyrata subsp. lyrata zinc finger family protein, mRNA	-	[mRNA] locus=Scaffold000018:1426778:1429230:+ [translate_table: standard]	Symbols: | RING/U-box superfamily protein | chr1:1345469-1348143 FORWARD LENGTH=634	-
TR10048|c0_g1_i1	gi|297806827|ref|XP_002871297.1	1e-29	gi|565461887|ref|XM_006288881.1	1e-62	sp|Q9SD88|ASTER_ARATH	8e-25	Bra009310	5e-30	AT5G07960.1	8e-26	-	-	GO:0006661,GO:0008150,GO:0016020,GO:0016021,	8e-25	hypothetical protein ARALYDRAFT_487629 [Arabidopsis lyrata subsp. lyrata]	Capsella rubella hypothetical protein (CARUB_v10002307mg) mRNA, complete cds	Protein Asterix OS=Arabidopsis thaliana GN=At5g07960 PE=3 SV=1	[mRNA] locus=Scaffold000008:3307946:3318296:+ [translate_table: standard]	Symbols: | unknown protein; CONTAINS InterPro DOMAIN/s: Uncharacterised protein family UPF0139 (InterPro:IPR005351); Has 193 Blast hits to 193 proteins in 75 species: Archae - 0; Bacteria - 0; Metazoa - 130; Fungi - 0; Plants - 52; Viruses - 0; Other Eukaryotes - 11 (source: NCBI BLink). | chr5:2542350-2543253 FORWARD LENGTH=107	-
TR10049|c0_g1_i2	gi|565493234|ref|XP_006304256.1	7e-92	gi|565493233|ref|XM_006304194.1	4e-178	-	-	Bra015400	9e-91	AT1G05210.1	7e-74	-	-	-	-	hypothetical protein CARUB_v10010479mg [Capsella rubella]	Capsella rubella hypothetical protein (CARUB_v10010479mg) mRNA, complete cds	-	[mRNA] locus=Scaffold000018:1693437:1694268:+ [translate_table: standard]	Symbols: | Transmembrane protein 97, predicted | chr1:1510469-1511485 FORWARD LENGTH=168	-
TR10050|c0_g1_i1	gi|727568456|ref|XP_010456686.1	7e-118	gi|297812706|ref|XM_002874191.1	0	sp|Q5R7X2|SR140_PONAB	7e-33	Bra036530	4e-118	AT5G25060.1	3e-97	-	-	GO:0000166,GO:0003676,GO:0003723,GO:0005634,GO:0006396,	7e-33	PREDICTED: U2 snRNP-associated SURP motif-containing protein-like [Camelina sativa]	Arabidopsis lyrata subsp. lyrata RNA recognition motif-containing protein, mRNA	U2 snRNP-associated SURP motif-containing protein OS=Pongo abelii GN=U2SURP PE=2 SV=1	[mRNA] locus=Scaffold000118:101181:106845:- [translate_table: standard]	Symbols: | RNA recognition motif (RRM)-containing protein | chr5:8634219-8639984 REVERSE LENGTH=946	-
TR10050|c1_g1_i1	gi|727568456|ref|XP_010456686.1	7e-140	gi|18420874|ref|NM_122415.1	0	sp|Q5R7X2|SR140_PONAB	4e-29	Bra036530	4e-126	AT5G25060.1	9e-112	-	-	GO:0000166,GO:0003676,GO:0003723,GO:0005634,GO:0006396,	4e-29	PREDICTED: U2 snRNP-associated SURP motif-containing protein-like [Camelina sativa]	Arabidopsis thaliana RNA recognition motif-containing protein RRC1 mRNA, complete cds	U2 snRNP-associated SURP motif-containing protein OS=Pongo abelii GN=U2SURP PE=2 SV=1	[mRNA] locus=Scaffold000118:101181:106845:- [translate_table: standard]	Symbols: | RNA recognition motif (RRM)-containing protein | chr5:8634219-8639984 REVERSE LENGTH=946	-
TR10051|c1_g1_i1	gi|297829700|ref|XP_002882732.1	0	gi|297829699|ref|XM_002882686.1	0	sp|Q0JIC2|GAM1_ORYSJ	8e-57	Bra034842	4e-173	AT3G11440.1	5e-157	-	-	GO:0003677,GO:0005634,GO:0006351,GO:0006355,GO:0007275,GO:0009908,GO:0030154,	8e-57	hypothetical protein ARALYDRAFT_478481 [Arabidopsis lyrata subsp. lyrata]	Arabidopsis lyrata subsp. lyrata hypothetical protein, mRNA	Transcription factor GAMYB OS=Oryza sativa subsp. japonica GN=GAM1 PE=2 SV=1	[mRNA] locus=Scaffold000098:740237:741949:- [translate_table: standard]	Symbols: ATMYB65, MYB65 | myb domain protein 65 | chr3:3603056-3604929 FORWARD LENGTH=553	-
TR10052|c0_g1_i1	gi|565495082|ref|XP_006305180.1	0	gi|145361410|ref|NM_179283.2	0	sp|Q8RXU4|THA1_ARATH	0	Bra031636	0	AT1G08630.4	0	gi|116748145|ref|YP_844832.1	1e-116	GO:0003824,GO:0004793,GO:0005829,GO:0006520,GO:0006545,GO:0006567,GO:0008732,GO:0009744,GO:0009750,GO:0016829,	0	hypothetical protein CARUB_v10009546mg [Capsella rubella]	Arabidopsis thaliana threonine aldolase mRNA, complete cds	Probable low-specificity L-threonine aldolase 1 OS=Arabidopsis thaliana GN=THA1 PE=1 SV=1	[mRNA] locus=Scaffold000077:479154:481046:- [translate_table: standard]	Symbols: THA1 | threonine aldolase 1 | chr1:2743948-2745685 REVERSE LENGTH=358	threonine aldolase [Syntrophobacter fumaroxidans MPOB]
TR10053|c0_g1_i2	gi|567146129|ref|XP_006415432.1	0	gi|567146125|ref|XM_006415368.1	0	sp|Q9SVG4|RETOL_ARATH	3e-126	Bra014886	0	AT1G30720.1	0	gi|374994247|ref|YP_004969746.1	4e-26	GO:0002679,GO:0003824,GO:0005576,GO:0005739,GO:0005773,GO:0005829,GO:0005886,GO:0006612,GO:0006979,GO:0008762,GO:0009505,GO:0009506,GO:0009611,GO:0010200,GO:0010363,GO:0016020,GO:0016491,GO:0016614,GO:0030968,GO:0031225,GO:0043069,GO:0048046,GO:0050660,GO:0055114,GO:0061025,	3e-126	hypothetical protein EUTSA_v10009705mg [Eutrema salsugineum]	Eutrema salsugineum hypothetical protein (EUTSA_v10007354mg) mRNA, complete cds	Reticuline oxidase-like protein OS=Arabidopsis thaliana GN=At4g20830 PE=1 SV=2	[mRNA] locus=Scaffold000017:176708:178288:+ [translate_table: standard]	Symbols: | FAD-binding Berberine family protein | chr1:10898197-10899780 FORWARD LENGTH=527	FAD/FMN-dependent dehydrogenase [Desulfosporosinus orientis DSM 765]
TR10053|c1_g2_i2	gi|567146129|ref|XP_006415432.1	0	gi|567146125|ref|XM_006415368.1	0	sp|Q9SVG4|RETOL_ARATH	3e-121	Bra014886	0	AT1G30720.1	0	gi|374994247|ref|YP_004969746.1	1e-26	GO:0002679,GO:0003824,GO:0005576,GO:0005739,GO:0005773,GO:0005829,GO:0005886,GO:0006612,GO:0006979,GO:0008762,GO:0009505,GO:0009506,GO:0009611,GO:0010200,GO:0010363,GO:0016020,GO:0016491,GO:0016614,GO:0030968,GO:0031225,GO:0043069,GO:0048046,GO:0050660,GO:0055114,GO:0061025,	3e-121	hypothetical protein EUTSA_v10009705mg [Eutrema salsugineum]	Eutrema salsugineum hypothetical protein (EUTSA_v10007354mg) mRNA, complete cds	Reticuline oxidase-like protein OS=Arabidopsis thaliana GN=At4g20830 PE=1 SV=2	[mRNA] locus=Scaffold000017:176708:178288:+ [translate_table: standard]	Symbols: | FAD-binding Berberine family protein | chr1:10898197-10899780 FORWARD LENGTH=527	FAD/FMN-dependent dehydrogenase [Desulfosporosinus orientis DSM 765]
TR10054|c0_g1_i2	gi|297809711|ref|XP_002872739.1	2e-173	gi|297809710|ref|XM_002872693.1	0	sp|F4JGP4|ATK5_ARATH	9e-136	Bra029564	3e-172	AT4G05190.1	8e-137	-	-	GO:0000070,GO:0000166,GO:0000226,GO:0000278,GO:0000280,GO:0000911,GO:0003777,GO:0005524,GO:0005634,GO:0005737,GO:0005856,GO:0005871,GO:0005874,GO:0005876,GO:0006084,GO:0006275,GO:0006342,GO:0007018,GO:0007049,GO:0007067,GO:0008017,GO:0008283,GO:0008569,GO:0009524,GO:0010103,GO:0010389,GO:0010583,GO:0016572,GO:0042023,GO:0042127,GO:0045010,GO:0051225,GO:0051258,GO:0051301,GO:0051567,	9e-136	hypothetical protein ARALYDRAFT_490168 [Arabidopsis lyrata subsp. lyrata]	Arabidopsis lyrata subsp. lyrata hypothetical protein, mRNA	Kinesin-5 OS=Arabidopsis thaliana GN=ATK5 PE=2 SV=1	[mRNA] locus=Scaffold000066:1283879:1287828:+ [translate_table: standard]	Symbols: ATK5 | kinesin 5 | chr4:2675338-2679482 FORWARD LENGTH=790	-
TR10056|c0_g1_i1	gi|18416362|ref|NP_568236.1	1e-53	gi|565460297|ref|XM_006288086.1	2e-133	-	-	Bra009010	6e-53	AT5G10730.1	6e-46	-	-	-	-	Rossmann-fold NAD(P)-binding domain-containing protein [Arabidopsis thaliana]	Capsella rubella hypothetical protein (CARUB_v10001385mg) mRNA, partial cds	-	[mRNA] locus=Scaffold000008:2059947:2061438:+ [translate_table: standard]	Symbols: | NAD(P)-binding Rossmann-fold superfamily protein | chr5:3390822-3392947 REVERSE LENGTH=287	-
TR10056|c0_g1_i2	gi|674936239|emb|CDX97050.1	8e-24	gi|565460297|ref|XM_006288086.1	3e-80	-	-	Bra009010	1e-26	AT5G10730.1	5e-21	-	-	-	-	BnaC09g45750D [Brassica napus]	Capsella rubella hypothetical protein (CARUB_v10001385mg) mRNA, partial cds	-	[mRNA] locus=Scaffold000008:2059947:2061438:+ [translate_table: standard]	Symbols: | NAD(P)-binding Rossmann-fold superfamily protein | chr5:3390822-3392947 REVERSE LENGTH=287	-
TR10057|c0_g1_i1	gi|297809511|ref|XP_002872639.1	0	gi|332656411|gb|CP002687.1	0	sp|F4JPW1|BASS5_ARATH	3e-174	Bra029434	1e-170	AT4G12030.2	3e-175	gi|392404523|ref|YP_006441135.1	5e-32	GO:0005215,GO:0005342,GO:0005887,GO:0006810,GO:0009507,GO:0009536,GO:0009611,GO:0009753,GO:0009941,GO:0016020,GO:0016021,GO:0019761,GO:0033506,GO:0071702,GO:1903825,	3e-174	bile acid:sodium symporter family protein [Arabidopsis lyrata subsp. lyrata]	Arabidopsis thaliana chromosome 4, complete genome	Probable sodium/metabolite cotransporter BASS5, chloroplastic OS=Arabidopsis thaliana GN=BASS5 PE=2 SV=1	[mRNA] locus=Scaffold000066:133377:135425:+ [translate_table: standard]	Symbols: BAT5, BASS5 | bile acid transporter 5 | chr4:7210981-7212713 FORWARD LENGTH=407	Bile acid:sodium symporter [Turneriella parva DSM 21527]
TR10057|c0_g1_i2	gi|297809511|ref|XP_002872639.1	0	gi|567162607|ref|XM_006396743.1	0	sp|F4JPW1|BASS5_ARATH	3e-177	Bra000760	0	AT4G12030.2	3e-178	gi|392404523|ref|YP_006441135.1	1e-35	GO:0005215,GO:0005342,GO:0005887,GO:0006810,GO:0009507,GO:0009536,GO:0009611,GO:0009753,GO:0009941,GO:0016020,GO:0016021,GO:0019761,GO:0033506,GO:0071702,GO:1903825,	3e-177	bile acid:sodium symporter family protein [Arabidopsis lyrata subsp. lyrata]	Eutrema salsugineum hypothetical protein (EUTSA_v10028698mg) mRNA, complete cds	Probable sodium/metabolite cotransporter BASS5, chloroplastic OS=Arabidopsis thaliana GN=BASS5 PE=2 SV=1	[mRNA] locus=Scaffold000001:4151881:4153756:+ [translate_table: standard]	Symbols: BAT5, BASS5 | bile acid transporter 5 | chr4:7210981-7212713 FORWARD LENGTH=407	Bile acid:sodium symporter [Turneriella parva DSM 21527]
TR10057|c0_g1_i4	gi|297809511|ref|XP_002872639.1	0	gi|332656411|gb|CP002687.1	0	sp|F4JPW1|BASS5_ARATH	2e-178	Bra029434	6e-176	AT4G12030.2	2e-179	gi|392404523|ref|YP_006441135.1	3e-32	GO:0005215,GO:0005342,GO:0005887,GO:0006810,GO:0009507,GO:0009536,GO:0009611,GO:0009753,GO:0009941,GO:0016020,GO:0016021,GO:0019761,GO:0033506,GO:0071702,GO:1903825,	2e-178	bile acid:sodium symporter family protein [Arabidopsis lyrata subsp. lyrata]	Arabidopsis thaliana chromosome 4, complete genome	Probable sodium/metabolite cotransporter BASS5, chloroplastic OS=Arabidopsis thaliana GN=BASS5 PE=2 SV=1	[mRNA] locus=Scaffold000066:133377:135425:+ [translate_table: standard]	Symbols: BAT5, BASS5 | bile acid transporter 5 | chr4:7210981-7212713 FORWARD LENGTH=407	Bile acid:sodium symporter [Turneriella parva DSM 21527]
TR10058|c0_g1_i1	gi|674948010|emb|CDX85792.1	7e-59	gi|297807008|ref|XM_002871342.1	2e-132	sp|Q93VM9|THOC1_ARATH	5e-53	Bra028613	3e-60	AT5G09860.1	4e-54	-	-	GO:0000347,GO:0003723,GO:0005634,GO:0006397,GO:0006406,GO:0006810,GO:0006952,GO:0008380,GO:0010267,GO:0031047,GO:0050832,GO:0051028,	5e-53	BnaA02g00210D [Brassica napus]	Arabidopsis lyrata subsp. lyrata hypothetical protein, mRNA	THO complex subunit 1 OS=Arabidopsis thaliana GN=THO1 PE=1 SV=1	[mRNA] locus=Scaffold000062:1293250:1296789:- [translate_table: standard]	Symbols: AtTHO1, THO1, AtHPR1, HPR1 | nuclear matrix protein-related | chr5:3066815-3070733 FORWARD LENGTH=599	-
TR10058|c1_g1_i3	gi|727561491|ref|XP_010452988.1	4e-86	gi|334187563|ref|NM_001203340.1	4e-108	sp|Q93VM9|THOC1_ARATH	2e-69	Bra028613	5e-84	AT5G09860.2	9e-72	-	-	GO:0000347,GO:0003723,GO:0005634,GO:0006397,GO:0006406,GO:0006810,GO:0006952,GO:0008380,GO:0010267,GO:0031047,GO:0050832,GO:0051028,	2e-69	PREDICTED: THO complex subunit 1-like isoform X2 [Camelina sativa]	Arabidopsis thaliana THO complex subunit 1 mRNA, complete cds	THO complex subunit 1 OS=Arabidopsis thaliana GN=THO1 PE=1 SV=1	[mRNA] locus=Scaffold000062:1293250:1296789:- [translate_table: standard]	Symbols: THO1 | nuclear matrix protein-related | chr5:3066815-3070733 FORWARD LENGTH=598	-
TR10058|c1_g1_i4	gi|565458636|ref|XP_006287317.1	4e-92	gi|334187563|ref|NM_001203340.1	0	sp|Q93VM9|THOC1_ARATH	4e-74	Bra028613	3e-90	AT5G09860.2	2e-76	-	-	GO:0000347,GO:0003723,GO:0005634,GO:0006397,GO:0006406,GO:0006810,GO:0006952,GO:0008380,GO:0010267,GO:0031047,GO:0050832,GO:0051028,	4e-74	hypothetical protein CARUB_v10000519mg [Capsella rubella]	Arabidopsis thaliana THO complex subunit 1 mRNA, complete cds	THO complex subunit 1 OS=Arabidopsis thaliana GN=THO1 PE=1 SV=1	[mRNA] locus=Scaffold000062:1293250:1296789:- [translate_table: standard]	Symbols: THO1 | nuclear matrix protein-related | chr5:3066815-3070733 FORWARD LENGTH=598	-
TR10059|c0_g1_i1	gi|685371146|ref|XP_009119272.1	4e-113	gi|145335092|ref|NM_100341.3	0	sp|Q8GS60|HCAR_ARATH	6e-96	Bra015335	3e-116	AT1G04620.1	6e-97	gi|428202925|ref|YP_007081514.1	1e-56	GO:0009507,GO:0009536,GO:0015994,GO:0016491,GO:0033354,GO:0046872,GO:0051536,GO:0055114,GO:0090415,	6e-96	PREDICTED: 7-hydroxymethyl chlorophyll a reductase, chloroplastic [Brassica rapa]	Arabidopsis thaliana 7-hydroxymethyl chlorophyll a reductase mRNA, complete cds	7-hydroxymethyl chlorophyll a reductase, chloroplastic OS=Arabidopsis thaliana GN=HCAR PE=1 SV=1	[mRNA] locus=Scaffold000018:1338721:1342335:- [translate_table: standard]	Symbols: | coenzyme F420 hydrogenase family / dehydrogenase, beta subunit family | chr1:1282869-1286492 REVERSE LENGTH=462	coenzyme F420-reducing hydrogenase subunit beta [Pleurocapsa sp. PCC 7327]
TR1005|c0_g1_i1	gi|567221006|ref|XP_006414132.1	6e-40	-	-	sp|Q0WVX5|SSY4_ARATH	9e-37	Bra021017	6e-23	AT4G18240.1	6e-38	-	-	GO:0000272,GO:0001666,GO:0004373,GO:0005515,GO:0005982,GO:0009011,GO:0009058,GO:0009501,GO:0009507,GO:0009536,GO:0009664,GO:0016740,GO:0016757,GO:0019252,GO:0019375,	9e-37	hypothetical protein EUTSA_v10024297mg [Eutrema salsugineum]	-	Probable starch synthase 4, chloroplastic/amyloplastic OS=Arabidopsis thaliana GN=SS4 PE=2 SV=1	[mRNA] locus=Scaffold000032:1578079:1582886:- [translate_table: standard]	Symbols: ATSS4, SSIV, SS4 | starch synthase 4 | chr4:10082221-10087044 FORWARD LENGTH=1040	-
TR10060|c1_g1_i1	gi|15225213|ref|NP_180161.1	5e-146	gi|565474121|ref|XM_006294640.1	0	sp|O82307|C3H23_ARATH	3e-122	Bra039022	5e-86	AT2G25900.2	3e-123	-	-	GO:0003677,GO:0003700,GO:0003723,GO:0003727,GO:0005737,GO:0006355,GO:0046872,GO:0061157,	3e-122	putative Cys3His zinc finger protein ATCTH [Arabidopsis thaliana]	Capsella rubella hypothetical protein (CARUB_v10023740mg) mRNA, complete cds	Zinc finger CCCH domain-containing protein 23 OS=Arabidopsis thaliana GN=At2g25900 PE=2 SV=1	[mRNA] locus=Scaffold000158:247347:248420:+ [translate_table: standard]	Symbols: ATCTH | Zinc finger C-x8-C-x5-C-x3-H type family protein | chr2:11041817-11042764 FORWARD LENGTH=315	-
TR10060|c1_g1_i2	gi|15225213|ref|NP_180161.1	1e-144	gi|565474121|ref|XM_006294640.1	0	sp|O82307|C3H23_ARATH	4e-121	Bra039022	4e-88	AT2G25900.2	4e-122	-	-	GO:0003677,GO:0003700,GO:0003723,GO:0003727,GO:0005737,GO:0006355,GO:0046872,GO:0061157,	4e-121	putative Cys3His zinc finger protein ATCTH [Arabidopsis thaliana]	Capsella rubella hypothetical protein (CARUB_v10023740mg) mRNA, complete cds	Zinc finger CCCH domain-containing protein 23 OS=Arabidopsis thaliana GN=At2g25900 PE=2 SV=1	[mRNA] locus=Scaffold000158:247347:248420:+ [translate_table: standard]	Symbols: ATCTH | Zinc finger C-x8-C-x5-C-x3-H type family protein | chr2:11041817-11042764 FORWARD LENGTH=315	-
TR10060|c1_g2_i1	gi|727599276|ref|XP_010472617.1	1e-19	gi|565474121|ref|XM_006294640.1	5e-49	sp|O82307|C3H23_ARATH	8e-19	-	-	AT2G25900.2	6e-20	-	-	GO:0003677,GO:0003700,GO:0003723,GO:0003727,GO:0005737,GO:0006355,GO:0046872,GO:0061157,	8e-19	PREDICTED: zinc finger CCCH domain-containing protein 23-like [Camelina sativa]	Capsella rubella hypothetical protein (CARUB_v10023740mg) mRNA, complete cds	Zinc finger CCCH domain-containing protein 23 OS=Arabidopsis thaliana GN=At2g25900 PE=2 SV=1	-	Symbols: ATCTH | Zinc finger C-x8-C-x5-C-x3-H type family protein | chr2:11041817-11042764 FORWARD LENGTH=315	-
TR10061|c0_g1_i1	gi|565429926|ref|XP_006279488.1	2e-164	gi|565429928|ref|XM_006279427.1	0	sp|Q9UXR9|DNAJ_METTE	9e-07	Bra024289	2e-135	AT5G64360.4	3e-127	gi|410671751|ref|YP_006924122.1	6e-07	GO:0005524,GO:0005737,GO:0006260,GO:0006457,GO:0008270,GO:0009408,GO:0031072,GO:0046872,GO:0051082,	9e-07	hypothetical protein CARUB_v10026348mg [Capsella rubella]	Capsella rubella hypothetical protein (CARUB_v10026348mg) mRNA, complete cds	Chaperone protein DnaJ OS=Methanosarcina thermophila GN=dnaJ PE=3 SV=1	[mRNA] locus=Scaffold000044:289696:291075:- [translate_table: standard]	Symbols: | Chaperone DnaJ-domain superfamily protein | chr5:25737208-25738602 REVERSE LENGTH=464	chaperone DnaJ [Methanolobus psychrophilus R15]
TR10061|c1_g1_i1	gi|565429926|ref|XP_006279488.1	3e-96	gi|565429928|ref|XM_006279427.1	1e-171	-	-	Bra024289	2e-80	AT5G64360.4	5e-76	-	-	-	-	hypothetical protein CARUB_v10026348mg [Capsella rubella]	Capsella rubella hypothetical protein (CARUB_v10026348mg) mRNA, complete cds	-	[mRNA] locus=Scaffold000044:289696:291075:- [translate_table: standard]	Symbols: | Chaperone DnaJ-domain superfamily protein | chr5:25737208-25738602 REVERSE LENGTH=464	-
TR10064|c1_g1_i1	gi|685268494|ref|XP_009125320.1	0	gi|297807048|ref|XM_002871362.1	0	sp|O04722|SUT21_ARATH	2e-169	Bra028595	0	AT5G10180.1	2e-170	gi|386713720|ref|YP_006180043.1	9e-40	GO:0005623,GO:0006810,GO:0008271,GO:0008272,GO:0009684,GO:0015116,GO:0015293,GO:0016020,GO:0016021,GO:0019344,GO:0019761,GO:0030003,GO:0055085,GO:0070838,GO:1902358,	2e-169	PREDICTED: sulfate transporter 2.1 [Brassica rapa]	Arabidopsis lyrata subsp. lyrata hypothetical protein, mRNA	Sulfate transporter 2.1 OS=Arabidopsis thaliana GN=SULTR2;1 PE=2 SV=1	[mRNA] locus=Scaffold000062:1221842:1228264:- [translate_table: standard]	Symbols: AST68, SULTR2;1 | slufate transporter 2;1 | chr5:3193225-3196818 FORWARD LENGTH=677	sulfate transporter family protein [Halobacillus halophilus DSM 2266]
TR10064|c1_g2_i1	gi|674947989|emb|CDX85771.1	1e-92	gi|297807048|ref|XM_002871362.1	6e-179	sp|O04722|SUT21_ARATH	2e-74	Bra028595	2e-93	AT5G10180.1	2e-75	gi|431931493|ref|YP_007244539.1	2e-21	GO:0005623,GO:0006810,GO:0008271,GO:0008272,GO:0009684,GO:0015116,GO:0015293,GO:0016020,GO:0016021,GO:0019344,GO:0019761,GO:0030003,GO:0055085,GO:0070838,GO:1902358,	2e-74	BnaA02g00420D [Brassica napus]	Arabidopsis lyrata subsp. lyrata hypothetical protein, mRNA	Sulfate transporter 2.1 OS=Arabidopsis thaliana GN=SULTR2;1 PE=2 SV=1	[mRNA] locus=Scaffold000062:1221842:1228264:- [translate_table: standard]	Symbols: AST68, SULTR2;1 | slufate transporter 2;1 | chr5:3193225-3196818 FORWARD LENGTH=677	high affinity sulfate transporter 1 [Thioflavicoccus mobilis 8321]
TR10064|c2_g1_i1	gi|217426799|gb|ACK44507.1	2e-89	gi|2114105|dbj|AB003591.1	2e-179	sp|O04722|SUT21_ARATH	1e-73	Bra028595	4e-91	AT5G10180.1	1e-74	gi|357383986|ref|YP_004898710.1	2e-13	GO:0005623,GO:0006810,GO:0008271,GO:0008272,GO:0009684,GO:0015116,GO:0015293,GO:0016020,GO:0016021,GO:0019344,GO:0019761,GO:0030003,GO:0055085,GO:0070838,GO:1902358,	1e-73	AT5G10180-like protein [Arabidopsis arenosa]	Arabidopsis thaliana mRNA for sulfate transporter, complete cds	Sulfate transporter 2.1 OS=Arabidopsis thaliana GN=SULTR2;1 PE=2 SV=1	[mRNA] locus=Scaffold000062:1221842:1228264:- [translate_table: standard]	Symbols: AST68, SULTR2;1 | slufate transporter 2;1 | chr5:3193225-3196818 FORWARD LENGTH=677	sulfate transporter [Pelagibacterium halotolerans B2]
TR10067|c0_g1_i1	gi|297804024|ref|XP_002869896.1	4e-52	gi|30685373|ref|NM_118247.2	1e-145	sp|Q9XFT3|PSBQ1_ARATH	2e-43	Bra029563	2e-46	AT4G21280.2	2e-44	-	-	GO:0005509,GO:0006364,GO:0009507,GO:0009523,GO:0009534,GO:0009535,GO:0009536,GO:0009570,GO:0009579,GO:0009637,GO:0009644,GO:0009654,GO:0009657,GO:0009744,GO:0010114,GO:0010155,GO:0010207,GO:0010218,GO:0015979,GO:0016020,GO:0019684,GO:0019898,GO:0031977,GO:0035304,	2e-43	PSBQ/PSBQ-1 [Arabidopsis lyrata subsp. lyrata]	Arabidopsis thaliana oxygen evolving complex of photosystem II subunit PsbQ mRNA, complete cds	Oxygen-evolving enhancer protein 3-1, chloroplastic OS=Arabidopsis thaliana GN=PSBQ1 PE=1 SV=3	[mRNA] locus=Scaffold000066:1281801:1283213:- [translate_table: standard]	Symbols: PSBQ, PSBQA, PSBQ-1 | photosystem II subunit QA | chr4:11334446-11335587 FORWARD LENGTH=224	-
TR10068|c0_g2_i1	gi|674232041|gb|KFK24806.1	2e-38	gi|30680089|ref|NM_120433.2	4e-161	sp|O49841|RAC2A_ARATH	1e-30	Bra009524	3e-40	AT5G03530.1	1e-31	-	-	GO:0000166,GO:0003924,GO:0005515,GO:0005525,GO:0005737,GO:0005777,GO:0005794,GO:0005886,GO:0006810,GO:0006886,GO:0007264,GO:0015031,GO:0016020,GO:0030742,GO:0032482,GO:0080115,	1e-30	hypothetical protein AALP_AA8G027300 [Arabis alpina]	Arabidopsis thaliana ras-related protein RABC2a mRNA, complete cds	Ras-related protein RABC2a OS=Arabidopsis thaliana GN=RABC2A PE=1 SV=1	[mRNA] locus=Scaffold000008:4283992:4285255:+ [translate_table: standard]	Symbols: ATRAB ALPHA, ATRAB, ATRAB18B, ATRABC2A, RABC2A | RAB GTPase homolog C2A | chr5:885741-887061 REVERSE LENGTH=210	-
TR10069|c0_g1_i1	gi|42563304|ref|NP_177924.3	6e-44	gi|297842580|ref|XM_002889126.1	2e-125	-	-	Bra015640	7e-12	AT1G78010.1	6e-39	-	-	-	-	putative tRNA modification GTPase [Arabidopsis thaliana]	Arabidopsis lyrata subsp. lyrata hypothetical protein, mRNA	-	[mRNA] locus=Scaffold000019:103566:109067:- [translate_table: standard]	Symbols: | tRNA modification GTPase, putative | chr1:29333535-29336297 FORWARD LENGTH=560	-
TR1006|c0_g1_i1	gi|18402669|ref|NP_565725.1	9e-26	gi|565473427|ref|XM_006294388.1	1e-39	sp|Q9SIC4|NTH1_ARATH	1e-22	Bra022842	1e-16	AT2G31450.1	9e-24	-	-	GO:0000703,GO:0003677,GO:0003824,GO:0003906,GO:0005634,GO:0006281,GO:0006284,GO:0006285,GO:0006974,GO:0008152,GO:0009507,GO:0009536,GO:0016787,GO:0016798,GO:0016829,GO:0019104,GO:0042644,GO:0046872,GO:0051536,GO:0051539,	1e-22	protein NTH1 [Arabidopsis thaliana]	Capsella rubella hypothetical protein (CARUB_v10023463mg) mRNA, complete cds	Endonuclease III homolog 1, chloroplastic OS=Arabidopsis thaliana GN=NTH1 PE=2 SV=2	[mRNA] locus=Scaffold000039:566223:568673:- [translate_table: standard]	Symbols: ATNTH1 | DNA glycosylase superfamily protein | chr2:13401318-13404134 REVERSE LENGTH=379	-
TR1006|c0_g2_i1	gi|21537257|gb|AAM61598.1	7e-28	gi|567211181|ref|XM_006410219.1	4e-39	sp|Q9SIC4|NTH1_ARATH	6e-24	Bra022842	1e-15	AT2G31450.1	5e-25	-	-	GO:0000703,GO:0003677,GO:0003824,GO:0003906,GO:0005634,GO:0006281,GO:0006284,GO:0006285,GO:0006974,GO:0008152,GO:0009507,GO:0009536,GO:0016787,GO:0016798,GO:0016829,GO:0019104,GO:0042644,GO:0046872,GO:0051536,GO:0051539,	6e-24	putative endonuclease [Arabidopsis thaliana]	Eutrema salsugineum hypothetical protein (EUTSA_v10016815mg) mRNA, complete cds	Endonuclease III homolog 1, chloroplastic OS=Arabidopsis thaliana GN=NTH1 PE=2 SV=2	[mRNA] locus=Scaffold000039:566223:568673:- [translate_table: standard]	Symbols: ATNTH1 | DNA glycosylase superfamily protein | chr2:13401318-13404134 REVERSE LENGTH=379	-
TR10072|c0_g1_i1	gi|297813077|ref|XP_002874422.1	9e-71	gi|297813076|ref|XM_002874376.1	7e-174	sp|Q8RX66|NEK3_ARATH	4e-58	Bra009993	1e-56	AT5G28290.1	5e-59	-	-	GO:0000166,GO:0004672,GO:0004674,GO:0005524,GO:0006468,GO:0016301,GO:0016310,GO:0016740,	4e-58	hypothetical protein ARALYDRAFT_489646 [Arabidopsis lyrata subsp. lyrata]	Arabidopsis lyrata subsp. lyrata hypothetical protein, mRNA	Serine/threonine-protein kinase Nek3 OS=Arabidopsis thaliana GN=NEK3 PE=2 SV=1	[mRNA] locus=Scaffold000009:2132518:2135481:- [translate_table: standard]	Symbols: ATNEK3, NEK3 | NIMA-related kinase 3 | chr5:10278880-10281880 REVERSE LENGTH=568	-
TR10072|c1_g1_i1	gi|297813077|ref|XP_002874422.1	1e-38	gi|297813076|ref|XM_002874376.1	1e-120	sp|Q8RX66|NEK3_ARATH	1e-37	Bra009993	2e-35	AT5G28290.1	1e-38	-	-	GO:0000166,GO:0004672,GO:0004674,GO:0005524,GO:0006468,GO:0016301,GO:0016310,GO:0016740,	1e-37	hypothetical protein ARALYDRAFT_489646 [Arabidopsis lyrata subsp. lyrata]	Arabidopsis lyrata subsp. lyrata hypothetical protein, mRNA	Serine/threonine-protein kinase Nek3 OS=Arabidopsis thaliana GN=NEK3 PE=2 SV=1	[mRNA] locus=Scaffold000009:2132518:2135481:- [translate_table: standard]	Symbols: ATNEK3, NEK3 | NIMA-related kinase 3 | chr5:10278880-10281880 REVERSE LENGTH=568	-
TR10073|c1_g1_i1	gi|565472354|ref|XP_006293979.1	1e-142	gi|297826948|ref|XM_002881311.1	0	sp|Q9SVG4|RETOL_ARATH	3e-51	Bra005392	1e-139	AT2G34790.1	2e-115	gi|110634800|ref|YP_675008.1	6e-11	GO:0002679,GO:0003824,GO:0005576,GO:0005739,GO:0005773,GO:0005829,GO:0005886,GO:0006612,GO:0006979,GO:0008762,GO:0009505,GO:0009506,GO:0009611,GO:0010200,GO:0010363,GO:0016020,GO:0016491,GO:0016614,GO:0030968,GO:0031225,GO:0043069,GO:0048046,GO:0050660,GO:0055114,GO:0061025,	3e-51	hypothetical protein CARUB_v10022971mg [Capsella rubella]	Arabidopsis lyrata subsp. lyrata EDA28/MEE23, mRNA	Reticuline oxidase-like protein OS=Arabidopsis thaliana GN=At4g20830 PE=1 SV=2	[mRNA] locus=Scaffold000004:5186824:5189379:+ [translate_table: standard]	Symbols: MEE23, EDA28 | FAD-binding Berberine family protein | chr2:14673998-14677237 REVERSE LENGTH=532	FAD linked oxidase-like protein [Chelativorans sp. BNC1]
TR10074|c0_g1_i1	gi|297811805|ref|XP_002873786.1	1e-28	gi|565458849|ref|XM_006287362.1	4e-55	-	-	-	-	AT5G16610.2	2e-31	-	-	-	-	hypothetical protein ARALYDRAFT_488520 [Arabidopsis lyrata subsp. lyrata]	Capsella rubella hypothetical protein (CARUB_v10000630mg) mRNA, complete cds	-	-	Symbols: | unknown protein; Has 35333 Blast hits to 34131 proteins in 2444 species: Archae - 798; Bacteria - 22429; Metazoa - 974; Fungi - 991; Plants - 531; Viruses - 0; Other Eukaryotes - 9610 (source: NCBI BLink). | chr5:5445068-5447945 REVERSE LENGTH=673	-
TR10074|c1_g1_i1	gi|42573389|ref|NP_974791.1	1e-28	-	-	-	-	Bra008609	2e-15	AT5G16610.2	4e-27	-	-	-	-	uncharacterized protein [Arabidopsis thaliana]	-	-	[mRNA] locus=Scaffold000008:253927:256653:+ [translate_table: standard]	Symbols: | unknown protein; Has 35333 Blast hits to 34131 proteins in 2444 species: Archae - 798; Bacteria - 22429; Metazoa - 974; Fungi - 991; Plants - 531; Viruses - 0; Other Eukaryotes - 9610 (source: NCBI BLink). | chr5:5445068-5447945 REVERSE LENGTH=673	-
TR10075|c0_g2_i1	gi|567211286|ref|XP_006410311.1	6e-43	gi|330250293|gb|CP002685.1	1e-126	-	-	Bra005639	6e-29	AT2G31820.1	2e-39	-	-	-	-	hypothetical protein EUTSA_v10016361mg [Eutrema salsugineum]	Arabidopsis thaliana chromosome 2, complete sequence	-	[mRNA] locus=Scaffold000004:6683501:6685592:- [translate_table: standard]	Symbols: | Ankyrin repeat family protein | chr2:13530350-13532562 FORWARD LENGTH=662	-
TR10076|c0_g1_i1	gi|674947776|emb|CDX85558.1	1e-85	gi|297811662|ref|XM_002873669.1	0	sp|A9IM57|RL27_BART1	1e-25	Bra023512	1e-88	AT5G15220.1	2e-68	gi|333894544|ref|YP_004468419.1	6e-30	GO:0003735,GO:0005622,GO:0005840,GO:0006412,GO:0030529,	1e-25	BnaA02g02550D [Brassica napus]	Arabidopsis lyrata subsp. lyrata ribosomal protein L27 family protein, mRNA	50S ribosomal protein L27 OS=Bartonella tribocorum (strain CIP 105476 / IBS 506) GN=rpmA PE=3 SV=1	[mRNA] locus=Scaffold000041:945520:946144:- [translate_table: standard]	Symbols: | Ribosomal protein L27 family protein | chr5:4941466-4942133 REVERSE LENGTH=154	50S ribosomal protein L27 [Alteromonas sp. SN2]
TR10078|c0_g2_i1	gi|158253401|gb|ABW24171.1	4e-63	gi|297847731|ref|XM_002891701.1	4e-111	sp|Q9FJB5|RP8L3_ARATH	7e-53	Bra018448	2e-58	AT5G35450.1	8e-54	gi|479128753|ref|YP_005068713.1	2e-08	GO:0000166,GO:0005524,GO:0005886,GO:0006952,GO:0043531,	7e-53	LOV1-like protein [Olimarabidopsis cabulica]	Arabidopsis lyrata subsp. lyrata hypothetical protein, mRNA	Disease resistance RPP8-like protein 3 OS=Arabidopsis thaliana GN=RPP8L3 PE=2 SV=1	[mRNA] locus=Scaffold000025:1447724:1452313:- [translate_table: standard]	Symbols: | Disease resistance protein (CC-NBS-LRR class) family | chr5:13667809-13670685 FORWARD LENGTH=901	WD-40 repeat protein [Arthrospira platensis NIES-39]
TR10078|c1_g1_i1	gi|32364501|gb|AAP80278.1	1e-35	gi|297789237|ref|XM_002862560.1	1e-54	sp|P59584|RP8HA_ARATH	2e-33	Bra018448	4e-34	AT5G48620.1	2e-33	-	-	GO:0000166,GO:0005524,GO:0006952,GO:0009626,GO:0043531,	2e-33	resistance protein Ei2-2 [Arabidopsis thaliana]	Arabidopsis lyrata subsp. lyrata predicted protein, mRNA	Disease resistance protein RPH8A OS=Arabidopsis thaliana GN=RPH8A PE=3 SV=1	[mRNA] locus=Scaffold000025:1447724:1452313:- [translate_table: standard]	Symbols: | Disease resistance protein (CC-NBS-LRR class) family | chr5:19717406-19720932 FORWARD LENGTH=908	-
TR10078|c1_g1_i2	gi|26452735|dbj|BAC43449.1	7e-51	gi|297789237|ref|XM_002862560.1	5e-94	sp|Q9FJB5|RP8L3_ARATH	1e-44	Bra018448	4e-48	AT5G35450.1	8e-46	gi|479128753|ref|YP_005068713.1	1e-07	GO:0000166,GO:0005524,GO:0005886,GO:0006952,GO:0043531,	1e-44	putative disease resistance protein RPP8 [Arabidopsis thaliana]	Arabidopsis lyrata subsp. lyrata predicted protein, mRNA	Disease resistance RPP8-like protein 3 OS=Arabidopsis thaliana GN=RPP8L3 PE=2 SV=1	[mRNA] locus=Scaffold000025:1447724:1452313:- [translate_table: standard]	Symbols: | Disease resistance protein (CC-NBS-LRR class) family | chr5:13667809-13670685 FORWARD LENGTH=901	WD-40 repeat protein [Arthrospira platensis NIES-39]
TR10079|c0_g2_i1	gi|727442239|ref|XP_010502615.1	1e-64	gi|297818213|ref|XM_002876944.1	4e-111	-	-	Bra025227	4e-59	AT3G26750.1	3e-54	-	-	-	-	PREDICTED: uncharacterized protein LOC104779890 [Camelina sativa]	Arabidopsis lyrata subsp. lyrata At3g26750, mRNA	-	[mRNA] locus=Scaffold000047:703393:704877:- [translate_table: standard]	Symbols: | CONTAINS InterPro DOMAIN/s: Ubiquitin-conjugating enzyme E2C-binding protein (InterPro:IPR019193); Has 26 Blast hits to 25 proteins in 9 species: Archae - 0; Bacteria - 0; Metazoa - 0; Fungi - 0; Plants - 26; Viruses - 0; Other Eukaryotes - 0 (source: NCBI BLink). | chr3:9840139-9841719 REVERSE LENGTH=526	-
TR10079|c1_g1_i1	gi|297818214|ref|XP_002876990.1	9e-27	gi|297818213|ref|XM_002876944.1	8e-66	-	-	Bra025227	9e-29	AT3G26750.1	1e-22	-	-	-	-	At3g26750 [Arabidopsis lyrata subsp. lyrata]	Arabidopsis lyrata subsp. lyrata At3g26750, mRNA	-	[mRNA] locus=Scaffold000047:703393:704877:- [translate_table: standard]	Symbols: | CONTAINS InterPro DOMAIN/s: Ubiquitin-conjugating enzyme E2C-binding protein (InterPro:IPR019193); Has 26 Blast hits to 25 proteins in 9 species: Archae - 0; Bacteria - 0; Metazoa - 0; Fungi - 0; Plants - 26; Viruses - 0; Other Eukaryotes - 0 (source: NCBI BLink). | chr3:9840139-9841719 REVERSE LENGTH=526	-
TR1007|c0_g1_i1	gi|674938385|emb|CDX95011.1	7e-26	gi|297849195|ref|XM_002892433.1	5e-63	-	-	Bra030754	4e-28	AT1G09060.3	5e-24	-	-	-	-	BnaC05g06600D [Brassica napus]	Arabidopsis lyrata subsp. lyrata transcription factor jumonji domain-containing protein, mRNA	-	[mRNA] locus=Scaffold000072:1108783:1112679:- [translate_table: standard]	Symbols: | Zinc finger, RING-type;Transcription factor jumonji/aspartyl beta-hydroxylase | chr1:2921235-2925254 REVERSE LENGTH=944	-
TR10080|c0_g1_i1	gi|565498988|ref|XP_006307133.1	4e-89	gi|565498987|ref|XM_006307071.1	1e-180	sp|Q9LDA9|CAF2P_ARATH	1e-74	Bra024597	6e-85	AT1G23400.1	1e-75	-	-	GO:0000373,GO:0003723,GO:0006397,GO:0008380,GO:0009507,GO:0009536,GO:0009570,GO:0030529,	1e-74	hypothetical protein CARUB_v10008723mg [Capsella rubella]	Capsella rubella hypothetical protein (CARUB_v10008723mg) mRNA, complete cds	CRS2-associated factor 2, chloroplastic OS=Arabidopsis thaliana GN=At1g23400 PE=2 SV=1	[mRNA] locus=Scaffold000045:571823:574576:- [translate_table: standard]	Symbols: CAF2, ATCAF2 | RNA-binding CRS1 / YhbY (CRM) domain-containing protein | chr1:8312199-8314740 REVERSE LENGTH=564	-
TR10080|c1_g1_i1	gi|567148454|ref|XP_006416086.1	2e-40	gi|30688376|ref|NM_102189.3	4e-89	sp|Q9LDA9|CAF2P_ARATH	7e-36	Bra024597	1e-43	AT1G23400.1	5e-37	-	-	GO:0000373,GO:0003723,GO:0006397,GO:0008380,GO:0009507,GO:0009536,GO:0009570,GO:0030529,	7e-36	hypothetical protein EUTSA_v10007246mg [Eutrema salsugineum]	Arabidopsis thaliana CRS2-associated factor 2 mRNA, complete cds	CRS2-associated factor 2, chloroplastic OS=Arabidopsis thaliana GN=At1g23400 PE=2 SV=1	[mRNA] locus=Scaffold000045:571823:574576:- [translate_table: standard]	Symbols: CAF2, ATCAF2 | RNA-binding CRS1 / YhbY (CRM) domain-containing protein | chr1:8312199-8314740 REVERSE LENGTH=564	-
TR10080|c2_g1_i1	gi|297850808|ref|XP_002893285.1	7e-39	gi|297850807|ref|XM_002893239.1	1e-100	sp|Q9LDA9|CAF2P_ARATH	3e-34	Bra024597	2e-35	AT1G23400.1	2e-35	-	-	GO:0000373,GO:0003723,GO:0006397,GO:0008380,GO:0009507,GO:0009536,GO:0009570,GO:0030529,	3e-34	hypothetical protein ARALYDRAFT_335585 [Arabidopsis lyrata subsp. lyrata]	Arabidopsis lyrata subsp. lyrata hypothetical protein, mRNA	CRS2-associated factor 2, chloroplastic OS=Arabidopsis thaliana GN=At1g23400 PE=2 SV=1	[mRNA] locus=Scaffold000045:571823:574576:- [translate_table: standard]	Symbols: CAF2, ATCAF2 | RNA-binding CRS1 / YhbY (CRM) domain-containing protein | chr1:8312199-8314740 REVERSE LENGTH=564	-
TR10081|c0_g1_i1	gi|727649040|ref|XP_010495091.1	0	gi|42567705|ref|NM_120766.3	0	sp|Q9FG23|CK5P3_ARATH	0	Bra009232	0	AT5G06830.1	0	-	-	GO:0000079,GO:0003674,GO:0005575,	0	PREDICTED: CDK5RAP3-like protein [Camelina sativa]	Arabidopsis thaliana uncharacterized protein mRNA, complete cds	CDK5RAP3-like protein OS=Arabidopsis thaliana GN=At5g06830 PE=2 SV=2	[mRNA] locus=Scaffold000008:2950685:2953139:- [translate_table: standard]	Symbols: | unknown protein; CONTAINS InterPro DOMAIN/s: Protein of unknown function DUF773 (InterPro:IPR008491); Has 365 Blast hits to 359 proteins in 109 species: Archae - 9; Bacteria - 13; Metazoa - 209; Fungi - 7; Plants - 47; Viruses - 0; Other Eukaryotes - 80 (source: NCBI BLink). | chr5:2116882-2119559 REVERSE LENGTH=549	-
TR10084|c0_g1_i1	gi|18398206|ref|NP_566331.1	2e-56	gi|565482203|ref|XM_006298680.1	4e-105	sp|P35134|UBC11_ARATH	1e-47	Bra041101	8e-59	AT3G08690.2	9e-49	gi|557694902|ref|YP_008797956.1	8e-09	GO:0000166,GO:0004842,GO:0005515,GO:0005524,GO:0006301,GO:0006511,GO:0006635,GO:0009407,GO:0010286,GO:0016567,GO:0016874,GO:0042023,GO:0043161,GO:0043248,GO:0051510,GO:0051788,GO:0080129,	1e-47	ubiquitin-conjugating enzyme 11 [Arabidopsis thaliana]	Capsella rubella hypothetical protein (CARUB_v10014842mg) mRNA, complete cds	Ubiquitin-conjugating enzyme E2 11 OS=Arabidopsis thaliana GN=UBC11 PE=1 SV=2	[mRNA] locus=Scaffold000528:855:1973:+ [translate_table: standard]	Symbols: UBC11 | ubiquitin-conjugating enzyme 11 | chr3:2641487-2642489 FORWARD LENGTH=148	ubiquitin-conjugating enzyme E2-like protein [Candidatus Caldiarchaeum subterraneum]
TR10084|c0_g1_i2	gi|18398206|ref|NP_566331.1	9e-57	gi|565482203|ref|XM_006298680.1	4e-105	sp|P35134|UBC11_ARATH	1e-47	Bra041101	4e-59	AT3G08690.2	8e-49	gi|557694902|ref|YP_008797956.1	5e-09	GO:0000166,GO:0004842,GO:0005515,GO:0005524,GO:0006301,GO:0006511,GO:0006635,GO:0009407,GO:0010286,GO:0016567,GO:0016874,GO:0042023,GO:0043161,GO:0043248,GO:0051510,GO:0051788,GO:0080129,	1e-47	ubiquitin-conjugating enzyme 11 [Arabidopsis thaliana]	Capsella rubella hypothetical protein (CARUB_v10014842mg) mRNA, complete cds	Ubiquitin-conjugating enzyme E2 11 OS=Arabidopsis thaliana GN=UBC11 PE=1 SV=2	[mRNA] locus=Scaffold000528:855:1973:+ [translate_table: standard]	Symbols: UBC11 | ubiquitin-conjugating enzyme 11 | chr3:2641487-2642489 FORWARD LENGTH=148	ubiquitin-conjugating enzyme E2-like protein [Candidatus Caldiarchaeum subterraneum]
TR10084|c0_g1_i4	gi|596009469|ref|XP_007218529.1	7e-08	gi|332640072|gb|CP002686.1	2e-27	sp|P35134|UBC11_ARATH	5e-07	Bra041101	1e-10	AT3G08690.2	4e-08	-	-	GO:0000166,GO:0004842,GO:0005515,GO:0005524,GO:0006301,GO:0006511,GO:0006635,GO:0009407,GO:0010286,GO:0016567,GO:0016874,GO:0042023,GO:0043161,GO:0043248,GO:0051510,GO:0051788,GO:0080129,	5e-07	hypothetical protein PRUPE_ppa012628mg [Prunus persica]	Arabidopsis thaliana chromosome 3, complete sequence	Ubiquitin-conjugating enzyme E2 11 OS=Arabidopsis thaliana GN=UBC11 PE=1 SV=2	[mRNA] locus=Scaffold000528:855:1973:+ [translate_table: standard]	Symbols: UBC11 | ubiquitin-conjugating enzyme 11 | chr3:2641487-2642489 FORWARD LENGTH=148	-
TR10085|c0_g1_i1	gi|727544424|ref|XP_010445460.1	2e-83	gi|565439631|ref|XM_006282532.1	3e-166	sp|Q944R1|PLY15_ARATH	9e-68	Bra040809	8e-81	AT4G13710.2	1e-68	-	-	GO:0016829,GO:0030570,GO:0045490,GO:0046872,	9e-68	PREDICTED: probable pectate lyase 15 [Camelina sativa]	Capsella rubella hypothetical protein (CARUB_v10004736mg) mRNA, complete cds	Probable pectate lyase 15 OS=Arabidopsis thaliana GN=At4g13710 PE=2 SV=1	[mRNA] locus=Scaffold000266:2044:5592:+ [translate_table: standard]	Symbols: | Pectin lyase-like superfamily protein | chr4:7962550-7966012 FORWARD LENGTH=451	-
TR10086|c0_g1_i1	gi|297845718|ref|XP_002890740.1	7e-57	gi|297845717|ref|XM_002890694.1	2e-129	sp|Q8LBC0|CCT13_ARATH	1e-46	Bra010927	8e-54	AT1G27630.1	2e-47	-	-	GO:0000079,GO:0000394,GO:0005515,GO:0005634,GO:0006355,GO:0006366,GO:0007049,GO:0019901,GO:0051301,	1e-46	cyclin family protein [Arabidopsis lyrata subsp. lyrata]	Arabidopsis lyrata subsp. lyrata cyclin family protein, mRNA	Cyclin-T1-3 OS=Arabidopsis thaliana GN=CYCT1-3 PE=1 SV=2	[mRNA] locus=Scaffold000010:3947153:3949104:- [translate_table: standard]	Symbols: CYCT1;3 | cyclin T 1;3 | chr1:9611647-9613967 FORWARD LENGTH=317	-
TR10086|c0_g2_i1	gi|565495506|ref|XP_006305392.1	7e-43	gi|110739307|dbj|AK229729.1	8e-118	sp|Q8LBC0|CCT13_ARATH	1e-35	Bra010927	2e-39	AT1G27630.1	2e-36	-	-	GO:0000079,GO:0000394,GO:0005515,GO:0005634,GO:0006355,GO:0006366,GO:0007049,GO:0019901,GO:0051301,	1e-35	hypothetical protein CARUB_v10009784mg [Capsella rubella]	Arabidopsis thaliana mRNA for cyclin like protein, complete cds, clone: RAFL21-41-F17	Cyclin-T1-3 OS=Arabidopsis thaliana GN=CYCT1-3 PE=1 SV=2	[mRNA] locus=Scaffold000010:3947153:3949104:- [translate_table: standard]	Symbols: CYCT1;3 | cyclin T 1;3 | chr1:9611647-9613967 FORWARD LENGTH=317	-
TR10086|c0_g2_i2	gi|297845718|ref|XP_002890740.1	2e-58	gi|186478930|ref|NM_102528.3	5e-140	sp|Q8LBC0|CCT13_ARATH	6e-48	Bra010927	2e-55	AT1G27630.1	6e-49	-	-	GO:0000079,GO:0000394,GO:0005515,GO:0005634,GO:0006355,GO:0006366,GO:0007049,GO:0019901,GO:0051301,	6e-48	cyclin family protein [Arabidopsis lyrata subsp. lyrata]	Arabidopsis thaliana cyclin-T1-3 mRNA, complete cds	Cyclin-T1-3 OS=Arabidopsis thaliana GN=CYCT1-3 PE=1 SV=2	[mRNA] locus=Scaffold000010:3947153:3949104:- [translate_table: standard]	Symbols: CYCT1;3 | cyclin T 1;3 | chr1:9611647-9613967 FORWARD LENGTH=317	-
TR10087|c0_g1_i1	gi|565489057|ref|XP_006302168.1	5e-107	gi|565489056|ref|XM_006302106.1	0	sp|Q9CAA9|BH049_ARATH	7e-82	Bra004348	5e-89	AT1G68920.3	3e-84	-	-	GO:0003677,GO:0003700,GO:0005634,GO:0006351,GO:0006355,GO:0040008,GO:0046983,	7e-82	hypothetical protein CARUB_v10020178mg [Capsella rubella]	Capsella rubella hypothetical protein (CARUB_v10020178mg) mRNA, complete cds	Transcription factor bHLH49 OS=Arabidopsis thaliana GN=BHLH49 PE=1 SV=1	[mRNA] locus=Scaffold000003:6704601:6706628:+ [translate_table: standard]	Symbols: | basic helix-loop-helix (bHLH) DNA-binding superfamily protein | chr1:25915620-25917675 FORWARD LENGTH=485	-
TR10088|c0_g1_i1	gi|3549672|emb|CAA20583.1	1e-92	gi|227202599|dbj|AK318658.1	3e-178	sp|Q8VZI2|Y4370_ARATH	1e-73	Bra011463	2e-94	AT4G33700.1	1e-74	gi|501436151|ref|YP_007984945.1	1e-19	GO:0005886,GO:0016020,GO:0016021,	1e-73	putative protein [Arabidopsis thaliana]	Arabidopsis thaliana AT4G33700 mRNA, complete cds, clone: RAFL07-84-D05	DUF21 domain-containing protein At4g33700 OS=Arabidopsis thaliana GN=CBSDUF6 PE=1 SV=1	[mRNA] locus=Scaffold000011:2291392:2293726:- [translate_table: standard]	Symbols: | CBS domain-containing protein with a domain of unknown function (DUF21) | chr4:16176547-16179188 REVERSE LENGTH=424	membrane protein of unknown function [Candidatus Saccharimonas aalborgensis]
TR10088|c0_g1_i2	gi|227202600|dbj|BAH56773.1	1e-110	gi|227202599|dbj|AK318658.1	0	sp|Q8VZI2|Y4370_ARATH	2e-87	Bra011463	1e-111	AT4G33700.1	2e-88	gi|501436151|ref|YP_007984945.1	2e-27	GO:0005886,GO:0016020,GO:0016021,	2e-87	AT4G33700 [Arabidopsis thaliana]	Arabidopsis thaliana AT4G33700 mRNA, complete cds, clone: RAFL07-84-D05	DUF21 domain-containing protein At4g33700 OS=Arabidopsis thaliana GN=CBSDUF6 PE=1 SV=1	[mRNA] locus=Scaffold000011:2291392:2293726:- [translate_table: standard]	Symbols: | CBS domain-containing protein with a domain of unknown function (DUF21) | chr4:16176547-16179188 REVERSE LENGTH=424	membrane protein of unknown function [Candidatus Saccharimonas aalborgensis]
TR10089|c0_g2_i1	gi|727562668|ref|XP_010453615.1	8e-169	gi|30685080|ref|NM_180491.1	0	sp|Q92521|PIGB_HUMAN	2e-54	Bra023489	1e-141	AT5G14850.2	3e-135	gi|310819973|ref|YP_003952331.1	7e-06	GO:0000030,GO:0005783,GO:0005789,GO:0006501,GO:0006506,GO:0016020,GO:0016021,GO:0016254,GO:0016740,GO:0016757,GO:0043687,GO:0044267,GO:0097502,	2e-54	PREDICTED: GPI mannosyltransferase 3 isoform X2 [Camelina sativa]	Arabidopsis thaliana Alg9-like mannosyltransferase family mRNA, complete cds	GPI mannosyltransferase 3 OS=Homo sapiens GN=PIGB PE=2 SV=1	[mRNA] locus=Scaffold000041:828886:831656:- [translate_table: standard]	Symbols: | Alg9-like mannosyltransferase family | chr5:4802155-4804977 REVERSE LENGTH=529	alg9-like mannosyltransferase family protein [Stigmatella aurantiaca DW4/3-1]
TR10090|c0_g1_i1	gi|565482332|ref|XP_006298806.1	2e-81	gi|30680785|ref|NM_127534.2	2e-175	sp|Q42449|PROF1_ARATH	1e-65	Bra011099	1e-82	AT2G19760.1	1e-66	-	-	GO:0003779,GO:0005618,GO:0005634,GO:0005730,GO:0005737,GO:0005819,GO:0005829,GO:0005856,GO:0005886,GO:0007015,GO:0008154,GO:0009506,GO:0009524,GO:0009826,GO:0048046,	1e-65	hypothetical protein CARUB_v10014910mg [Capsella rubella]	Arabidopsis thaliana profilin 1 mRNA, complete cds	Profilin-1 OS=Arabidopsis thaliana GN=PRO1 PE=1 SV=1	[mRNA] locus=Scaffold000011:490609:491300:+ [translate_table: standard]	Symbols: PFN1, PRF1 | profilin 1 | chr2:8517074-8518067 REVERSE LENGTH=131	-
TR10091|c0_g1_i1	gi|297811209|ref|XP_002873488.1	2e-50	-	-	sp|O04716|MSH6_ARATH	5e-10	Bra006082	2e-26	AT5G10950.1	4e-45	-	-	GO:0000166,GO:0000228,GO:0000400,GO:0000710,GO:0003677,GO:0003684,GO:0005515,GO:0005524,GO:0005634,GO:0006261,GO:0006270,GO:0006275,GO:0006281,GO:0006290,GO:0006298,GO:0006974,GO:0007131,GO:0008094,GO:0009411,GO:0030983,GO:0032137,GO:0032138,GO:0032301,GO:0043570,GO:0045910,GO:0048451,GO:0048453,GO:0051726,	5e-10	hypothetical protein ARALYDRAFT_909052 [Arabidopsis lyrata subsp. lyrata]	-	DNA mismatch repair protein MSH6 OS=Arabidopsis thaliana GN=MSH6 PE=1 SV=2	[mRNA] locus=Scaffold000005:1905121:1906515:- [translate_table: standard]	Symbols: | Tudor/PWWP/MBT superfamily protein | chr5:3459557-3461632 REVERSE LENGTH=395	-
TR10091|c0_g1_i10	gi|297811209|ref|XP_002873488.1	2e-52	-	-	sp|O04716|MSH6_ARATH	4e-10	Bra006082	2e-27	AT5G10950.1	5e-47	-	-	GO:0000166,GO:0000228,GO:0000400,GO:0000710,GO:0003677,GO:0003684,GO:0005515,GO:0005524,GO:0005634,GO:0006261,GO:0006270,GO:0006275,GO:0006281,GO:0006290,GO:0006298,GO:0006974,GO:0007131,GO:0008094,GO:0009411,GO:0030983,GO:0032137,GO:0032138,GO:0032301,GO:0043570,GO:0045910,GO:0048451,GO:0048453,GO:0051726,	4e-10	hypothetical protein ARALYDRAFT_909052 [Arabidopsis lyrata subsp. lyrata]	-	DNA mismatch repair protein MSH6 OS=Arabidopsis thaliana GN=MSH6 PE=1 SV=2	[mRNA] locus=Scaffold000005:1905121:1906515:- [translate_table: standard]	Symbols: | Tudor/PWWP/MBT superfamily protein | chr5:3459557-3461632 REVERSE LENGTH=395	-
TR10091|c0_g1_i4	gi|297811209|ref|XP_002873488.1	9e-19	-	-	sp|O04716|MSH6_ARATH	4e-06	Bra023975	1e-14	AT5G10950.1	4e-27	-	-	GO:0000166,GO:0000228,GO:0000400,GO:0000710,GO:0003677,GO:0003684,GO:0005515,GO:0005524,GO:0005634,GO:0006261,GO:0006270,GO:0006275,GO:0006281,GO:0006290,GO:0006298,GO:0006974,GO:0007131,GO:0008094,GO:0009411,GO:0030983,GO:0032137,GO:0032138,GO:0032301,GO:0043570,GO:0045910,GO:0048451,GO:0048453,GO:0051726,	4e-06	hypothetical protein ARALYDRAFT_909052 [Arabidopsis lyrata subsp. lyrata]	-	DNA mismatch repair protein MSH6 OS=Arabidopsis thaliana GN=MSH6 PE=1 SV=2	[mRNA] locus=Scaffold000043:169729:174448:+ [translate_table: standard]	Symbols: | Tudor/PWWP/MBT superfamily protein | chr5:3459557-3461632 REVERSE LENGTH=395	-
TR10091|c0_g1_i6	gi|297811209|ref|XP_002873488.1	3e-34	-	-	-	-	Bra006082	4e-18	AT5G10950.1	3e-40	-	-	-	-	hypothetical protein ARALYDRAFT_909052 [Arabidopsis lyrata subsp. lyrata]	-	-	[mRNA] locus=Scaffold000005:1905121:1906515:- [translate_table: standard]	Symbols: | Tudor/PWWP/MBT superfamily protein | chr5:3459557-3461632 REVERSE LENGTH=395	-
TR10091|c0_g1_i7	gi|297811209|ref|XP_002873488.1	1e-33	-	-	sp|O04716|MSH6_ARATH	2e-10	Bra006082	2e-20	AT5G10950.1	6e-30	-	-	GO:0000166,GO:0000228,GO:0000400,GO:0000710,GO:0003677,GO:0003684,GO:0005515,GO:0005524,GO:0005634,GO:0006261,GO:0006270,GO:0006275,GO:0006281,GO:0006290,GO:0006298,GO:0006974,GO:0007131,GO:0008094,GO:0009411,GO:0030983,GO:0032137,GO:0032138,GO:0032301,GO:0043570,GO:0045910,GO:0048451,GO:0048453,GO:0051726,	2e-10	hypothetical protein ARALYDRAFT_909052 [Arabidopsis lyrata subsp. lyrata]	-	DNA mismatch repair protein MSH6 OS=Arabidopsis thaliana GN=MSH6 PE=1 SV=2	[mRNA] locus=Scaffold000005:1905121:1906515:- [translate_table: standard]	Symbols: | Tudor/PWWP/MBT superfamily protein | chr5:3459557-3461632 REVERSE LENGTH=395	-
TR10092|c0_g1_i1	gi|727566495|ref|XP_010455621.1	8e-80	gi|332656411|gb|CP002687.1	7e-159	-	-	Bra029430	2e-75	AT4G12000.1	3e-66	-	-	-	-	PREDICTED: uncharacterized protein LOC104737208 [Camelina sativa]	Arabidopsis thaliana chromosome 4, complete genome	-	[mRNA] locus=Scaffold000066:102830:104638:- [translate_table: standard]	Symbols: | SNARE associated Golgi protein family | chr4:7193527-7194942 REVERSE LENGTH=306	-
TR10092|c0_g2_i1	gi|727566495|ref|XP_010455621.1	6e-102	gi|567162620|ref|XM_006396747.1	0	sp|Q55909|Y305_SYNY3	2e-08	Bra029430	4e-97	AT4G12000.1	7e-104	gi|428781349|ref|YP_007173135.1	1e-08	GO:0005886,GO:0016020,GO:0016021,	2e-08	PREDICTED: uncharacterized protein LOC104737208 [Camelina sativa]	Eutrema salsugineum hypothetical protein (EUTSA_v10028910mg) mRNA, complete cds	TVP38/TMEM64 family membrane protein slr0305 OS=Synechocystis sp. (strain PCC 6803 / Kazusa) GN=slr0305 PE=3 SV=1	[mRNA] locus=Scaffold000066:102830:104638:- [translate_table: standard]	Symbols: | SNARE associated Golgi protein family | chr4:7193527-7194942 REVERSE LENGTH=306	hypothetical protein Dacsa_3259 [Dactylococcopsis salina PCC 8305]
TR10092|c0_g2_i2	gi|727566495|ref|XP_010455621.1	6e-135	gi|110740782|dbj|AK226340.1	0	sp|Q55909|Y305_SYNY3	5e-13	Bra029430	6e-128	AT4G12000.1	2e-109	gi|428781349|ref|YP_007173135.1	6e-15	GO:0005886,GO:0016020,GO:0016021,	5e-13	PREDICTED: uncharacterized protein LOC104737208 [Camelina sativa]	Arabidopsis thaliana mRNA for hypothetical protein, complete cds, clone: RAFL05-15-C20	TVP38/TMEM64 family membrane protein slr0305 OS=Synechocystis sp. (strain PCC 6803 / Kazusa) GN=slr0305 PE=3 SV=1	[mRNA] locus=Scaffold000066:102830:104638:- [translate_table: standard]	Symbols: | SNARE associated Golgi protein family | chr4:7193527-7194942 REVERSE LENGTH=306	hypothetical protein Dacsa_3259 [Dactylococcopsis salina PCC 8305]
TR10093|c0_g1_i1	gi|145336181|ref|NP_174096.3	2e-47	gi|145336180|ref|NM_102540.3	1e-94	-	-	Bra032847	2e-43	AT1G27750.1	8e-43	-	-	-	-	nucleic acid binding protein [Arabidopsis thaliana]	Arabidopsis thaliana nucleic acid binding protein mRNA, complete cds	-	[mRNA] locus=Scaffold000084:440597:445542:+ [translate_table: standard]	Symbols: | nucleic acid binding | chr1:9657425-9661750 FORWARD LENGTH=1075	-
TR10093|c0_g1_i2	gi|565497996|ref|XP_006306637.1	5e-38	gi|565497995|ref|XM_006306575.1	2e-86	-	-	Bra032847	2e-33	AT1G27750.1	4e-34	-	-	-	-	hypothetical protein CARUB_v10008153mg [Capsella rubella]	Capsella rubella hypothetical protein (CARUB_v10008153mg) mRNA, complete cds	-	[mRNA] locus=Scaffold000084:440597:445542:+ [translate_table: standard]	Symbols: | nucleic acid binding | chr1:9657425-9661750 FORWARD LENGTH=1075	-
TR10094|c0_g1_i1	gi|727478061|ref|XP_010414865.1	1e-135	gi|297837742|ref|XM_002886707.1	0	sp|P11139|TBA1_ARATH	8e-108	Bra020061	6e-133	AT1G64740.1	8e-109	-	-	GO:0000166,GO:0003924,GO:0005200,GO:0005525,GO:0005737,GO:0005829,GO:0005856,GO:0005874,GO:0005886,GO:0006094,GO:0007010,GO:0007017,GO:0010498,GO:0043234,GO:0051258,	8e-108	PREDICTED: tubulin alpha-1 chain [Camelina sativa]	Arabidopsis lyrata subsp. lyrata alpha-1 tubulin (TUA1), mRNA	Tubulin alpha-1 chain OS=Arabidopsis thaliana GN=TUBA1 PE=2 SV=1	[mRNA] locus=Scaffold000030:141112:142783:- [translate_table: standard]	Symbols: TUA1 | alpha-1 tubulin | chr1:24050114-24052296 FORWARD LENGTH=450	-
TR10095|c0_g1_i1	gi|727465408|ref|XP_010514575.1	1e-31	gi|297815155|ref|XM_002875415.1	1e-83	-	-	Bra025346	7e-31	AT3G28670.1	9e-27	-	-	-	-	PREDICTED: protein odr-4 homolog [Camelina sativa]	Arabidopsis lyrata subsp. lyrata oxidoreductase/ zinc ion binding protein, mRNA	-	[mRNA] locus=Scaffold000047:1310803:1313363:+ [translate_table: standard]	Symbols: | oxidoreductase, zinc-binding dehydrogenase family protein | chr3:10744183-10746983 FORWARD LENGTH=491	-
TR10096|c0_g1_i1	gi|565466920|ref|XP_006291340.1	0	gi|565466919|ref|XM_006291278.1	0	sp|Q54NS9|AIFA_DICDI	1e-42	Bra034996	0	AT3G44190.1	0	gi|291302424|ref|YP_003513702.1	3e-36	GO:0005575,GO:0005739,GO:0008137,GO:0008150,GO:0016491,GO:0043065,GO:0044351,GO:0050660,GO:0055114,	1e-42	hypothetical protein CARUB_v10017476mg [Capsella rubella]	Capsella rubella hypothetical protein (CARUB_v10017476mg) mRNA, complete cds	Apoptosis-inducing factor homolog A OS=Dictyostelium discoideum GN=aifA PE=3 SV=1	[mRNA] locus=Scaffold000100:743581:744920:- [translate_table: standard]	Symbols: | FAD/NAD(P)-binding oxidoreductase family protein | chr3:15902004-15903402 REVERSE LENGTH=367	FAD-dependent pyridine nucleotide-disulfide oxidoreductase [Stackebrandtia nassauensis DSM 44728]
TR10097|c0_g1_i1	gi|297850894|ref|XP_002893328.1	4e-36	gi|332189094|gb|CP002684.1	3e-154	-	-	Bra024641	1e-34	AT1G24160.2	2e-35	-	-	-	-	hypothetical protein ARALYDRAFT_472677 [Arabidopsis lyrata subsp. lyrata]	Arabidopsis thaliana chromosome 1, complete sequence	-	[mRNA] locus=Scaffold000045:840501:842529:- [translate_table: standard]	Symbols: | unknown protein; FUNCTIONS IN: molecular_function unknown; INVOLVED IN: biological_process unknown; LOCATED IN: cellular_component unknown; EXPRESSED IN: guard cell; BEST Arabidopsis thaliana protein match is: unknown protein (TAIR:AT1G70100.3). | chr1:8553669-8555830 REVERSE LENGTH=540	-
TR10098|c0_g1_i1	gi|727645588|ref|XP_010493699.1	5e-41	gi|51870347|gb|BT015564.1	2e-87	sp|Q9FJK6|CCC11_ARATH	8e-33	Bra020686	1e-33	AT5G48640.1	6e-34	-	-	GO:0000079,GO:0006355,GO:0007049,GO:0010440,GO:0019901,GO:0051301,	8e-33	PREDICTED: cyclin-C1-1-like isoform X2 [Camelina sativa]	Arabidopsis thaliana At5g48640 mRNA sequence	Cyclin-C1-1 OS=Arabidopsis thaliana GN=CYCC1-1 PE=2 SV=2	[mRNA] locus=Scaffold000031:1474005:1475471:+ [translate_table: standard]	Symbols: | Cyclin family protein | chr5:19723653-19725641 REVERSE LENGTH=253	-
TR10099|c0_g1_i1	gi|297837329|ref|XP_002886546.1	0	gi|332189094|gb|CP002684.1	0	sp|O64778|Y1142_ARATH	4e-153	Bra031433	7e-168	AT1G61420.1	3e-154	-	-	GO:0000166,GO:0004672,GO:0004674,GO:0005516,GO:0005524,GO:0005886,GO:0006468,GO:0016020,GO:0016021,GO:0016301,GO:0016310,GO:0016740,GO:0030246,GO:0048544,	4e-153	S-locus lectin protein kinase family protein [Arabidopsis lyrata subsp. lyrata]	Arabidopsis thaliana chromosome 1, complete sequence	G-type lectin S-receptor-like serine/threonine-protein kinase At1g61420 OS=Arabidopsis thaliana GN=At1g61420 PE=3 SV=2	[mRNA] locus=Scaffold000076:409271:412224:+ [translate_table: standard]	Symbols: | S-locus lectin protein kinase family protein | chr1:22660557-22663596 REVERSE LENGTH=807	-
TR10099|c1_g1_i1	gi|297849500|ref|XP_002892631.1	1e-105	gi|297849499|ref|XM_002892585.1	0	sp|O64784|Y1136_ARATH	1e-81	Bra016844	1e-100	AT1G61360.1	1e-82	-	-	GO:0000166,GO:0002679,GO:0004672,GO:0004674,GO:0005516,GO:0005524,GO:0005886,GO:0006468,GO:0010200,GO:0016020,GO:0016021,GO:0016301,GO:0016310,GO:0016740,GO:0030246,GO:0048544,	1e-81	predicted protein [Arabidopsis lyrata subsp. lyrata]	Arabidopsis lyrata subsp. lyrata predicted protein, mRNA	G-type lectin S-receptor-like serine/threonine-protein kinase At1g61360 OS=Arabidopsis thaliana GN=At1g61360 PE=2 SV=1	[mRNA] locus=Scaffold000020:2629337:2632353:+ [translate_table: standard]	Symbols: | S-locus lectin protein kinase family protein | chr1:22637867-22640974 REVERSE LENGTH=821	-
TR10102|c0_g1_i1	-	-	gi|297803745|ref|XM_002869711.1	2e-68	-	-	Bra019258	3e-08	AT4G23895.3	8e-07	-	-	-	-	-	Arabidopsis lyrata subsp. lyrata hypothetical protein, mRNA	-	[mRNA] locus=Scaffold000027:1338737:1339994:- [translate_table: standard]	Symbols: | Pleckstrin homology (PH) domain-containing protein | chr4:12422883-12426318 FORWARD LENGTH=467	-
TR10102|c0_g1_i2	gi|334186865|ref|NP_001190817.1	1e-14	gi|227204406|dbj|AK318940.1	4e-102	-	-	Bra019258	9e-10	AT4G23895.3	2e-17	-	-	-	-	Pleckstrin homology (PH) domain-containing protein [Arabidopsis thaliana]	Arabidopsis thaliana AT4G23895 mRNA, complete cds, clone: RAFL21-52-B08	-	[mRNA] locus=Scaffold000027:1338737:1339994:- [translate_table: standard]	Symbols: | Pleckstrin homology (PH) domain-containing protein | chr4:12422883-12426318 FORWARD LENGTH=467	-
TR10103|c0_g1_i1	gi|530539807|gb|AGT37272.1	1e-113	gi|530539808|gb|KF112069.1	0	sp|F4K3G5|EDM2_ARATH	1e-98	Bra035572	1e-99	AT5G55390.2	1e-99	-	-	GO:0003677,GO:0003700,GO:0005515,GO:0005634,GO:0006351,GO:0006355,GO:0006952,GO:0007165,GO:0007275,GO:0008270,GO:0009911,GO:0010228,GO:0016568,GO:0031937,GO:0043565,GO:0044030,GO:0046872,GO:0050832,GO:0061087,GO:0070829,GO:0090436,GO:1900111,GO:1900363,GO:2000024,	1e-98	EDM2 [Arabidopsis thaliana]	Arabidopsis thaliana cultivar Koch-1 EDM2 (EDM2) mRNA, complete cds	Protein ENHANCED DOWNY MILDEW 2 OS=Arabidopsis thaliana GN=EDM2 PE=1 SV=1	[mRNA] locus=Scaffold000107:169579:177160:- [translate_table: standard]	Symbols: EDM2 | ENHANCED DOWNY MILDEW 2 | chr5:22448152-22454414 REVERSE LENGTH=1297	-
TR10103|c0_g2_i1	gi|9758171|dbj|BAB08556.1	2e-25	gi|565429858|ref|XM_006279404.1	2e-67	sp|F4K3G5|EDM2_ARATH	3e-23	Bra035572	6e-24	AT5G55390.2	2e-24	-	-	GO:0003677,GO:0003700,GO:0005515,GO:0005634,GO:0006351,GO:0006355,GO:0006952,GO:0007165,GO:0007275,GO:0008270,GO:0009911,GO:0010228,GO:0016568,GO:0031937,GO:0043565,GO:0044030,GO:0046872,GO:0050832,GO:0061087,GO:0070829,GO:0090436,GO:1900111,GO:1900363,GO:2000024,	3e-23	unnamed protein product [Arabidopsis thaliana]	Capsella rubella hypothetical protein (CARUB_v10025745mg) mRNA, partial cds	Protein ENHANCED DOWNY MILDEW 2 OS=Arabidopsis thaliana GN=EDM2 PE=1 SV=1	[mRNA] locus=Scaffold000107:169579:177160:- [translate_table: standard]	Symbols: EDM2 | ENHANCED DOWNY MILDEW 2 | chr5:22448152-22454414 REVERSE LENGTH=1297	-
TR10103|c1_g1_i1	gi|565429859|ref|XP_006279466.1	3e-37	gi|565429858|ref|XM_006279404.1	2e-82	sp|F4K3G5|EDM2_ARATH	4e-34	Bra035572	6e-31	AT5G55390.2	3e-35	-	-	GO:0003677,GO:0003700,GO:0005515,GO:0005634,GO:0006351,GO:0006355,GO:0006952,GO:0007165,GO:0007275,GO:0008270,GO:0009911,GO:0010228,GO:0016568,GO:0031937,GO:0043565,GO:0044030,GO:0046872,GO:0050832,GO:0061087,GO:0070829,GO:0090436,GO:1900111,GO:1900363,GO:2000024,	4e-34	hypothetical protein CARUB_v10025745mg, partial [Capsella rubella]	Capsella rubella hypothetical protein (CARUB_v10025745mg) mRNA, partial cds	Protein ENHANCED DOWNY MILDEW 2 OS=Arabidopsis thaliana GN=EDM2 PE=1 SV=1	[mRNA] locus=Scaffold000107:169579:177160:- [translate_table: standard]	Symbols: EDM2 | ENHANCED DOWNY MILDEW 2 | chr5:22448152-22454414 REVERSE LENGTH=1297	-
TR10104|c0_g1_i1	gi|727619348|ref|XP_010480371.1	1e-145	gi|567154775|ref|XM_006417814.1	0	sp|Q9M9Y8|CRTSO_ARATH	3e-114	Bra031539	2e-140	AT1G06820.1	3e-115	gi|434398654|ref|YP_007132658.1	2e-83	GO:0009507,GO:0009536,GO:0009662,GO:0016020,GO:0016117,GO:0016491,GO:0016853,GO:0031969,GO:0046608,GO:0055114,	3e-114	PREDICTED: prolycopene isomerase, chloroplastic-like [Camelina sativa]	Eutrema salsugineum hypothetical protein (EUTSA_v10007141mg) mRNA, complete cds	Prolycopene isomerase, chloroplastic OS=Arabidopsis thaliana GN=CRTISO PE=2 SV=2	[mRNA] locus=Scaffold000077:31005:34111:- [translate_table: standard]	Symbols: CRTISO, CCR2 | carotenoid isomerase | chr1:2093145-2096220 REVERSE LENGTH=595	carotene isomerase [Stanieria cyanosphaera PCC 7437]
TR10104|c0_g1_i3	gi|727619348|ref|XP_010480371.1	1e-120	gi|567154775|ref|XM_006417814.1	0	sp|Q9M9Y8|CRTSO_ARATH	1e-95	Bra031539	2e-115	AT1G06820.1	1e-96	gi|428779294|ref|YP_007171080.1	4e-66	GO:0009507,GO:0009536,GO:0009662,GO:0016020,GO:0016117,GO:0016491,GO:0016853,GO:0031969,GO:0046608,GO:0055114,	1e-95	PREDICTED: prolycopene isomerase, chloroplastic-like [Camelina sativa]	Eutrema salsugineum hypothetical protein (EUTSA_v10007141mg) mRNA, complete cds	Prolycopene isomerase, chloroplastic OS=Arabidopsis thaliana GN=CRTISO PE=2 SV=2	[mRNA] locus=Scaffold000077:31005:34111:- [translate_table: standard]	Symbols: CRTISO, CCR2 | carotenoid isomerase | chr1:2093145-2096220 REVERSE LENGTH=595	carotene isomerase [Dactylococcopsis salina PCC 8305]
TR10104|c0_g1_i6	gi|727430928|ref|XP_010486722.1	3e-35	gi|42473713|emb|BX816901.1	3e-106	sp|Q9M9Y8|CRTSO_ARATH	5e-29	Bra031539	2e-37	AT1G06820.1	4e-30	gi|428313562|ref|YP_007124539.1	4e-20	GO:0009507,GO:0009536,GO:0009662,GO:0016020,GO:0016117,GO:0016491,GO:0016853,GO:0031969,GO:0046608,GO:0055114,	5e-29	PREDICTED: prolycopene isomerase, chloroplastic-like isoform X1 [Camelina sativa]	Arabidopsis thaliana Full-length cDNA Complete sequence from clone GSLTPGH75ZD05 of Hormone Treated Callus of strain col-0 of Arabidopsis thaliana (thale cress)	Prolycopene isomerase, chloroplastic OS=Arabidopsis thaliana GN=CRTISO PE=2 SV=2	[mRNA] locus=Scaffold000077:31005:34111:- [translate_table: standard]	Symbols: CRTISO, CCR2 | carotenoid isomerase | chr1:2093145-2096220 REVERSE LENGTH=595	carotene isomerase [Microcoleus sp. PCC 7113]
TR10105|c0_g1_i2	gi|727467191|ref|XP_010515471.1	2e-63	gi|567188050|ref|XM_006403921.1	3e-132	-	-	Bra038866	3e-59	AT3G50900.1	1e-51	-	-	-	-	PREDICTED: uncharacterized protein LOC104791317 [Camelina sativa]	Eutrema salsugineum hypothetical protein (EUTSA_v10010834mg) mRNA, complete cds	-	[mRNA] locus=Scaffold000154:66784:67125:+ [translate_table: standard]	Symbols: | unknown protein; BEST Arabidopsis thaliana protein match is: unknown protein (TAIR:AT5G66490.1); Has 45 Blast hits to 45 proteins in 7 species: Archae - 0; Bacteria - 0; Metazoa - 0; Fungi - 0; Plants - 45; Viruses - 0; Other Eukaryotes - 0 (source: NCBI BLink). | chr3:18918122-18918466 FORWARD LENGTH=114	-
TR10106|c0_g1_i1	gi|297797473|ref|XP_002866621.1	3e-56	gi|567137088|ref|XM_006394075.1	2e-99	sp|Q9FLG2|MRS22_ARATH	3e-56	Bra028621	4e-52	AT5G64560.1	3e-57	-	-	GO:0006810,GO:0006811,GO:0015095,GO:0015693,GO:0016020,GO:0016021,GO:0030001,GO:0046873,GO:0055085,GO:0098655,	3e-56	hypothetical protein ARALYDRAFT_496668 [Arabidopsis lyrata subsp. lyrata]	Eutrema salsugineum hypothetical protein (EUTSA_v10004289mg) mRNA, complete cds	Magnesium transporter MRS2-2 OS=Arabidopsis thaliana GN=MRS2-2 PE=2 SV=1	[mRNA] locus=Scaffold000062:1337766:1340168:+ [translate_table: standard]	Symbols: MGT9, MRS2-2, ATMGT9 | magnesium transporter 9 | chr5:25807025-25809395 REVERSE LENGTH=394	-
TR10106|c0_g1_i2	gi|30698047|ref|NP_201261.2	4e-74	gi|567137088|ref|XM_006394075.1	1e-154	sp|Q9FLG2|MRS22_ARATH	5e-60	Bra037781	5e-73	AT5G64560.2	4e-61	-	-	GO:0006810,GO:0006811,GO:0015095,GO:0015693,GO:0016020,GO:0016021,GO:0030001,GO:0046873,GO:0055085,GO:0098655,	5e-60	magnesium transporter MRS2-2 [Arabidopsis thaliana]	Eutrema salsugineum hypothetical protein (EUTSA_v10004289mg) mRNA, complete cds	Magnesium transporter MRS2-2 OS=Arabidopsis thaliana GN=MRS2-2 PE=2 SV=1	[mRNA] locus=Scaffold000133:156176:158644:- [translate_table: standard]	Symbols: MGT9, MRS2-2, ATMGT9 | magnesium transporter 9 | chr5:25807163-25809395 REVERSE LENGTH=378	-
TR10107|c0_g1_i1	gi|567180794|ref|XP_006401983.1	2e-153	gi|42568462|ref|NM_124519.3	0	sp|B6SGC5|CNR6_MAIZE	2e-80	Bra015191	1e-154	AT5G51400.1	1e-127	-	-	GO:0016020,GO:0016021,	2e-80	hypothetical protein EUTSA_v10014540mg [Eutrema salsugineum]	Arabidopsis thaliana PLAC8 family protein mRNA, complete cds	Cell number regulator 6 OS=Zea mays GN=CNR6 PE=2 SV=1	[mRNA] locus=Scaffold000018:17980:31394:+ [translate_table: standard]	Symbols: | PLAC8 family protein | chr5:20878784-20880036 REVERSE LENGTH=241	-
TR10108|c0_g1_i1	gi|565440360|ref|XP_006282825.1	4e-39	gi|565440359|ref|XM_006282763.1	1e-78	sp|Q9SZ30|HIS4_ARATH	7e-34	Bra028243	4e-32	AT4G26900.1	5e-35	gi|451948835|ref|YP_007469430.1	6e-20	GO:0000105,GO:0000107,GO:0003824,GO:0005622,GO:0005737,GO:0006541,GO:0008152,GO:0008652,GO:0009220,GO:0009507,GO:0009536,GO:0009570,GO:0016740,GO:0016763,GO:0016829,GO:0016833,	7e-34	hypothetical protein CARUB_v10006625mg [Capsella rubella]	Capsella rubella hypothetical protein (CARUB_v10006625mg) mRNA, complete cds	Imidazole glycerol phosphate synthase hisHF, chloroplastic OS=Arabidopsis thaliana GN=HISN4 PE=2 SV=1	[mRNA] locus=Scaffold000060:1287577:1291394:+ [translate_table: standard]	Symbols: AT-HF, HISN4 | HIS HF | chr4:13515514-13519608 FORWARD LENGTH=592	imidazole glycerol phosphate synthase, glutamine amidotransferase subunit [Desulfocapsa sulfexigens DSM 10523]
TR10108|c0_g1_i2	gi|565440360|ref|XP_006282825.1	1e-88	gi|565440359|ref|XM_006282763.1	2e-169	sp|Q9SZ30|HIS4_ARATH	1e-73	Bra028243	2e-78	AT4G26900.1	1e-74	gi|431931209|ref|YP_007244255.1	6e-42	GO:0000105,GO:0000107,GO:0003824,GO:0005622,GO:0005737,GO:0006541,GO:0008152,GO:0008652,GO:0009220,GO:0009507,GO:0009536,GO:0009570,GO:0016740,GO:0016763,GO:0016829,GO:0016833,	1e-73	hypothetical protein CARUB_v10006625mg [Capsella rubella]	Capsella rubella hypothetical protein (CARUB_v10006625mg) mRNA, complete cds	Imidazole glycerol phosphate synthase hisHF, chloroplastic OS=Arabidopsis thaliana GN=HISN4 PE=2 SV=1	[mRNA] locus=Scaffold000060:1287577:1291394:+ [translate_table: standard]	Symbols: AT-HF, HISN4 | HIS HF | chr4:13515514-13519608 FORWARD LENGTH=592	imidazole glycerol phosphate synthase, glutamine amidotransferase subunit [Thioflavicoccus mobilis 8321]
TR10109|c0_g1_i2	gi|565477631|ref|XP_006296456.1	2e-40	-	-	sp|O80560|IP5PC_ARATH	2e-36	Bra000333	1e-33	AT2G43900.1	2e-37	-	-	GO:0004445,GO:0006470,GO:0009846,GO:0016787,GO:0046856,GO:0046872,GO:0052658,GO:0052659,	2e-36	hypothetical protein CARUB_v10025640mg [Capsella rubella]	-	Type I inositol polyphosphate 5-phosphatase 12 OS=Arabidopsis thaliana GN=IP5P12 PE=1 SV=2	[mRNA] locus=Scaffold000001:1834112:1839175:- [translate_table: standard]	Symbols: | Endonuclease/exonuclease/phosphatase family protein | chr2:18178801-18183823 REVERSE LENGTH=1316	-
TR1010|c0_g2_i1	gi|565430201|ref|XP_006279575.1	2e-22	gi|297792220|ref|XM_002863949.1	2e-48	-	-	Bra010031	4e-18	AT5G49530.1	7e-27	-	-	-	-	hypothetical protein CARUB_v10025904mg [Capsella rubella]	Arabidopsis lyrata subsp. lyrata hypothetical protein, mRNA	-	[mRNA] locus=Scaffold000009:2352139:2355112:- [translate_table: standard]	Symbols: | SIN-like family protein | chr5:20100934-20104242 FORWARD LENGTH=689	-
TR10110|c0_g1_i1	gi|727589517|ref|XP_010467755.1	2e-169	gi|297836863|ref|XM_002886268.1	0	sp|Q9C5E5|DGK5_ARATH	5e-140	Bra031148	9e-159	AT2G20900.4	4e-141	-	-	GO:0000166,GO:0004143,GO:0005524,GO:0006952,GO:0007205,GO:0009723,GO:0016301,GO:0016310,GO:0016740,	5e-140	PREDICTED: diacylglycerol kinase 5-like isoform X3 [Camelina sativa]	Arabidopsis lyrata subsp. lyrata hypothetical protein, mRNA	Diacylglycerol kinase 5 OS=Arabidopsis thaliana GN=DGK5 PE=2 SV=1	[mRNA] locus=Scaffold000074:844847:847629:- [translate_table: standard]	Symbols: DGK5, ATDGK5 | diacylglycerol kinase 5 | chr2:8989412-8992798 REVERSE LENGTH=509	-
TR10110|c1_g1_i1	gi|674892999|emb|CDY39782.1	6e-72	gi|222424358|dbj|AK317470.1	3e-146	sp|Q9C5E5|DGK5_ARATH	4e-62	Bra036672	2e-74	AT2G20900.4	3e-63	-	-	GO:0000166,GO:0004143,GO:0005524,GO:0006952,GO:0007205,GO:0009723,GO:0016301,GO:0016310,GO:0016740,	4e-62	BnaA09g10340D [Brassica napus]	Arabidopsis thaliana AT2G20900 mRNA, complete cds, clone: RAFL24-08-C14	Diacylglycerol kinase 5 OS=Arabidopsis thaliana GN=DGK5 PE=2 SV=1	[mRNA] locus=Scaffold000119:245757:248566:+ [translate_table: standard]	Symbols: DGK5, ATDGK5 | diacylglycerol kinase 5 | chr2:8989412-8992798 REVERSE LENGTH=509	-
TR10111|c0_g1_i1	gi|297838307|ref|XP_002887035.1	4e-47	gi|332189094|gb|CP002684.1	8e-87	sp|Q9ZTC3|MYB90_ARATH	6e-41	Bra001917	5e-37	AT1G66390.1	4e-42	-	-	GO:0001708,GO:0003677,GO:0003700,GO:0005515,GO:0005634,GO:0006351,GO:0006355,GO:0009686,GO:0009740,GO:0009913,GO:0080167,	6e-41	MYB transcription factor [Arabidopsis lyrata subsp. lyrata]	Arabidopsis thaliana chromosome 1, complete sequence	Transcription factor MYB90 OS=Arabidopsis thaliana GN=MYB90 PE=1 SV=1	[mRNA] locus=Scaffold000001:10566105:10567590:- [translate_table: standard]	Symbols: ATMYB90, PAP2, MYB90 | myb domain protein 90 | chr1:24764052-24765400 FORWARD LENGTH=249	-
TR10111|c1_g1_i1	gi|311223156|gb|ADP76651.1	1e-68	gi|225166515|gb|AF062915.2	4e-136	sp|Q9ZTC3|MYB90_ARATH	3e-62	Bra004162	4e-70	AT1G66390.1	4e-63	-	-	GO:0001708,GO:0003677,GO:0003700,GO:0005515,GO:0005634,GO:0006351,GO:0006355,GO:0009686,GO:0009740,GO:0009913,GO:0080167,	3e-62	MYB2 [Brassica oleracea var. botrytis]	Arabidopsis thaliana putative transcription factor (MYB90) mRNA, MYB90-Col allele, complete cds	Transcription factor MYB90 OS=Arabidopsis thaliana GN=MYB90 PE=1 SV=1	[mRNA] locus=Scaffold000003:5695735:5700990:+ [translate_table: standard]	Symbols: ATMYB90, PAP2, MYB90 | myb domain protein 90 | chr1:24764052-24765400 FORWARD LENGTH=249	-
TR10112|c0_g1_i3	gi|297849056|ref|XP_002892409.1	5e-59	gi|297849055|ref|XM_002892363.1	9e-119	sp|F4HSD5|TRM32_ARATH	5e-51	Bra030694	1e-55	AT1G07620.1	5e-52	-	-	GO:0009560,	5e-51	hypothetical protein ARALYDRAFT_311814 [Arabidopsis lyrata subsp. lyrata]	Arabidopsis lyrata subsp. lyrata hypothetical protein, mRNA	Protein TRM32 OS=Arabidopsis thaliana GN=TRM32 PE=2 SV=1	[mRNA] locus=Scaffold000072:817693:819404:- [translate_table: standard]	Symbols: ATOBGM | GTP-binding protein Obg/CgtA | chr1:2344556-2346374 REVERSE LENGTH=552	-
TR10113|c0_g1_i1	gi|297819600|ref|XP_002877683.1	6e-50	gi|145339289|ref|NM_114813.3	4e-112	sp|Q9SCK6|NAC62_ARATH	2e-42	Bra017980	2e-50	AT3G49530.1	2e-43	-	-	GO:0002679,GO:0003677,GO:0003700,GO:0005634,GO:0005886,GO:0006351,GO:0006355,GO:0009814,GO:0010200,GO:0016020,GO:0016021,GO:0030968,GO:0035556,GO:0070417,	2e-42	ANAC062 [Arabidopsis lyrata subsp. lyrata]	Arabidopsis thaliana transcription factor NTL6 mRNA, complete cds	NAC domain-containing protein 62 OS=Arabidopsis thaliana GN=NAC062 PE=1 SV=1	[mRNA] locus=Scaffold000024:458001:459813:+ [translate_table: standard]	Symbols: ANAC062, NTL6, NAC062 | NAC domain containing protein 62 | chr3:18362639-18364717 REVERSE LENGTH=469	-
TR10115|c1_g1_i2	gi|334188502|ref|NP_001190572.1	2e-17	gi|297793550|ref|XM_002864614.1	7e-119	sp|Q8L773|THO4A_ARATH	2e-16	Bra020273	1e-10	AT5G59950.5	1e-18	-	-	GO:0000166,GO:0003676,GO:0003723,GO:0005634,GO:0005654,GO:0005730,GO:0006810,GO:0051028,	2e-16	RNA recognition motif-containing protein [Arabidopsis thaliana]	Arabidopsis lyrata subsp. lyrata hypothetical protein, mRNA	THO complex subunit 4A OS=Arabidopsis thaliana GN=ALY1 PE=1 SV=1	[mRNA] locus=Scaffold000030:1257287:1258346:- [translate_table: standard]	Symbols: | RNA-binding (RRM/RBD/RNP motifs) family protein | chr5:24140235-24141504 FORWARD LENGTH=245	-
TR10116|c0_g1_i2	gi|565480414|ref|XP_006297847.1	4e-98	gi|565480413|ref|XM_006297785.1	0	sp|Q9C9N5|Y1668_ARATH	6e-08	Bra022228	7e-92	AT3G17640.1	2e-80	-	-	GO:0004672,GO:0005524,GO:0005886,GO:0006468,GO:0016020,GO:0016021,	6e-08	hypothetical protein CARUB_v10013885mg [Capsella rubella]	Capsella rubella hypothetical protein (CARUB_v10013885mg) mRNA, complete cds	Probable inactive leucine-rich repeat receptor-like protein kinase At1g66830 OS=Arabidopsis thaliana GN=At1g66830 PE=2 SV=1	[mRNA] locus=Scaffold000037:528114:529301:+ [translate_table: standard]	Symbols: | Leucine-rich repeat (LRR) family protein | chr3:6032393-6033583 FORWARD LENGTH=396	-
TR10118|c0_g1_i1	gi|508787532|gb|AGN12790.1	2e-48	gi|145355101|ref|NM_119944.3	4e-118	sp|Q9T070|COX6A_ARATH	2e-40	Bra010615	2e-51	AT4G37830.1	2e-41	-	-	GO:0004129,GO:0005739,GO:0005743,GO:0005751,GO:0016020,GO:1902600,	2e-40	cytochrome c oxidase subunit Via [Leavenworthia alabamica]	Arabidopsis thaliana cytochrome c oxidase subunit 6a mRNA, complete cds	Cytochrome c oxidase subunit 6a, mitochondrial OS=Arabidopsis thaliana GN=COX6A PE=2 SV=1	[mRNA] locus=Scaffold000010:2378381:2379255:- [translate_table: standard]	Symbols: | cytochrome c oxidase-related | chr4:17787672-17788762 REVERSE LENGTH=102	-
TR10119|c0_g1_i1	gi|110737508|dbj|BAF00696.1	5e-105	gi|297827260|ref|XM_002881467.1	0	-	-	Bra017181	6e-102	AT2G37520.1	1e-89	-	-	-	-	hypothetical protein [Arabidopsis thaliana]	Arabidopsis lyrata subsp. lyrata PHD finger family protein, mRNA	-	[mRNA] locus=Scaffold000021:1730759:1735200:+ [translate_table: standard]	Symbols: | Acyl-CoA N-acyltransferase with RING/FYVE/PHD-type zinc finger domain | chr2:15745033-15749615 REVERSE LENGTH=829	-
TR10119|c0_g1_i2	gi|110737508|dbj|BAF00696.1	2e-129	gi|297827260|ref|XM_002881467.1	0	-	-	Bra017181	2e-124	AT2G37520.1	1e-108	-	-	-	-	hypothetical protein [Arabidopsis thaliana]	Arabidopsis lyrata subsp. lyrata PHD finger family protein, mRNA	-	[mRNA] locus=Scaffold000021:1730759:1735200:+ [translate_table: standard]	Symbols: | Acyl-CoA N-acyltransferase with RING/FYVE/PHD-type zinc finger domain | chr2:15745033-15749615 REVERSE LENGTH=829	-
TR1011|c0_g1_i1	gi|727599155|ref|XP_010472555.1	1e-69	gi|297821958|ref|XM_002878816.1	1e-124	-	-	Bra034258	7e-47	AT2G25560.1	2e-59	-	-	-	-	PREDICTED: uncharacterized protein LOC104752186 [Camelina sativa]	Arabidopsis lyrata subsp. lyrata DNAJ heat shock N-terminal domain-containing protein, mRNA	-	[mRNA] locus=Scaffold000094:70646:72505:+ [translate_table: standard]	Symbols: | DNAJ heat shock N-terminal domain-containing protein | chr2:10881790-10883760 FORWARD LENGTH=656	-
TR10120|c0_g1_i1	gi|674241604|gb|KFK34369.1	4e-78	gi|297816391|ref|XM_002876033.1	5e-149	sp|Q9SD20|MS5L2_ARATH	9e-63	Bra012859	9e-80	AT3G51280.1	8e-64	gi|148657770|ref|YP_001277975.1	4e-16	GO:0005634,GO:0006260,GO:0006270,GO:0006275,GO:0006306,GO:0007049,GO:0008283,GO:0051301,GO:0051567,GO:0051726,	9e-63	hypothetical protein AALP_AA5G136400 [Arabis alpina]	Arabidopsis lyrata subsp. lyrata hypothetical protein, mRNA	Protein POLLENLESS 3-LIKE 2 OS=Arabidopsis thaliana GN=At3g51280 PE=2 SV=1	[mRNA] locus=Scaffold000013:2017797:2019241:- [translate_table: standard]	Symbols: | Tetratricopeptide repeat (TPR)-like superfamily protein | chr3:19037229-19038781 FORWARD LENGTH=430	cold-shock protein, DNA-binding [Roseiflexus sp. RS-1]
TR10120|c0_g2_i1	gi|674241604|gb|KFK34369.1	4e-44	gi|565464765|ref|XM_006290285.1	3e-85	sp|Q9SD20|MS5L2_ARATH	1e-36	Bra012859	1e-46	AT3G51280.1	1e-37	gi|148657770|ref|YP_001277975.1	4e-14	GO:0005634,GO:0006260,GO:0006270,GO:0006275,GO:0006306,GO:0007049,GO:0008283,GO:0051301,GO:0051567,GO:0051726,	1e-36	hypothetical protein AALP_AA5G136400 [Arabis alpina]	Capsella rubella hypothetical protein (CARUB_v10017305mg) mRNA, complete cds	Protein POLLENLESS 3-LIKE 2 OS=Arabidopsis thaliana GN=At3g51280 PE=2 SV=1	[mRNA] locus=Scaffold000013:2017797:2019241:- [translate_table: standard]	Symbols: | Tetratricopeptide repeat (TPR)-like superfamily protein | chr3:19037229-19038781 FORWARD LENGTH=430	cold-shock protein, DNA-binding [Roseiflexus sp. RS-1]
TR10122|c1_g1_i1	gi|2982459|emb|CAA18223.1	1e-53	gi|145334138|ref|NM_001084981.1	3e-132	sp|Q52K82|CML21_ARATH	3e-38	Bra026432	3e-47	AT4G26470.1	4e-39	-	-	GO:0000041,GO:0005509,GO:0005737,GO:0009407,GO:0009693,GO:0009827,GO:0009860,GO:0010359,GO:0010583,GO:0046872,	3e-38	putative protein [Arabidopsis thaliana]	Arabidopsis thaliana putative calcium-binding protein CML21 mRNA, complete cds	Probable calcium-binding protein CML21 OS=Arabidopsis thaliana GN=CML21 PE=2 SV=1	[mRNA] locus=Scaffold000051:1220070:1221507:- [translate_table: standard]	Symbols: | Calcium-binding EF-hand family protein | chr4:13371377-13372343 FORWARD LENGTH=231	-
TR10122|c1_g2_i1	gi|297803450|ref|XP_002869609.1	3e-51	gi|297803449|ref|XM_002869563.1	2e-118	sp|Q52K82|CML21_ARATH	8e-43	Bra026432	4e-53	AT4G26470.1	6e-44	-	-	GO:0000041,GO:0005509,GO:0005737,GO:0009407,GO:0009693,GO:0009827,GO:0009860,GO:0010359,GO:0010583,GO:0046872,	8e-43	calcium ion binding protein [Arabidopsis lyrata subsp. lyrata]	Arabidopsis lyrata subsp. lyrata calcium ion binding protein, mRNA	Probable calcium-binding protein CML21 OS=Arabidopsis thaliana GN=CML21 PE=2 SV=1	[mRNA] locus=Scaffold000051:1220070:1221507:- [translate_table: standard]	Symbols: | Calcium-binding EF-hand family protein | chr4:13371377-13372343 FORWARD LENGTH=231	-
TR10124|c0_g1_i1	gi|674246596|gb|KFK39361.1	2e-94	gi|334185497|ref|NM_001203013.1	0	sp|Q84ND9|POLIB_ARATH	3e-79	Bra035773	1e-94	AT3G20540.2	3e-80	-	-	GO:0003676,GO:0003677,GO:0003887,GO:0004518,GO:0004527,GO:0005739,GO:0006139,GO:0006260,GO:0006261,GO:0006264,GO:0006281,GO:0006974,GO:0008408,GO:0009507,GO:0009536,GO:0016740,GO:0016779,GO:0016787,GO:0033259,GO:0071897,GO:0090305,	3e-79	hypothetical protein AALP_AA3G234700 [Arabis alpina]	Arabidopsis thaliana polymerase gamma 1 mRNA, complete cds	DNA polymerase I B, chloroplastic/mitochondrial OS=Arabidopsis thaliana GN=POLIB PE=2 SV=1	[mRNA] locus=Scaffold000109:275815:280207:- [translate_table: standard]	Symbols: POLGAMMA1 | polymerase gamma 1 | chr3:7168261-7173357 FORWARD LENGTH=1049	-
TR10125|c0_g1_i1	gi|3776013|emb|CAA09209.1	9e-95	gi|145336772|ref|NM_104388.3	0	sp|Q9C718|RH20_ARATH	4e-74	Bra030884	8e-92	AT1G55150.1	4e-75	gi|187734531|ref|YP_001876643.1	4e-25	GO:0000166,GO:0000184,GO:0003676,GO:0003723,GO:0004004,GO:0004386,GO:0005524,GO:0005634,GO:0005829,GO:0006364,GO:0010501,GO:0016787,GO:0042254,	4e-74	RNA helicase [Arabidopsis thaliana]	Arabidopsis thaliana DEAD-box ATP-dependent RNA helicase 20 mRNA, complete cds	DEAD-box ATP-dependent RNA helicase 20 OS=Arabidopsis thaliana GN=RH20 PE=2 SV=1	[mRNA] locus=Scaffold000073:536433:539789:- [translate_table: standard]	Symbols: | DEA(D/H)-box RNA helicase family protein | chr1:20574634-20577141 FORWARD LENGTH=501	DEAD/DEAH box helicase [Akkermansia muciniphila ATCC BAA-835]
TR10126|c0_g1_i1	gi|565443058|ref|XP_006283680.1	5e-92	gi|565443057|ref|XM_006283618.1	2e-163	sp|P48731|ATH1_ARATH	4e-72	Bra037031	1e-82	AT4G32980.1	4e-73	-	-	GO:0000096,GO:0003677,GO:0003700,GO:0005515,GO:0005634,GO:0006351,GO:0006355,GO:0006546,GO:0006636,GO:0006733,GO:0006766,GO:0008285,GO:0008652,GO:0009072,GO:0009106,GO:0009108,GO:0009117,GO:0009416,GO:0009640,GO:0009695,GO:0009793,GO:0009965,GO:0010027,GO:0010103,GO:0010227,GO:0010228,GO:0010371,GO:0015994,GO:0015995,GO:0016117,GO:0016226,GO:0016556,GO:0019216,GO:0019288,GO:0019748,GO:0030154,GO:…	4e-72	hypothetical protein CARUB_v10004743mg [Capsella rubella]	Capsella rubella hypothetical protein (CARUB_v10004743mg) mRNA, complete cds	Homeobox protein ATH1 OS=Arabidopsis thaliana GN=ATH1 PE=1 SV=1	[mRNA] locus=Scaffold000124:404483:406082:+ [translate_table: standard]	Symbols: ATH1 | homeobox gene 1 | chr4:15914865-15916873 REVERSE LENGTH=473	-
TR10127|c0_g1_i1	gi|297794887|ref|XP_002865328.1	4e-161	gi|567167460|ref|XM_006398033.1	0	sp|O88994|MARC2_RAT	3e-34	Bra025111	1e-156	AT5G44720.1	3e-159	gi|37522650|ref|NP_926027.1	9e-40	GO:0003824,GO:0005739,GO:0005741,GO:0005777,GO:0016020,GO:0016491,GO:0030151,GO:0030170,GO:0055114,	3e-34	molybdenum cofactor sulfurase family protein [Arabidopsis lyrata subsp. lyrata]	Eutrema salsugineum hypothetical protein (EUTSA_v10000970mg) mRNA, complete cds	Mitochondrial amidoxime reducing component 2 OS=Rattus norvegicus GN=Marc2 PE=2 SV=1	[mRNA] locus=Scaffold000046:1833465:1835048:- [translate_table: standard]	Symbols: | Molybdenum cofactor sulfurase family protein | chr5:18043086-18045275 FORWARD LENGTH=308	hypothetical protein gll3081 [Gloeobacter violaceus PCC 7421]
TR10127|c0_g1_i2	gi|297794887|ref|XP_002865328.1	0	gi|297794886|ref|XM_002865282.1	0	sp|O88994|MARC2_RAT	3e-39	Bra025111	0	AT5G44720.1	8e-164	gi|37522650|ref|NP_926027.1	5e-53	GO:0003824,GO:0005739,GO:0005741,GO:0005777,GO:0016020,GO:0016491,GO:0030151,GO:0030170,GO:0055114,	3e-39	molybdenum cofactor sulfurase family protein [Arabidopsis lyrata subsp. lyrata]	Arabidopsis lyrata subsp. lyrata molybdenum cofactor sulfurase family protein, mRNA	Mitochondrial amidoxime reducing component 2 OS=Rattus norvegicus GN=Marc2 PE=2 SV=1	[mRNA] locus=Scaffold000046:1833465:1835048:- [translate_table: standard]	Symbols: | Molybdenum cofactor sulfurase family protein | chr5:18043086-18045275 FORWARD LENGTH=308	hypothetical protein gll3081 [Gloeobacter violaceus PCC 7421]
TR10128|c0_g1_i1	gi|727588918|ref|XP_010467462.1	5e-29	gi|297836429|ref|XM_002886051.1	3e-62	-	-	Bra020807	2e-28	AT2G17110.1	6e-27	-	-	-	-	PREDICTED: uncharacterized protein LOC104747516 [Camelina sativa]	Arabidopsis lyrata subsp. lyrata hypothetical protein, mRNA	-	[mRNA] locus=Scaffold000032:26478:29003:- [translate_table: standard]	Symbols: | Protein of unknown function (DUF630 and DUF632) | chr2:7443366-7445969 REVERSE LENGTH=733	-
TR10128|c0_g2_i1	gi|727588918|ref|XP_010467462.1	2e-25	-	-	-	-	Bra009665	3e-24	AT2G17110.1	2e-23	-	-	-	-	PREDICTED: uncharacterized protein LOC104747516 [Camelina sativa]	-	-	[mRNA] locus=Scaffold000009:73667:76267:+ [translate_table: standard]	Symbols: | Protein of unknown function (DUF630 and DUF632) | chr2:7443366-7445969 REVERSE LENGTH=733	-
TR10129|c0_g1_i1	gi|565444053|ref|XP_006283996.1	3e-106	gi|565444052|ref|XM_006283934.1	0	sp|Q8GXU8|LPAT1_ARATH	2e-82	Bra024062	1e-99	AT4G30580.1	2e-83	gi|556566486|ref|YP_008734911.1	3e-33	GO:0003841,GO:0006629,GO:0006636,GO:0006655,GO:0007275,GO:0008152,GO:0008654,GO:0009507,GO:0009536,GO:0009793,GO:0009941,GO:0010027,GO:0010228,GO:0015995,GO:0016020,GO:0016021,GO:0016024,GO:0016117,GO:0016226,GO:0016740,GO:0016746,GO:0019288,GO:0031969,GO:0048481,	2e-82	hypothetical protein CARUB_v10005118mg [Capsella rubella]	Capsella rubella hypothetical protein (CARUB_v10005118mg) mRNA, complete cds	1-acyl-sn-glycerol-3-phosphate acyltransferase 1, chloroplastic OS=Arabidopsis thaliana GN=LPAT1 PE=2 SV=1	[mRNA] locus=Scaffold000043:766725:768338:+ [translate_table: standard]	Symbols: ATS2, EMB1995, LPAT1 | Phospholipid/glycerol acyltransferase family protein | chr4:14932515-14934489 REVERSE LENGTH=356	1-acyl-sn-glycerol-3-phosphate acyltransferase [Actinoplanes friuliensis DSM 7358]
TR1012|c0_g1_i1	gi|297833378|ref|XP_002884571.1	2e-70	gi|334185126|ref|NM_001202895.1	2e-150	sp|Q9SQT4|NDA8A_ARATH	2e-58	Bra006481	2e-67	AT3G06310.3	2e-59	-	-	GO:0005739,GO:0005747,GO:0005758,GO:0009536,GO:0009853,GO:0055114,GO:0070469,	2e-58	NADH-ubiquinone oxidoreductase 19 kDa subunit family protein [Arabidopsis lyrata subsp. lyrata]	Arabidopsis thaliana NADH dehydrogenase [ubiquinone] 1 alpha subcomplex 8-A mRNA, complete cds	NADH dehydrogenase [ubiquinone] 1 alpha subcomplex subunit 8-A OS=Arabidopsis thaliana GN=At3g06310 PE=2 SV=1	[mRNA] locus=Scaffold000005:3711359:3712721:+ [translate_table: standard]	Symbols: | Cox19-like CHCH family protein | chr3:1913260-1914174 REVERSE LENGTH=108	-
TR10131|c0_g1_i1	gi|297827767|ref|XP_002881766.1	8e-91	gi|297827766|ref|XM_002881720.1	3e-162	sp|Q9SLG8|SSL2_ARATH	3e-68	Bra004613	2e-85	AT2G41290.1	3e-69	-	-	GO:0005773,GO:0009058,GO:0010264,GO:0016844,	3e-68	hypothetical protein ARALYDRAFT_483200 [Arabidopsis lyrata subsp. lyrata]	Arabidopsis lyrata subsp. lyrata hypothetical protein, mRNA	Protein STRICTOSIDINE SYNTHASE-LIKE 2 OS=Arabidopsis thaliana GN=SSL2 PE=2 SV=1	[mRNA] locus=Scaffold000004:1054463:1056985:- [translate_table: standard]	Symbols: SSL2 | strictosidine synthase-like 2 | chr2:17210599-17212904 REVERSE LENGTH=376	-
TR10131|c0_g1_i2	gi|297827767|ref|XP_002881766.1	6e-50	gi|297827766|ref|XM_002881720.1	6e-98	sp|Q9SLG8|SSL2_ARATH	2e-37	Bra004613	2e-45	AT2G41290.1	2e-38	-	-	GO:0005773,GO:0009058,GO:0010264,GO:0016844,	2e-37	hypothetical protein ARALYDRAFT_483200 [Arabidopsis lyrata subsp. lyrata]	Arabidopsis lyrata subsp. lyrata hypothetical protein, mRNA	Protein STRICTOSIDINE SYNTHASE-LIKE 2 OS=Arabidopsis thaliana GN=SSL2 PE=2 SV=1	[mRNA] locus=Scaffold000004:1054463:1056985:- [translate_table: standard]	Symbols: SSL2 | strictosidine synthase-like 2 | chr2:17210599-17212904 REVERSE LENGTH=376	-
TR10132|c0_g1_i1	gi|334186024|ref|NP_001190106.1	7e-80	gi|567184349|ref|XM_006402894.1	5e-118	sp|Q55FQ0|RU17_DICDI	6e-06	Bra007266	5e-41	AT3G56720.2	8e-75	-	-	GO:0000166,GO:0000398,GO:0003676,GO:0003723,GO:0005634,GO:0005681,GO:0005685,GO:0006397,GO:0008380,GO:0030529,GO:0043484,	6e-06	uncharacterized protein [Arabidopsis thaliana]	Eutrema salsugineum hypothetical protein (EUTSA_v10005957mg) mRNA, complete cds	U1 small nuclear ribonucleoprotein 70 kDa OS=Dictyostelium discoideum GN=snrnp70 PE=3 SV=1	[mRNA] locus=Scaffold000006:2377678:2381075:+ [translate_table: standard]	Symbols: | unknown protein; FUNCTIONS IN: molecular_function unknown; INVOLVED IN: biological_process unknown; LOCATED IN: cellular_component unknown; EXPRESSED IN: 24 plant structures; EXPRESSED DURING: 15 growth stages. | chr3:21011354-21013264 FORWARD LENGTH=387	-
TR10132|c1_g1_i1	gi|567184343|ref|XP_006402955.1	6e-30	gi|567184349|ref|XM_006402894.1	6e-50	-	-	Bra007266	2e-18	AT3G56720.3	4e-32	-	-	-	-	hypothetical protein EUTSA_v10005957mg [Eutrema salsugineum]	Eutrema salsugineum hypothetical protein (EUTSA_v10005957mg) mRNA, complete cds	-	[mRNA] locus=Scaffold000006:2377678:2381075:+ [translate_table: standard]	Symbols: | unknown protein; FUNCTIONS IN: molecular_function unknown; INVOLVED IN: biological_process unknown; LOCATED IN: cellular_component unknown; EXPRESSED IN: 24 plant structures; EXPRESSED DURING: 15 growth stages. | chr3:21011354-21013422 FORWARD LENGTH=449	-
TR10132|c1_g2_i1	gi|567184343|ref|XP_006402955.1	5e-30	gi|567184349|ref|XM_006402894.1	7e-50	-	-	Bra007266	2e-18	AT3G56720.3	5e-32	-	-	-	-	hypothetical protein EUTSA_v10005957mg [Eutrema salsugineum]	Eutrema salsugineum hypothetical protein (EUTSA_v10005957mg) mRNA, complete cds	-	[mRNA] locus=Scaffold000006:2377678:2381075:+ [translate_table: standard]	Symbols: | unknown protein; FUNCTIONS IN: molecular_function unknown; INVOLVED IN: biological_process unknown; LOCATED IN: cellular_component unknown; EXPRESSED IN: 24 plant structures; EXPRESSED DURING: 15 growth stages. | chr3:21011354-21013422 FORWARD LENGTH=449	-
TR10132|c2_g1_i1	gi|565466298|ref|XP_006291029.1	2e-40	gi|332640072|gb|CP002686.1	5e-90	-	-	Bra007266	2e-18	AT3G56720.3	3e-36	-	-	-	-	hypothetical protein CARUB_v10017148mg [Capsella rubella]	Arabidopsis thaliana chromosome 3, complete sequence	-	[mRNA] locus=Scaffold000006:2377678:2381075:+ [translate_table: standard]	Symbols: | unknown protein; FUNCTIONS IN: molecular_function unknown; INVOLVED IN: biological_process unknown; LOCATED IN: cellular_component unknown; EXPRESSED IN: 24 plant structures; EXPRESSED DURING: 15 growth stages. | chr3:21011354-21013422 FORWARD LENGTH=449	-
TR10132|c2_g2_i1	gi|727502974|ref|XP_010427511.1	1e-26	gi|297816991|ref|XM_002876333.1	6e-48	-	-	Bra007266	1e-13	AT3G56720.2	3e-25	-	-	-	-	PREDICTED: pre-mRNA-splicing factor 38B-like isoform X2 [Camelina sativa]	Arabidopsis lyrata subsp. lyrata hypothetical protein, mRNA	-	[mRNA] locus=Scaffold000006:2377678:2381075:+ [translate_table: standard]	Symbols: | unknown protein; FUNCTIONS IN: molecular_function unknown; INVOLVED IN: biological_process unknown; LOCATED IN: cellular_component unknown; EXPRESSED IN: 24 plant structures; EXPRESSED DURING: 15 growth stages. | chr3:21011354-21013264 FORWARD LENGTH=387	-
TR10133|c0_g1_i1	gi|15238107|ref|NP_198970.1	5e-169	gi|18422108|ref|NM_123519.1	0	sp|F4I594|RLM1A_ARATH	8e-109	Bra025467	8e-159	AT5G41550.1	2e-140	-	-	GO:0000166,GO:0005524,GO:0006952,GO:0007165,GO:0043531,GO:0050832,	8e-109	TIR-NBS-LRR class disease resistance protein [Arabidopsis thaliana]	Arabidopsis thaliana TIR-NBS-LRR class disease resistance protein mRNA, complete cds	Disease resistance protein RML1A OS=Arabidopsis thaliana GN=RLM1A PE=3 SV=1	[mRNA] locus=Scaffold000048:279795:283713:- [translate_table: standard]	Symbols: | Disease resistance protein (TIR-NBS-LRR class) family | chr5:16617232-16620785 REVERSE LENGTH=1085	-
TR10134|c0_g1_i1	gi|727567846|ref|XP_010456329.1	3e-59	gi|567160532|ref|XM_006396139.1	8e-127	sp|O81305|PKSC_ARATH	5e-46	Bra000559	3e-62	AT4G00040.1	3e-47	gi|347755213|ref|YP_004862777.1	3e-09	GO:0003824,GO:0005783,GO:0007275,GO:0008152,GO:0009058,GO:0009813,GO:0016740,GO:0016746,GO:0016747,	5e-46	PREDICTED: chalcone synthase-like isoform X1 [Camelina sativa]	Eutrema salsugineum hypothetical protein (EUTSA_v10028565mg) mRNA, complete cds	Type III polyketide synthase C OS=Arabidopsis thaliana GN=At4g00040 PE=2 SV=1	[mRNA] locus=Scaffold000001:2999869:3001160:+ [translate_table: standard]	Symbols: | Chalcone and stilbene synthase family protein | chr4:14653-15897 FORWARD LENGTH=385	putative naringenin-chalcone synthase [Candidatus Chloracidobacterium thermophilum B]
TR10137|c0_g1_i1	gi|727596730|ref|XP_010471348.1	9e-20	-	-	sp|A0MFS9|CACLC_ARATH	2e-17	Bra016023	4e-20	AT1G73020.2	2e-18	-	-	GO:0005254,GO:0006810,GO:0006811,GO:0006821,GO:0008150,GO:0016020,GO:0016021,GO:0034707,GO:1902476,	2e-17	PREDICTED: anoctamin-like protein At1g73020 isoform X1 [Camelina sativa]	-	Anoctamin-like protein At1g73020 OS=Arabidopsis thaliana GN=At1g73020 PE=1 SV=1	[mRNA] locus=Scaffold000019:1900016:1903325:+ [translate_table: standard]	Symbols: | unknown protein; FUNCTIONS IN: molecular_function unknown; INVOLVED IN: biological_process unknown; LOCATED IN: cellular_component unknown; EXPRESSED IN: 22 plant structures; EXPRESSED DURING: 13 growth stages; CONTAINS InterPro DOMAIN/s: Protein of unknown function DUF590 (InterPro:IPR007632). | chr1:27469714-27473181 REVERSE LENGTH=665	-
TR10138|c0_g1_i1	gi|297827515|ref|XP_002881640.1	1e-74	gi|79570970|ref|NM_129484.4	6e-148	sp|F4IUX6|RENT2_ARATH	5e-64	Bra000126	1e-74	AT2G39260.1	4e-65	-	-	GO:0000184,GO:0000278,GO:0000956,GO:0003723,GO:0005634,GO:0005730,GO:0005737,GO:0006396,GO:0006952,GO:0009611,GO:0009630,GO:0009863,GO:0009867,GO:0019344,GO:0042742,GO:0048471,GO:0048571,	5e-64	RNA binding protein [Arabidopsis lyrata subsp. lyrata]	Arabidopsis thaliana RNA binding protein mRNA, complete cds	Regulator of nonsense transcripts UPF2 OS=Arabidopsis thaliana GN=UPF2 PE=2 SV=1	[mRNA] locus=Scaffold000001:661481:668495:- [translate_table: standard]	Symbols: | binding;RNA binding | chr2:16392288-16399588 REVERSE LENGTH=1181	-
TR10139|c0_g2_i1	gi|727523093|ref|XP_010437479.1	3e-153	gi|42567411|ref|NM_119704.3	0	sp|F4JN05|BIG4_ARATH	2e-123	Bra011611	7e-138	AT4G35380.1	1e-124	-	-	GO:0000041,GO:0005085,GO:0005086,GO:0005737,GO:0005829,GO:0006810,GO:0015031,GO:0016020,GO:0032012,GO:0043547,	2e-123	PREDICTED: brefeldin A-inhibited guanine nucleotide-exchange protein 4-like [Camelina sativa]	Arabidopsis thaliana SEC7-like guanine nucleotide exchange family protein mRNA, complete cds	Brefeldin A-inhibited guanine nucleotide-exchange protein 4 OS=Arabidopsis thaliana GN=BIG4 PE=3 SV=1	[mRNA] locus=Scaffold000011:2945776:2952369:+ [translate_table: standard]	Symbols: | SEC7-like guanine nucleotide exchange family protein | chr4:16819883-16825960 FORWARD LENGTH=1706	-
TR1013|c0_g1_i1	gi|113531168|dbj|BAF03626.1	5e-62	gi|113531167|dbj|AB271488.1	6e-114	sp|Q9ZNS4|PRB1_ARATH	6e-51	Bra013124	1e-62	AT2G14580.1	7e-52	gi|427723865|ref|YP_007071142.1	5e-18	GO:0003674,GO:0005576,GO:0006952,GO:0009611,GO:0009617,GO:0009723,GO:0009751,GO:0009753,GO:0009814,GO:0080027,	6e-51	pathogenesis related protein 1 [Eutrema japonicum]	Eutrema wasabi PR-1 mRNA for pathogenesis related protein 1, complete cds	Pathogenesis-related protein 1 OS=Arabidopsis thaliana GN=PRB1 PE=2 SV=1	[mRNA] locus=Scaffold000013:3586433:3586915:+ [translate_table: standard]	Symbols: ATPRB1, PRB1 | basic pathogenesis-related protein 1 | chr2:6225703-6226188 REVERSE LENGTH=161	hypothetical protein Lepto7376_1998 [Leptolyngbya sp. PCC 7376]
TR10140|c0_g1_i1	gi|195970385|gb|ACG60674.1	3e-73	gi|297838678|ref|XM_002887175.1	6e-118	-	-	-	-	AT1G69060.1	7e-68	-	-	-	-	expressed unknown protein [Brassica oleracea var. alboglabra]	Arabidopsis lyrata subsp. lyrata heat shock protein binding protein, mRNA	-	-	Symbols: | Chaperone DnaJ-domain superfamily protein | chr1:25965055-25967273 FORWARD LENGTH=630	-
TR10141|c0_g1_i1	gi|567159356|ref|XP_006418991.1	3e-54	gi|565465079|ref|XM_006290442.1	3e-100	-	-	Bra038273	9e-54	AT3G45830.1	3e-47	-	-	-	-	hypothetical protein EUTSA_v10002373mg [Eutrema salsugineum]	Capsella rubella hypothetical protein (CARUB_v10016582mg) mRNA, complete cds	-	[mRNA] locus=Scaffold000143:64293:67544:- [translate_table: standard]	Symbols: | unknown protein; FUNCTIONS IN: molecular_function unknown; INVOLVED IN: biological_process unknown; LOCATED IN: cellular_component unknown; EXPRESSED IN: 24 plant structures; EXPRESSED DURING: 15 growth stages; BEST Arabidopsis thaliana protein match is: unknown protein (TAIR:AT1G02290.1); Has 499 Blast hits to 438 proteins in 100 species: Archae - 0; Bacteria - 7; Metazoa - 236; Fungi…	-
TR10142|c0_g1_i1	gi|297839927|ref|XP_002887845.1	9e-72	gi|297839926|ref|XM_002887799.1	0	-	-	Bra008495	3e-73	AT1G80130.1	9e-58	gi|334146731|ref|YP_004509659.1	7e-10	-	-	hypothetical protein ARALYDRAFT_477244 [Arabidopsis lyrata subsp. lyrata]	Arabidopsis lyrata subsp. lyrata hypothetical protein, mRNA	-	[mRNA] locus=Scaffold000007:4593385:4594643:+ [translate_table: standard]	Symbols: | Tetratricopeptide repeat (TPR)-like superfamily protein | chr1:30141250-30142478 REVERSE LENGTH=305	hypothetical protein PGTDC60_0936 [Porphyromonas gingivalis TDC60]
TR10143|c0_g1_i1	gi|727602385|ref|XP_010474204.1	8e-152	gi|297841568|ref|XM_002888620.1	0	sp|Q8H038|KATAM_ORYSJ	1e-50	Bra004310	2e-145	AT1G68470.1	9e-122	-	-	GO:0005794,GO:0006486,GO:0016020,GO:0016021,GO:0016740,GO:0016757,GO:0032580,	1e-50	PREDICTED: xyloglucan galactosyltransferase KATAMARI1 homolog [Camelina sativa]	Arabidopsis lyrata subsp. lyrata exostosin family protein, mRNA	Xyloglucan galactosyltransferase KATAMARI1 homolog OS=Oryza sativa subsp. japonica GN=Os03g0144800 PE=2 SV=1	[mRNA] locus=Scaffold000003:6440537:6442287:- [translate_table: standard]	Symbols: | Exostosin family protein | chr1:25676545-25678267 REVERSE LENGTH=455	-
TR10143|c1_g1_i1	gi|565489219|ref|XP_006302249.1	4e-64	gi|565489218|ref|XM_006302187.1	2e-102	sp|Q8H038|KATAM_ORYSJ	1e-12	Bra004310	2e-59	AT1G68470.1	2e-52	-	-	GO:0005794,GO:0006486,GO:0016020,GO:0016021,GO:0016740,GO:0016757,GO:0032580,	1e-12	hypothetical protein CARUB_v10020285mg [Capsella rubella]	Capsella rubella hypothetical protein (CARUB_v10020285mg) mRNA, complete cds	Xyloglucan galactosyltransferase KATAMARI1 homolog OS=Oryza sativa subsp. japonica GN=Os03g0144800 PE=2 SV=1	[mRNA] locus=Scaffold000003:6440537:6442287:- [translate_table: standard]	Symbols: | Exostosin family protein | chr1:25676545-25678267 REVERSE LENGTH=455	-
TR10144|c0_g1_i1	gi|297830056|ref|XP_002882910.1	2e-73	gi|565480353|ref|XM_006297755.1	0	sp|Q8LPR5|TCP4_ARATH	3e-68	Bra001579	1e-55	AT3G15030.3	2e-69	-	-	GO:0003677,GO:0003700,GO:0005515,GO:0005634,GO:0006351,GO:0006355,GO:0006417,GO:0007275,GO:0009657,GO:0009793,GO:0009965,GO:0010027,GO:0010228,GO:0016226,GO:0030154,GO:0045893,GO:0045962,GO:0048366,GO:0048481,	3e-68	hypothetical protein ARALYDRAFT_897773 [Arabidopsis lyrata subsp. lyrata]	Capsella rubella hypothetical protein (CARUB_v10013851mg) mRNA, complete cds	Transcription factor TCP4 OS=Arabidopsis thaliana GN=TCP4 PE=1 SV=1	[mRNA] locus=Scaffold000001:8400462:8401685:+ [translate_table: standard]	Symbols: TCP4 | TCP family transcription factor 4 | chr3:5062308-5063570 FORWARD LENGTH=420	-
TR10145|c0_g1_i2	gi|729341118|ref|XP_010540122.1	5e-56	gi|565485750|ref|XM_006300453.1	2e-145	sp|Q9LRR9|GLO1_ARATH	6e-44	Bra005793	4e-59	AT3G14420.2	6e-45	gi|428203994|ref|YP_007082583.1	2e-28	GO:0003824,GO:0003973,GO:0005634,GO:0005777,GO:0008891,GO:0009506,GO:0009507,GO:0009570,GO:0009735,GO:0009853,GO:0009854,GO:0010181,GO:0016020,GO:0016491,GO:0022626,GO:0042742,GO:0048046,GO:0050665,GO:0052852,GO:0052853,GO:0052854,GO:0055114,GO:0005829,	6e-44	PREDICTED: peroxisomal (S)-2-hydroxy-acid oxidase GLO1-like [Tarenaya hassleriana]	Capsella rubella hypothetical protein (CARUB_v10020498mg) mRNA, complete cds	Peroxisomal (S)-2-hydroxy-acid oxidase GLO1 OS=Arabidopsis thaliana GN=GLO1 PE=1 SV=1	[mRNA] locus=Scaffold000005:649020:649593:+ [translate_table: standard]	Symbols: | Aldolase-type TIM barrel family protein | chr3:4821804-4823899 FORWARD LENGTH=367	alpha-hydroxyacid dehydrogenase [Pleurocapsa sp. PCC 7327]
TR10145|c0_g1_i3	gi|729341118|ref|XP_010540122.1	2e-56	gi|297839704|ref|XM_002887688.1	3e-143	sp|Q9LRR9|GLO1_ARATH	7e-44	Bra005793	2e-59	AT3G14420.2	7e-45	gi|428203994|ref|YP_007082583.1	3e-28	GO:0003824,GO:0003973,GO:0005634,GO:0005777,GO:0008891,GO:0009506,GO:0009507,GO:0009570,GO:0009735,GO:0009853,GO:0009854,GO:0010181,GO:0016020,GO:0016491,GO:0022626,GO:0042742,GO:0048046,GO:0050665,GO:0052852,GO:0052853,GO:0052854,GO:0055114,GO:0005829,	7e-44	PREDICTED: peroxisomal (S)-2-hydroxy-acid oxidase GLO1-like [Tarenaya hassleriana]	Arabidopsis lyrata subsp. lyrata hypothetical protein, mRNA	Peroxisomal (S)-2-hydroxy-acid oxidase GLO1 OS=Arabidopsis thaliana GN=GLO1 PE=1 SV=1	[mRNA] locus=Scaffold000005:649020:649593:+ [translate_table: standard]	Symbols: | Aldolase-type TIM barrel family protein | chr3:4821804-4823899 FORWARD LENGTH=367	alpha-hydroxyacid dehydrogenase [Pleurocapsa sp. PCC 7327]
TR10146|c0_g1_i1	gi|727500854|ref|XP_010426444.1	0	gi|297819569|ref|XM_002877622.1	0	sp|Q9UUH7|GYP7_SCHPO	2e-14	Bra029947	0	AT3G49350.1	0	-	-	GO:0005096,GO:0005634,GO:0005737,GO:0005829,GO:0007165,GO:0016192,GO:0043547,	2e-14	PREDICTED: GTPase-activating protein gyp7-like [Camelina sativa]	Arabidopsis lyrata subsp. lyrata rab GTPase activator, mRNA	GTPase-activating protein gyp7 OS=Schizosaccharomyces pombe (strain 972 / ATCC 24843) GN=gyp7 PE=3 SV=1	[mRNA] locus=Scaffold000068:595032:596974:- [translate_table: standard]	Symbols: | Ypt/Rab-GAP domain of gyp1p superfamily protein | chr3:18297663-18299846 REVERSE LENGTH=539	-
TR10147|c0_g2_i1	gi|15233455|ref|NP_194641.1	3e-179	gi|297803133|ref|XM_002869405.1	0	sp|Q9SZE1|3HID1_ARATH	6e-139	Bra018694	9e-168	AT4G29120.1	6e-140	gi|320103072|ref|YP_004178663.1	1e-93	GO:0004616,GO:0005739,GO:0005829,GO:0006574,GO:0008442,GO:0009083,GO:0016491,GO:0051287,GO:0055114,	6e-139	6-phosphogluconate dehydrogenase family protein [Arabidopsis thaliana]	Arabidopsis lyrata subsp. lyrata 6-phosphogluconate dehydrogenase NAD-binding domain-containing protein, mRNA	Probable 3-hydroxyisobutyrate dehydrogenase-like 1, mitochondrial OS=Arabidopsis thaliana GN=At4g29120 PE=2 SV=1	[mRNA] locus=Scaffold000026:616666:617664:- [translate_table: standard]	Symbols: | 6-phosphogluconate dehydrogenase family protein | chr4:14350861-14351865 FORWARD LENGTH=334	6-phosphogluconate dehydrogenase [Isosphaera pallida ATCC 43644]
TR10148|c0_g1_i1	gi|15218562|ref|NP_177411.1	2e-45	gi|297842010|ref|XM_002888841.1	2e-154	-	-	Bra016042	9e-46	AT1G72670.1	5e-40	-	-	-	-	IQ-domain 8 protein [Arabidopsis thaliana]	Arabidopsis lyrata subsp. lyrata IQ-domain 8 (IQD8), mRNA	-	[mRNA] locus=Scaffold000019:2004683:2006412:+ [translate_table: standard]	Symbols: iqd8 | IQ-domain 8 | chr1:27356898-27358657 REVERSE LENGTH=414	-
TR10150|c0_g1_i1	gi|727574445|ref|XP_010459836.1	7e-65	gi|565491043|ref|XM_006303099.1	4e-101	sp|Q9LMP1|WAK2_ARATH	1e-44	Bra012273	3e-53	AT1G21270.1	1e-45	-	-	GO:0000166,GO:0001653,GO:0004672,GO:0004674,GO:0004675,GO:0005509,GO:0005524,GO:0005623,GO:0006468,GO:0007178,GO:0009311,GO:0009506,GO:0009751,GO:0009755,GO:0009793,GO:0009826,GO:0009992,GO:0010027,GO:0010228,GO:0016020,GO:0016021,GO:0016226,GO:0016301,GO:0016310,GO:0016740,GO:0019761,GO:0030247,GO:0031625,GO:0046777,GO:0048481,	1e-44	PREDICTED: wall-associated receptor kinase 2-like [Camelina sativa]	Capsella rubella hypothetical protein (CARUB_v10008425mg) mRNA, complete cds	Wall-associated receptor kinase 2 OS=Arabidopsis thaliana GN=WAK2 PE=1 SV=1	[mRNA] locus=Scaffold000012:2537321:2539702:+ [translate_table: standard]	Symbols: WAK2 | wall-associated kinase 2 | chr1:7444997-7447345 FORWARD LENGTH=732	-
TR10150|c0_g2_i1	gi|685349042|ref|XP_009110189.1	3e-37	gi|565491043|ref|XM_006303099.1	4e-50	sp|Q9LMP1|WAK2_ARATH	2e-30	Bra016426	3e-40	AT1G21270.1	2e-31	-	-	GO:0000166,GO:0001653,GO:0004672,GO:0004674,GO:0004675,GO:0005509,GO:0005524,GO:0005623,GO:0006468,GO:0007178,GO:0009311,GO:0009506,GO:0009751,GO:0009755,GO:0009793,GO:0009826,GO:0009992,GO:0010027,GO:0010228,GO:0016020,GO:0016021,GO:0016226,GO:0016301,GO:0016310,GO:0016740,GO:0019761,GO:0030247,GO:0031625,GO:0046777,GO:0048481,	2e-30	PREDICTED: wall-associated receptor kinase 1-like isoform X2 [Brassica rapa]	Capsella rubella hypothetical protein (CARUB_v10008425mg) mRNA, complete cds	Wall-associated receptor kinase 2 OS=Arabidopsis thaliana GN=WAK2 PE=1 SV=1	[mRNA] locus=Scaffold000020:771319:773692:- [translate_table: standard]	Symbols: WAK2 | wall-associated kinase 2 | chr1:7444997-7447345 FORWARD LENGTH=732	-
TR10151|c0_g1_i1	gi|727562173|ref|XP_010453351.1	2e-113	gi|305861118|gb|HM594867.1	0	sp|Q9LXT9|CALS3_ARATH	2e-98	Bra023386	2e-116	AT5G13000.1	2e-99	-	-	GO:0000148,GO:0003843,GO:0005886,GO:0006075,GO:0008360,GO:0016020,GO:0016021,GO:0016740,GO:0016757,GO:0071555,	2e-98	PREDICTED: callose synthase 3 [Camelina sativa]	Arabidopsis thaliana callose synthase 3 mRNA, complete cds	Callose synthase 3 OS=Arabidopsis thaliana GN=CALS3 PE=2 SV=3	[mRNA] locus=Scaffold000041:361064:370838:- [translate_table: standard]	Symbols: ATGSL12, gsl12 | glucan synthase-like 12 | chr5:4110445-4121202 REVERSE LENGTH=1955	-
TR10152|c0_g1_i1	gi|565479038|ref|XP_006297159.1	0	gi|297836783|ref|XM_002886228.1	0	sp|Q9NW82|WDR70_HUMAN	1e-102	Bra036464	0	AT2G20330.1	0	gi|313672810|ref|YP_004050921.1	3e-22	GO:0019899,	1e-102	hypothetical protein CARUB_v10013163mg [Capsella rubella]	Arabidopsis lyrata subsp. lyrata transducin family protein, mRNA	WD repeat-containing protein 70 OS=Homo sapiens GN=WDR70 PE=1 SV=1	[mRNA] locus=Scaffold000117:358217:360738:- [translate_table: standard]	Symbols: | Transducin/WD40 repeat-like superfamily protein | chr2:8772888-8775518 REVERSE LENGTH=648	wd40 repeat, subgroup [Calditerrivibrio nitroreducens DSM 19672]
TR10153|c0_g2_i1	gi|727611664|ref|XP_010478954.1	0	gi|567165158|ref|XM_006397402.1	0	sp|Q3B7T1|EDRF1_HUMAN	2e-32	Bra018923	0	AT1G35660.1	1e-165	-	-	GO:0005515,GO:0005634,GO:0006351,GO:0006355,	2e-32	PREDICTED: uncharacterized protein LOC104757866 [Camelina sativa]	Eutrema salsugineum hypothetical protein (EUTSA_v10001809mg) mRNA, complete cds	Erythroid differentiation-related factor 1 OS=Homo sapiens GN=EDRF1 PE=1 SV=1	[mRNA] locus=Scaffold000026:1948427:1953796:+ [translate_table: standard]	Symbols: | unknown protein; FUNCTIONS IN: molecular_function unknown; INVOLVED IN: biological_process unknown; LOCATED IN: plasma membrane; EXPRESSED IN: 19 plant structures; EXPRESSED DURING: 11 growth stages; Has 309 Blast hits to 256 proteins in 99 species: Archae - 0; Bacteria - 11; Metazoa - 192; Fungi - 12; Plants - 36; Viruses - 0; Other Eukaryotes - 58 (source: NCBI BLink). | chr1:1319274…	-
TR10154|c0_g1_i1	gi|727534138|ref|XP_010441486.1	2e-23	-	-	-	-	Bra017496	5e-25	AT5G47210.3	1e-19	-	-	-	-	PREDICTED: plasminogen activator inhibitor 1 RNA-binding protein-like [Camelina sativa]	-	-	[mRNA] locus=Scaffold000022:1469792:1471495:+ [translate_table: standard]	Symbols: | Hyaluronan / mRNA binding family | chr5:19169388-19171012 REVERSE LENGTH=301	-
TR10155|c0_g1_i1	gi|727416077|ref|XP_010513471.1	5e-25	gi|567158501|ref|XM_006418685.1	3e-71	sp|Q9LHF5|VIL1_ARATH	2e-23	Bra015039	5e-28	AT3G24440.1	2e-24	-	-	GO:0005515,GO:0005634,GO:0005677,GO:0006306,GO:0006342,GO:0006351,GO:0006355,GO:0009409,GO:0009640,GO:0009793,GO:0009845,GO:0009908,GO:0009909,GO:0009933,GO:0010048,GO:0010162,GO:0010182,GO:0010228,GO:0010388,GO:0016567,GO:0016568,GO:0016571,GO:0016572,GO:0016579,GO:0016607,GO:0019915,GO:0031047,GO:0045814,GO:0045893,GO:0046872,GO:0048572,GO:0048575,GO:0050826,GO:0051567,GO:0051571,GO:0061087,	2e-23	PREDICTED: VIN3-like protein 1 [Camelina sativa]	Eutrema salsugineum hypothetical protein (EUTSA_v10002445mg) mRNA, complete cds	VIN3-like protein 1 OS=Arabidopsis thaliana GN=VIL1 PE=1 SV=1	[mRNA] locus=Scaffold000017:1724642:1726578:- [translate_table: standard]	Symbols: VRN5, VIL1 | Fibronectin type III domain-containing protein | chr3:8876207-8878171 REVERSE LENGTH=602	-
TR10155|c0_g2_i1	gi|727587647|ref|XP_010466848.1	3e-36	gi|332640072|gb|CP002686.1	2e-67	sp|Q9LHF5|VIL1_ARATH	5e-29	Bra015039	3e-36	AT3G24440.1	4e-30	-	-	GO:0005515,GO:0005634,GO:0005677,GO:0006306,GO:0006342,GO:0006351,GO:0006355,GO:0009409,GO:0009640,GO:0009793,GO:0009845,GO:0009908,GO:0009909,GO:0009933,GO:0010048,GO:0010162,GO:0010182,GO:0010228,GO:0010388,GO:0016567,GO:0016568,GO:0016571,GO:0016572,GO:0016579,GO:0016607,GO:0019915,GO:0031047,GO:0045814,GO:0045893,GO:0046872,GO:0048572,GO:0048575,GO:0050826,GO:0051567,GO:0051571,GO:0061087,	5e-29	PREDICTED: VIN3-like protein 1 [Camelina sativa]	Arabidopsis thaliana chromosome 3, complete sequence	VIN3-like protein 1 OS=Arabidopsis thaliana GN=VIL1 PE=1 SV=1	[mRNA] locus=Scaffold000017:1724642:1726578:- [translate_table: standard]	Symbols: VRN5, VIL1 | Fibronectin type III domain-containing protein | chr3:8876207-8878171 REVERSE LENGTH=602	-
TR10156|c0_g1_i1	gi|685362921|ref|XP_009115762.1	1e-84	gi|145332802|ref|NM_001084798.1	0	sp|Q9C9G6|U195A_ARATH	9e-44	Bra036857	7e-84	AT3G50845.1	2e-68	-	-	GO:0005634,GO:0005737,GO:0007059,	9e-44	PREDICTED: MIP18 family protein At1g68310 [Brassica rapa]	Arabidopsis thaliana uncharacterized protein mRNA, complete cds	MIP18 family protein At1g68310 OS=Arabidopsis thaliana GN=At1g68310 PE=2 SV=2	[mRNA] locus=Scaffold000121:513544:514607:+ [translate_table: standard]	Symbols: | Protein of unknown function (DUF59) | chr3:18900107-18901209 REVERSE LENGTH=154	-
TR10157|c1_g1_i1	gi|295828928|gb|ADG38133.1	8e-41	gi|297835815|ref|XM_002885744.1	2e-76	sp|F4IGA5|NU133_ARATH	5e-35	Bra013182	2e-36	AT2G05120.2	3e-36	-	-	GO:0005515,GO:0005634,GO:0005635,GO:0005643,GO:0006810,GO:0009507,GO:0009560,GO:0015031,GO:0051028,	5e-35	AT2G05120-like protein, partial [Capsella grandiflora]	Arabidopsis lyrata subsp. lyrata transporter, mRNA	Nuclear pore complex protein NUP133 OS=Arabidopsis thaliana GN=NUP133 PE=1 SV=1	[mRNA] locus=Scaffold000013:3902365:3907041:+ [translate_table: standard]	Symbols: | Nucleoporin, Nup133/Nup155-like | chr2:1842069-1846858 REVERSE LENGTH=1220	-
TR10157|c2_g1_i1	gi|727588090|ref|XP_010467055.1	2e-73	gi|297835815|ref|XM_002885744.1	1e-154	sp|F4IGA5|NU133_ARATH	7e-63	Bra013182	7e-69	AT2G05120.2	7e-64	-	-	GO:0005515,GO:0005634,GO:0005635,GO:0005643,GO:0006810,GO:0009507,GO:0009560,GO:0015031,GO:0051028,	7e-63	PREDICTED: uncharacterized protein LOC104747169 [Camelina sativa]	Arabidopsis lyrata subsp. lyrata transporter, mRNA	Nuclear pore complex protein NUP133 OS=Arabidopsis thaliana GN=NUP133 PE=1 SV=1	[mRNA] locus=Scaffold000013:3902365:3907041:+ [translate_table: standard]	Symbols: | Nucleoporin, Nup133/Nup155-like | chr2:1842069-1846858 REVERSE LENGTH=1220	-
TR10158|c1_g2_i1	gi|18413298|ref|NP_567352.1	2e-52	gi|297809214|ref|XM_002872445.1	1e-75	sp|Q9S7A3|MOC2A_ARATH	3e-41	Bra037905	1e-49	AT4G10100.3	3e-42	gi|392374287|ref|YP_003206120.1	1e-14	GO:0000166,GO:0005737,GO:0005829,GO:0006777,GO:0009734,GO:0018315,GO:0019008,GO:0030366,	3e-41	molybdenum cofactor synthesis family protein [Arabidopsis thaliana]	Arabidopsis lyrata subsp. lyrata CNX7/SIR5, mRNA	Molybdopterin synthase sulfur carrier subunit OS=Arabidopsis thaliana GN=At4g10100 PE=2 SV=1	[mRNA] locus=Scaffold000135:214337:214648:+ [translate_table: standard]	Symbols: CNX7, SIR5 | co-factor for nitrate, reductase and xanthine dehydrogenase 7 | chr4:6309091-6309381 FORWARD LENGTH=96	molybdopterin converting factor, subunit 1 [Candidatus Methylomirabilis oxyfera]
TR1015|c0_g1_i1	gi|565467540|ref|XP_006291650.1	5e-41	gi|565467539|ref|XM_006291588.1	4e-94	sp|Q5PP32|WTR25_ARATH	3e-32	Bra038272	1e-32	AT3G45870.1	2e-33	-	-	GO:0016020,GO:0016021,GO:0022857,GO:0055085,	3e-32	hypothetical protein CARUB_v10017806mg [Capsella rubella]	Capsella rubella hypothetical protein (CARUB_v10017806mg) mRNA, complete cds	WAT1-related protein At3g45870 OS=Arabidopsis thaliana GN=At3g45870 PE=2 SV=1	[mRNA] locus=Scaffold000143:49030:50576:- [translate_table: standard]	Symbols: | nodulin MtN21 /EamA-like transporter family protein | chr3:16867246-16868838 FORWARD LENGTH=385	-
TR10161|c0_g1_i1	gi|297839743|ref|XP_002887753.1	8e-37	gi|297839742|ref|XM_002887707.1	2e-77	sp|Q9ZV87|NAPES_ARATH	4e-29	Bra008377	3e-38	AT1G78690.1	3e-30	-	-	GO:0005886,GO:0006629,GO:0006644,GO:0006650,GO:0006655,GO:0008152,GO:0008374,GO:0008654,GO:0016020,GO:0016021,GO:0016740,GO:0016746,GO:0031224,	4e-29	phospholipid/glycerol acyltransferase family protein [Arabidopsis lyrata subsp. lyrata]	Arabidopsis lyrata subsp. lyrata phospholipid/glycerol acyltransferase family protein, mRNA	N-acylphosphatidylethanolamine synthase OS=Arabidopsis thaliana GN=At1g78690 PE=2 SV=1	[mRNA] locus=Scaffold000007:3802885:3804278:+ [translate_table: standard]	Symbols: | Phospholipid/glycerol acyltransferase family protein | chr1:29597002-29598409 FORWARD LENGTH=284	-
TR10161|c1_g1_i1	gi|727507112|ref|XP_010429698.1	5e-47	gi|567119814|ref|XM_006389902.1	3e-85	sp|Q9ZV87|NAPES_ARATH	1e-35	Bra035059	7e-46	AT1G78690.1	9e-37	-	-	GO:0005886,GO:0006629,GO:0006644,GO:0006650,GO:0006655,GO:0008152,GO:0008374,GO:0008654,GO:0016020,GO:0016021,GO:0016740,GO:0016746,GO:0031224,	1e-35	PREDICTED: N-acylphosphatidylethanolamine synthase-like [Camelina sativa]	Eutrema salsugineum hypothetical protein (EUTSA_v10018972mg) mRNA, complete cds	N-acylphosphatidylethanolamine synthase OS=Arabidopsis thaliana GN=At1g78690 PE=2 SV=1	[mRNA] locus=Scaffold000101:273166:274379:+ [translate_table: standard]	Symbols: | Phospholipid/glycerol acyltransferase family protein | chr1:29597002-29598409 FORWARD LENGTH=284	-
TR10162|c0_g1_i1	gi|15293119|gb|AAK93670.1	0	gi|297813752|ref|XM_002874714.1	0	sp|Q9STI6|GAE5_ARATH	1e-144	Bra033116	6e-180	AT4G12250.1	1e-145	gi|297622044|ref|YP_003710181.1	1e-82	GO:0003824,GO:0005768,GO:0005794,GO:0005802,GO:0005975,GO:0016020,GO:0016021,GO:0016036,GO:0016853,GO:0016857,GO:0019375,GO:0032580,GO:0042631,GO:0050378,GO:0050662,	1e-144	putative nucleotide sugar epimerase [Arabidopsis thaliana]	Arabidopsis lyrata subsp. lyrata UDP-D-glucuronate 4-epimerase 5 (GAE5), mRNA	UDP-glucuronate 4-epimerase 5 OS=Arabidopsis thaliana GN=GAE5 PE=2 SV=1	[mRNA] locus=Scaffold000086:13178:14467:+ [translate_table: standard]	Symbols: GAE5 | UDP-D-glucuronate 4-epimerase 5 | chr4:7289538-7290848 REVERSE LENGTH=436	NAD-dependent epimerase/dehydratase [Waddlia chondrophila WSU 86-1044]
TR10163|c0_g1_i1	gi|567170917|ref|XP_006399084.1	1e-120	gi|565459093|ref|XM_006287484.1	0	sp|Q9D554|SF3A3_MOUSE	2e-47	Bra028740	1e-105	AT5G06160.1	5e-101	-	-	GO:0000398,GO:0003676,GO:0003723,GO:0005634,GO:0005654,GO:0005681,GO:0006397,GO:0008270,GO:0008380,GO:0044822,GO:0046872,GO:0071013,	2e-47	hypothetical protein EUTSA_v10013305mg [Eutrema salsugineum]	Capsella rubella hypothetical protein (CARUB_v10000755mg) mRNA, complete cds	Splicing factor 3A subunit 3 OS=Mus musculus GN=Sf3a3 PE=2 SV=2	[mRNA] locus=Scaffold000063:473943:476780:+ [translate_table: standard]	Symbols: ATO | splicing factor-related | chr5:1862623-1866298 REVERSE LENGTH=504	-
TR10164|c0_g1_i1	gi|727526935|ref|XP_010438896.1	9e-41	gi|332656411|gb|CP002687.1	2e-79	sp|Q9SB31|AHL3_ARATH	1e-35	Bra013886	6e-38	AT4G25320.1	8e-37	-	-	GO:0003677,GO:0005515,GO:0005634,GO:0006351,GO:0006355,GO:0010051,GO:0010089,GO:0043621,	1e-35	PREDICTED: uncharacterized protein LOC104722436 isoform X2 [Camelina sativa]	Arabidopsis thaliana chromosome 4, complete genome	AT-hook motif nuclear-localized protein 3 OS=Arabidopsis thaliana GN=AHL3 PE=1 SV=1	[mRNA] locus=Scaffold000014:3691934:3693554:+ [translate_table: standard]	Symbols: | AT hook motif DNA-binding family protein | chr4:12954488-12956342 FORWARD LENGTH=404	-
TR10165|c0_g1_i1	gi|727501923|ref|XP_010426980.1	3e-78	gi|567187052|ref|XM_006403633.1	6e-145	sp|A2QVV2|CREC_ASPNC	7e-09	Bra039780	1e-78	AT3G53390.1	6e-65	-	-	GO:0003674,GO:0005634,GO:0005829,GO:0006351,GO:0006355,GO:0045013,GO:2000158,	7e-09	PREDICTED: WD repeat-containing protein 20-like [Camelina sativa]	Eutrema salsugineum hypothetical protein (EUTSA_v10010255mg) mRNA, complete cds	Probable catabolite repression protein creC OS=Aspergillus niger (strain CBS 513.88 / FGSC A1513) GN=creC PE=3 SV=1	[mRNA] locus=Scaffold000177:27945:31764:+ [translate_table: standard]	Symbols: | Transducin/WD40 repeat-like superfamily protein | chr3:19792781-19796428 FORWARD LENGTH=558	-
TR10165|c0_g1_i2	gi|727445154|ref|XP_010504101.1	6e-92	gi|42565892|ref|NM_115199.2	2e-149	sp|A2QVV2|CREC_ASPNC	2e-09	Bra039780	4e-91	AT3G53390.1	6e-75	-	-	GO:0003674,GO:0005634,GO:0005829,GO:0006351,GO:0006355,GO:0045013,GO:2000158,	2e-09	PREDICTED: dystrophia myotonica WD repeat-containing protein-like [Camelina sativa]	Arabidopsis thaliana transducin/WD40 domain-containing protein mRNA, complete cds	Probable catabolite repression protein creC OS=Aspergillus niger (strain CBS 513.88 / FGSC A1513) GN=creC PE=3 SV=1	[mRNA] locus=Scaffold000177:27945:31764:+ [translate_table: standard]	Symbols: | Transducin/WD40 repeat-like superfamily protein | chr3:19792781-19796428 FORWARD LENGTH=558	-
TR10166|c0_g1_i1	gi|567166860|ref|XP_006397947.1	4e-145	gi|565476828|ref|XM_006295993.1	0	sp|Q38846|ERS1_ARATH	2e-115	Bra004449	5e-143	AT2G40940.1	2e-116	gi|434406889|ref|YP_007149774.1	2e-19	GO:0000155,GO:0000156,GO:0000160,GO:0000166,GO:0004673,GO:0004674,GO:0004871,GO:0004872,GO:0005515,GO:0005524,GO:0005783,GO:0005789,GO:0007165,GO:0009873,GO:0009927,GO:0010105,GO:0016020,GO:0016021,GO:0016301,GO:0016310,GO:0016740,GO:0016772,GO:0018106,GO:0023014,GO:0046872,GO:0051740,	2e-115	hypothetical protein EUTSA_v10001362mg [Eutrema salsugineum]	Capsella rubella hypothetical protein (CARUB_v10025204mg) mRNA, complete cds	Ethylene response sensor 1 OS=Arabidopsis thaliana GN=ERS1 PE=1 SV=1	[mRNA] locus=Scaffold000004:169475:171634:- [translate_table: standard]	Symbols: ERS1, ERS | ethylene response sensor 1 | chr2:17084635-17086819 REVERSE LENGTH=613	signal transduction histidine kinase [Cylindrospermum stagnale PCC 7417]
TR10168|c0_g1_i1	gi|15235514|ref|NP_195447.1	1e-91	gi|145354793|ref|NM_119894.3	0	-	-	Bra011754	1e-82	AT4G37300.1	1e-74	-	-	-	-	protein maternal effect embryo arrest 59 [Arabidopsis thaliana]	Arabidopsis thaliana protein maternal effect embryo arrest 59 mRNA, complete cds	-	[mRNA] locus=Scaffold000011:3643926:3644650:+ [translate_table: standard]	Symbols: MEE59 | maternal effect embryo arrest 59 | chr4:17554805-17555498 FORWARD LENGTH=173	-
TR10168|c0_g1_i2	gi|15235514|ref|NP_195447.1	2e-62	gi|332656411|gb|CP002687.1	0	-	-	Bra011754	7e-56	AT4G37300.1	1e-64	-	-	-	-	protein maternal effect embryo arrest 59 [Arabidopsis thaliana]	Arabidopsis thaliana chromosome 4, complete genome	-	[mRNA] locus=Scaffold000011:3643926:3644650:+ [translate_table: standard]	Symbols: MEE59 | maternal effect embryo arrest 59 | chr4:17554805-17555498 FORWARD LENGTH=173	-
TR10169|c1_g1_i1	gi|727461928|ref|XP_010512691.1	1e-35	gi|297817623|ref|XM_002876649.1	8e-71	-	-	Bra007713	2e-35	AT3G62920.1	5e-29	-	-	-	-	PREDICTED: uncharacterized protein LOC104788625 [Camelina sativa]	Arabidopsis lyrata subsp. lyrata hypothetical protein, mRNA	-	[mRNA] locus=Scaffold000006:4602346:4602885:+ [translate_table: standard]	Symbols: | unknown protein; Has 25 Blast hits to 25 proteins in 11 species: Archae - 0; Bacteria - 0; Metazoa - 0; Fungi - 0; Plants - 25; Viruses - 0; Other Eukaryotes - 0 (source: NCBI BLink). | chr3:23260717-23261171 FORWARD LENGTH=80	-
TR10169|c1_g1_i4	gi|727461928|ref|XP_010512691.1	5e-45	gi|145339797|ref|NM_116157.3	6e-119	-	-	Bra007713	2e-43	AT3G62920.1	8e-36	-	-	-	-	PREDICTED: uncharacterized protein LOC104788625 [Camelina sativa]	Arabidopsis thaliana uncharacterized protein mRNA, complete cds	-	[mRNA] locus=Scaffold000006:4602346:4602885:+ [translate_table: standard]	Symbols: | unknown protein; Has 25 Blast hits to 25 proteins in 11 species: Archae - 0; Bacteria - 0; Metazoa - 0; Fungi - 0; Plants - 25; Viruses - 0; Other Eukaryotes - 0 (source: NCBI BLink). | chr3:23260717-23261171 FORWARD LENGTH=80	-
TR1016|c0_g1_i1	gi|297827189|ref|XP_002881477.1	2e-09	gi|297827188|ref|XM_002881431.1	3e-40	-	-	Bra005235	1e-05	AT2G36885.2	5e-09	-	-	-	-	hypothetical protein ARALYDRAFT_482670 [Arabidopsis lyrata subsp. lyrata]	Arabidopsis lyrata subsp. lyrata hypothetical protein, mRNA	-	[mRNA] locus=Scaffold000004:4197263:4198627:+ [translate_table: standard]	Symbols: | unknown protein; FUNCTIONS IN: molecular_function unknown; LOCATED IN: chloroplast; EXPRESSED IN: 22 plant structures; EXPRESSED DURING: 13 growth stages; Has 35333 Blast hits to 34131 proteins in 2444 species: Archae - 798; Bacteria - 22429; Metazoa - 974; Fungi - 991; Plants - 531; Viruses - 0; Other Eukaryotes - 9610 (source: NCBI BLink). | chr2:15482167-15483676 REVERSE LENGTH=255	-
TR10171|c0_g1_i1	gi|565491136|ref|XP_006303207.1	0	gi|565491135|ref|XM_006303145.1	0	sp|Q9FZ87|GH317_ARATH	4e-157	Bra030074	0	AT1G28130.1	3e-158	-	-	GO:0005634,GO:0005737,GO:0009733,GO:0010252,GO:0010279,GO:0016132,GO:0016874,	4e-157	hypothetical protein CARUB_v10011293mg [Capsella rubella]	Capsella rubella hypothetical protein (CARUB_v10011293mg) mRNA, complete cds	Indole-3-acetic acid-amido synthetase GH3.17 OS=Arabidopsis thaliana GN=GH3.17 PE=1 SV=1	[mRNA] locus=Scaffold000069:321157:323769:+ [translate_table: standard]	Symbols: GH3.17 | Auxin-responsive GH3 family protein | chr1:9825431-9827883 FORWARD LENGTH=609	-
TR10171|c1_g1_i1	gi|565491136|ref|XP_006303207.1	2e-173	gi|297845759|ref|XM_002890715.1	0	sp|Q9FZ87|GH317_ARATH	5e-135	Bra030074	2e-171	AT1G28130.1	5e-136	gi|146299473|ref|YP_001194064.1	3e-07	GO:0005634,GO:0005737,GO:0009733,GO:0010252,GO:0010279,GO:0016132,GO:0016874,	5e-135	hypothetical protein CARUB_v10011293mg [Capsella rubella]	Arabidopsis lyrata subsp. lyrata GH3.17, mRNA	Indole-3-acetic acid-amido synthetase GH3.17 OS=Arabidopsis thaliana GN=GH3.17 PE=1 SV=1	[mRNA] locus=Scaffold000069:321157:323769:+ [translate_table: standard]	Symbols: GH3.17 | Auxin-responsive GH3 family protein | chr1:9825431-9827883 FORWARD LENGTH=609	GH3 auxin-responsive promoter [Flavobacterium johnsoniae UW101]
TR10173|c0_g1_i1	gi|565433530|ref|XP_006280662.1	2e-90	gi|145358949|ref|NM_124095.3	1e-148	sp|Q8L7W2|NUDT8_ARATH	2e-90	Bra024952	9e-72	AT5G47240.1	2e-91	gi|119946752|ref|YP_944432.1	2e-18	GO:0005829,GO:0008152,GO:0009611,GO:0016787,GO:0046872,	2e-90	hypothetical protein CARUB_v10026621mg [Capsella rubella]	Arabidopsis thaliana nudix hydrolase 8 mRNA, complete cds	Nudix hydrolase 8 OS=Arabidopsis thaliana GN=NUDT8 PE=2 SV=2	[mRNA] locus=Scaffold000046:986036:987741:- [translate_table: standard]	Symbols: atnudt8, NUDT8 | nudix hydrolase homolog 8 | chr5:19183806-19185467 FORWARD LENGTH=369	ADP-ribose pyrophosphatase [Psychromonas ingrahamii 37]
TR10173|c0_g1_i2	gi|727648796|ref|XP_010494956.1	6e-121	gi|297794490|ref|XM_002865084.1	0	sp|Q8L7W2|NUDT8_ARATH	1e-95	Bra024952	4e-113	AT5G47240.1	1e-96	gi|119946752|ref|YP_944432.1	3e-27	GO:0005829,GO:0008152,GO:0009611,GO:0016787,GO:0046872,	1e-95	PREDICTED: nudix hydrolase 8 [Camelina sativa]	Arabidopsis lyrata subsp. lyrata predicted protein, mRNA	Nudix hydrolase 8 OS=Arabidopsis thaliana GN=NUDT8 PE=2 SV=2	[mRNA] locus=Scaffold000046:986036:987741:- [translate_table: standard]	Symbols: atnudt8, NUDT8 | nudix hydrolase homolog 8 | chr5:19183806-19185467 FORWARD LENGTH=369	ADP-ribose pyrophosphatase [Psychromonas ingrahamii 37]
TR10174|c0_g1_i1	gi|15241089|ref|NP_195809.1	1e-116	gi|297806022|ref|XM_002870849.1	0	sp|Q9LZV7|PXC2_ARATH	1e-101	Bra007241	4e-66	AT5G01890.1	1e-102	gi|340617136|ref|YP_004735589.1	2e-18	GO:0000166,GO:0001653,GO:0002237,GO:0004672,GO:0004675,GO:0005524,GO:0005886,GO:0006468,GO:0007165,GO:0007178,GO:0009506,GO:0009755,GO:0010075,GO:0010103,GO:0016020,GO:0016021,GO:0031625,GO:0046777,GO:0048443,	1e-101	leucine-rich receptor-like protein kinase [Arabidopsis thaliana]	Arabidopsis lyrata subsp. lyrata hypothetical protein, mRNA	Leucine-rich repeat receptor-like protein kinase PXC2 OS=Arabidopsis thaliana GN=PXC2 PE=2 SV=1	[mRNA] locus=Scaffold000006:2251789:2255081:- [translate_table: standard]	Symbols: | Leucine-rich receptor-like protein kinase family protein | chr5:341661-344650 REVERSE LENGTH=967	Receptor-like protein kinase [Zobellia galactanivorans]
TR10177|c1_g2_i1	gi|8439907|gb|AAF75093.1|AC007583_29	0	gi|334182365|ref|NM_001198001.1	0	sp|C0LGE0|Y1765_ARATH	3e-158	Bra018693	0	AT1G07650.2	2e-159	gi|379012008|ref|YP_005269820.1	6e-27	GO:0000166,GO:0004672,GO:0004674,GO:0005524,GO:0006468,GO:0016020,GO:0016021,GO:0016301,GO:0016310,GO:0016740,	3e-158	Contains similarity to a receptor-like serine/threonine kinase from Arabidopsis thaliana gb|AF024648. It contains a pkinase domain PF|00069 [Arabidopsis thaliana]	Arabidopsis thaliana leucine-rich repeat transmembrane protein kinase mRNA, complete cds	Probable LRR receptor-like serine/threonine-protein kinase At1g07650 OS=Arabidopsis thaliana GN=At1g07650 PE=1 SV=1	[mRNA] locus=Scaffold000026:609148:616027:+ [translate_table: standard]	Symbols: | Leucine-rich repeat transmembrane protein kinase | chr1:2359817-2366423 REVERSE LENGTH=1020	serine/threonine-protein kinase PrkC [Acetobacterium woodii DSM 1030]
TR10178|c0_g2_i1	gi|567142340|ref|XP_006395596.1	2e-54	gi|567142339|ref|XM_006395534.1	7e-124	-	-	Bra025181	8e-42	AT3G26085.2	7e-47	-	-	-	-	hypothetical protein EUTSA_v10004665mg [Eutrema salsugineum]	Eutrema salsugineum hypothetical protein (EUTSA_v10004665mg) mRNA, complete cds	-	[mRNA] locus=Scaffold000047:463264:467504:+ [translate_table: standard]	Symbols: | CAAX amino terminal protease family protein | chr3:9530842-9532397 FORWARD LENGTH=322	-
TR10179|c0_g1_i1	gi|30680972|ref|NP_179627.2	1e-73	gi|330250293|gb|CP002685.1	0	sp|Q7XJ98|KATAM_ARATH	2e-64	Bra036680	5e-38	AT2G20370.1	2e-65	-	-	GO:0005768,GO:0005794,GO:0005802,GO:0006486,GO:0009826,GO:0009863,GO:0009969,GO:0010256,GO:0016020,GO:0016021,GO:0016740,GO:0016757,GO:0030173,GO:0032580,GO:0042353,	2e-64	xyloglucan galactosyltransferase KATAMARI1 [Arabidopsis thaliana]	Arabidopsis thaliana chromosome 2, complete sequence	Xyloglucan galactosyltransferase KATAMARI1 OS=Arabidopsis thaliana GN=KAM1 PE=1 SV=1	[mRNA] locus=Scaffold000119:274250:276049:- [translate_table: standard]	Symbols: KAM1, MUR3 | Exostosin family protein | chr2:8792355-8794214 FORWARD LENGTH=619	-
TR1017|c0_g1_i1	gi|727598719|ref|XP_010472336.1	0	gi|565473776|ref|XM_006294493.1	0	-	-	Bra000595	0	AT2G23390.1	9e-160	gi|392381662|ref|YP_005030859.1	6e-100	-	-	PREDICTED: uncharacterized protein LOC104751977 [Camelina sativa]	Capsella rubella hypothetical protein (CARUB_v10023591mg) mRNA, complete cds	-	[mRNA] locus=Scaffold000001:3201502:3204149:+ [translate_table: standard]	Symbols: | CONTAINS InterPro DOMAIN/s: Protein of unknown function DUF482 (InterPro:IPR007434), Acyl-CoA N-acyltransferase (InterPro:IPR016181); Has 2165 Blast hits to 2163 proteins in 543 species: Archae - 0; Bacteria - 1044; Metazoa - 0; Fungi - 0; Plants - 33; Viruses - 0; Other Eukaryotes - 1088 (source: NCBI BLink). | chr2:9960568-9963476 REVERSE LENGTH=469	conserved protein of unknown function [Azospirillum brasilense Sp245]
TR10180|c0_g1_i1	gi|567172322|ref|XP_006399496.1	0	gi|297807036|ref|XM_002871356.1	0	sp|Q09851|AYR1_SCHPO	5e-32	Bra006044	0	AT5G10050.1	3e-147	gi|473828681|ref|YP_007681964.1	4e-45	GO:0000140,GO:0000329,GO:0005737,GO:0005739,GO:0005773,GO:0005783,GO:0005794,GO:0006654,GO:0008152,GO:0016491,GO:0055114,	5e-32	hypothetical protein EUTSA_v10014330mg [Eutrema salsugineum]	Arabidopsis lyrata subsp. lyrata short-chain dehydrogenase/reductase family protein, mRNA	NADPH-dependent 1-acyldihydroxyacetone phosphate reductase OS=Schizosaccharomyces pombe (strain 972 / ATCC 24843) GN=ayr1 PE=3 SV=2	[mRNA] locus=Scaffold000005:1734644:1736439:+ [translate_table: standard]	Symbols: | NAD(P)-binding Rossmann-fold superfamily protein | chr5:3144254-3145643 FORWARD LENGTH=279	NAD dependent epimerase/dehydratase family protein [Thalassolituus oleivorans MIL-1]
TR10181|c0_g1_i1	gi|567208163|ref|XP_006409496.1	8e-28	gi|334184244|ref|NM_127150.4	3e-50	-	-	Bra015246	2e-21	AT2G15900.1	9e-19	-	-	-	-	hypothetical protein EUTSA_v10022527mg [Eutrema salsugineum]	Arabidopsis thaliana phox domain-containing protein mRNA, complete cds	-	[mRNA] locus=Scaffold000018:820834:825636:+ [translate_table: standard]	Symbols: | Phox-associated domain;Phox-like;Sorting nexin, C-terminal | chr2:6927390-6932535 FORWARD LENGTH=994	-
TR10181|c0_g2_i1	gi|565478504|ref|XP_006296892.1	1e-65	gi|565478503|ref|XM_006296830.1	7e-174	-	-	Bra015246	4e-54	AT2G15900.1	8e-51	-	-	-	-	hypothetical protein CARUB_v10012885mg [Capsella rubella]	Capsella rubella hypothetical protein (CARUB_v10012885mg) mRNA, complete cds	-	[mRNA] locus=Scaffold000018:820834:825636:+ [translate_table: standard]	Symbols: | Phox-associated domain;Phox-like;Sorting nexin, C-terminal | chr2:6927390-6932535 FORWARD LENGTH=994	-
TR10181|c1_g1_i1	gi|567208163|ref|XP_006409496.1	9e-33	gi|334184244|ref|NM_127150.4	5e-63	-	-	Bra015246	4e-24	AT2G15900.1	4e-24	-	-	-	-	hypothetical protein EUTSA_v10022527mg [Eutrema salsugineum]	Arabidopsis thaliana phox domain-containing protein mRNA, complete cds	-	[mRNA] locus=Scaffold000018:820834:825636:+ [translate_table: standard]	Symbols: | Phox-associated domain;Phox-like;Sorting nexin, C-terminal | chr2:6927390-6932535 FORWARD LENGTH=994	-
TR10182|c0_g2_i1	gi|21554275|gb|AAM63350.1	1e-94	gi|186493937|ref|NM_105531.3	0	sp|Q9SX22|RRP31_ARATH	7e-77	Bra004323	3e-84	AT1G68590.1	7e-78	-	-	GO:0003735,GO:0005840,GO:0006412,GO:0009507,GO:0009535,GO:0009536,GO:0009570,GO:0009579,GO:0010103,GO:0019288,GO:0030529,GO:0032544,	7e-77	plastid-specific ribosomal protein 3 precursor [Arabidopsis thaliana]	Arabidopsis thaliana 30S ribosomal protein 3-1 mRNA, complete cds	30S ribosomal protein 3-1, chloroplastic OS=Arabidopsis thaliana GN=At1g68590 PE=2 SV=1	[mRNA] locus=Scaffold000003:6540602:6541197:- [translate_table: standard]	Symbols: | Ribosomal protein PSRP-3/Ycf65 | chr1:25757593-25758169 REVERSE LENGTH=166	-
TR10184|c0_g1_i1	gi|565492242|ref|XP_006303760.1	3e-88	gi|332189094|gb|CP002684.1	2e-180	-	-	Bra026026	4e-69	AT1G16790.1	3e-66	-	-	-	-	hypothetical protein CARUB_v10011947mg [Capsella rubella]	Arabidopsis thaliana chromosome 1, complete sequence	-	[mRNA] locus=Scaffold000050:670666:671121:- [translate_table: standard]	Symbols: | ribosomal protein-related | chr1:5744638-5745072 FORWARD LENGTH=144	-
TR10185|c0_g1_i2	gi|16798364|gb|AAL29430.1|AF426253_1	3e-53	gi|42468926|emb|BX819146.1	3e-148	sp|Q93WU8|WRK54_ARATH	1e-44	Bra004586	2e-41	AT2G40750.1	1e-45	-	-	GO:0000165,GO:0003677,GO:0003700,GO:0005515,GO:0005634,GO:0006351,GO:0006355,GO:0006612,GO:0009595,GO:0009627,GO:0009697,GO:0009751,GO:0009862,GO:0009867,GO:0010200,GO:0010310,GO:0010363,GO:0031347,GO:0031348,GO:0042742,GO:0043565,GO:0043900,GO:0045088,GO:0050832,GO:1900056,	1e-44	WRKY transcription factor 54 [Arabidopsis thaliana]	Arabidopsis thaliana Full-length cDNA Complete sequence from clone GSLTFB51ZC04 of Flowers and buds of strain col-0 of Arabidopsis thaliana (thale cress)	Probable WRKY transcription factor 54 OS=Arabidopsis thaliana GN=WRKY54 PE=2 SV=2	[mRNA] locus=Scaffold000004:898887:900534:- [translate_table: standard]	Symbols: WRKY54, ATWRKY54 | WRKY DNA-binding protein 54 | chr2:17000636-17002354 REVERSE LENGTH=346	-
TR10186|c0_g1_i2	gi|567143394|ref|XP_006395876.1	7e-59	gi|567143393|ref|XM_006395814.1	9e-69	sp|Q9ZVE7|CRR3_ARATH	5e-56	Bra026649	1e-54	AT2G01590.1	5e-57	-	-	GO:0009507,GO:0009535,GO:0009536,GO:0009579,GO:0009773,GO:0010598,GO:0016020,GO:0016021,	5e-56	hypothetical protein EUTSA_v10005039mg [Eutrema salsugineum]	Eutrema salsugineum hypothetical protein (EUTSA_v10005039mg) mRNA, complete cds	Probable NAD(P)H dehydrogenase subunit CRR3, chloroplastic OS=Arabidopsis thaliana GN=CRR3 PE=2 SV=1	[mRNA] locus=Scaffold000052:1371776:1372444:- [translate_table: standard]	Symbols: CRR3 | chlororespiratory reduction 3 | chr2:266675-267379 FORWARD LENGTH=174	-
TR10186|c0_g2_i1	gi|297814396|ref|XP_002875081.1	8e-88	gi|297814395|ref|XM_002875035.1	1e-152	sp|Q9ZVE7|CRR3_ARATH	2e-60	Bra026649	4e-81	AT2G01590.1	2e-61	-	-	GO:0009507,GO:0009535,GO:0009536,GO:0009579,GO:0009773,GO:0010598,GO:0016020,GO:0016021,	2e-60	hypothetical protein ARALYDRAFT_346658 [Arabidopsis lyrata subsp. lyrata]	Arabidopsis lyrata subsp. lyrata hypothetical protein, mRNA	Probable NAD(P)H dehydrogenase subunit CRR3, chloroplastic OS=Arabidopsis thaliana GN=CRR3 PE=2 SV=1	[mRNA] locus=Scaffold000052:1371776:1372444:- [translate_table: standard]	Symbols: CRR3 | chlororespiratory reduction 3 | chr2:266675-267379 FORWARD LENGTH=174	-
TR10186|c0_g2_i2	gi|727464053|ref|XP_010513885.1	2e-58	gi|567143393|ref|XM_006395814.1	3e-98	sp|Q9ZVE7|CRR3_ARATH	4e-45	Bra026649	2e-59	AT2G01590.1	4e-46	-	-	GO:0009507,GO:0009535,GO:0009536,GO:0009579,GO:0009773,GO:0010598,GO:0016020,GO:0016021,	4e-45	PREDICTED: uncharacterized protein LOC104789920 isoform X1 [Camelina sativa]	Eutrema salsugineum hypothetical protein (EUTSA_v10005039mg) mRNA, complete cds	Probable NAD(P)H dehydrogenase subunit CRR3, chloroplastic OS=Arabidopsis thaliana GN=CRR3 PE=2 SV=1	[mRNA] locus=Scaffold000052:1371776:1372444:- [translate_table: standard]	Symbols: CRR3 | chlororespiratory reduction 3 | chr2:266675-267379 FORWARD LENGTH=174	-
TR10187|c0_g1_i2	gi|18394237|ref|NP_563974.1	7e-69	gi|11320951|gb|AF250959.1|AF250959	2e-160	sp|Q9FV53|DEF1A_ARATH	1e-55	Bra026766	6e-65	AT1G15390.1	1e-56	gi|383456702|ref|YP_005370691.1	7e-17	GO:0005506,GO:0005739,GO:0006412,GO:0009505,GO:0009507,GO:0009536,GO:0009570,GO:0016787,GO:0018206,GO:0031365,GO:0042586,GO:0043686,GO:0046872,	1e-55	peptide deformylase 1A [Arabidopsis thaliana]	Arabidopsis thaliana peptide deformylase-like protein mRNA, complete cds	Peptide deformylase 1A, chloroplastic/mitochondrial OS=Arabidopsis thaliana GN=PDF1A PE=1 SV=3	[mRNA] locus=Scaffold000053:464395:465320:- [translate_table: standard]	Symbols: PDF1A, ATDEF1 | peptide deformylase 1A | chr1:5294653-5295625 FORWARD LENGTH=269	peptide deformylase [Corallococcus coralloides DSM 2259]
TR10187|c0_g1_i4	gi|18394237|ref|NP_563974.1	9e-144	gi|11320951|gb|AF250959.1|AF250959	0	sp|Q9FV53|DEF1A_ARATH	4e-112	Bra026135	2e-136	AT1G15390.1	3e-113	gi|521467533|ref|YP_008154964.1	4e-49	GO:0005506,GO:0005739,GO:0006412,GO:0009505,GO:0009507,GO:0009536,GO:0009570,GO:0016787,GO:0018206,GO:0031365,GO:0042586,GO:0043686,GO:0046872,	4e-112	peptide deformylase 1A [Arabidopsis thaliana]	Arabidopsis thaliana peptide deformylase-like protein mRNA, complete cds	Peptide deformylase 1A, chloroplastic/mitochondrial OS=Arabidopsis thaliana GN=PDF1A PE=1 SV=3	[mRNA] locus=Scaffold000050:1209409:1210620:- [translate_table: standard]	Symbols: PDF1A, ATDEF1 | peptide deformylase 1A | chr1:5294653-5295625 FORWARD LENGTH=269	hypothetical protein SCE1572_43045 [Sorangium cellulosum So0157-2]
TR10188|c0_g1_i1	gi|727595826|ref|XP_010470893.1	2e-26	gi|332189094|gb|CP002684.1	2e-159	-	-	Bra004366	1e-15	AT1G69220.2	5e-29	-	-	-	-	PREDICTED: serine/threonine-protein kinase 4 homolog A-like isoform X3 [Camelina sativa]	Arabidopsis thaliana chromosome 1, complete sequence	-	[mRNA] locus=Scaffold000003:6809155:6814917:- [translate_table: standard]	Symbols: SIK1 | Protein kinase superfamily protein | chr1:26020298-26026119 REVERSE LENGTH=809	-
TR10189|c0_g1_i1	gi|18423137|ref|NP_568726.1	5e-25	-	-	-	-	Bra037927	7e-22	AT5G50335.1	3e-22	-	-	-	-	uncharacterized protein [Arabidopsis thaliana]	-	-	[mRNA] locus=Scaffold000136:44632:44856:- [translate_table: standard]	Symbols: | unknown protein; Has 30201 Blast hits to 17322 proteins in 780 species: Archae - 12; Bacteria - 1396; Metazoa - 17338; Fungi - 3422; Plants - 5037; Viruses - 0; Other Eukaryotes - 2996 (source: NCBI BLink). | chr5:20489391-20489615 REVERSE LENGTH=74	-
TR10191|c0_g1_i1	gi|297847396|ref|XP_002891579.1	2e-61	gi|297847395|ref|XM_002891533.1	5e-133	sp|Q1M4T3|PSUG2_RHIL3	2e-29	Bra030485	3e-63	AT1G50510.1	4e-49	gi|116248846|ref|YP_764687.1	5e-36	GO:0001522,GO:0004730,GO:0008152,GO:0016787,GO:0016798,GO:0016829,GO:0046113,GO:0046872,	2e-29	indigoidine synthase A family protein [Arabidopsis lyrata subsp. lyrata]	Arabidopsis lyrata subsp. lyrata indigoidine synthase A family protein, mRNA	Pseudouridine-5'-phosphate glycosidase 2 OS=Rhizobium leguminosarum bv. viciae (strain 3841) GN=psuG2 PE=3 SV=1	[mRNA] locus=Scaffold000071:1184277:1186473:- [translate_table: standard]	Symbols: | indigoidine synthase A family protein | chr1:18716578-18719060 FORWARD LENGTH=330	hypothetical protein pRL120175 [Rhizobium leguminosarum bv. viciae 3841]
TR10192|c0_g1_i1	gi|565462952|ref|XP_006289475.1	9e-154	gi|567173161|ref|XM_006399686.1	0	sp|Q94CK9|LRP1_ARATH	5e-120	Bra008898	4e-144	AT5G12330.4	6e-128	-	-	GO:0003677,GO:0005634,GO:0007275,GO:0009734,GO:0009851,GO:0042803,GO:0046872,	5e-120	hypothetical protein CARUB_v10003004mg [Capsella rubella]	Eutrema salsugineum hypothetical protein (EUTSA_v10014142mg) mRNA, complete cds	Protein LATERAL ROOT PRIMORDIUM 1 OS=Arabidopsis thaliana GN=LRP1 PE=1 SV=1	[mRNA] locus=Scaffold000008:1543340:1544593:+ [translate_table: standard]	Symbols: LRP1 | Lateral root primordium (LRP) protein-related | chr5:3987677-3989408 REVERSE LENGTH=407	-
TR10193|c0_g1_i1	gi|727587365|ref|XP_010466713.1	0	gi|297831123|ref|XM_002883398.1	0	sp|Q9F234|AGL2_BACTQ	9e-119	Bra028332	0	AT3G23640.2	0	gi|29348708|ref|NP_812211.1	1e-177	GO:0000023,GO:0003824,GO:0004553,GO:0004558,GO:0005975,GO:0008152,GO:0016787,GO:0016798,GO:0030246,GO:0032450,	9e-119	PREDICTED: neutral alpha-glucosidase C isoform X1 [Camelina sativa]	Arabidopsis lyrata subsp. lyrata hypothetical protein, mRNA	Alpha-glucosidase 2 OS=Bacillus thermoamyloliquefaciens PE=3 SV=1	[mRNA] locus=Scaffold000061:846228:852954:+ [translate_table: standard]	Symbols: HGL1 | heteroglycan glucosidase 1 | chr3:8502355-8509358 FORWARD LENGTH=991	alpha-glucosidase [Bacteroides thetaiotaomicron VPI-5482]
TR10195|c0_g1_i1	gi|567220024|ref|XP_006413641.1	0	gi|297799749|ref|XM_002867713.1	0	sp|Q9SUW0|TPPG_ARATH	0	Bra019370	0	AT4G22590.1	0	gi|262198376|ref|YP_003269585.1	4e-47	GO:0003824,GO:0004805,GO:0005992,GO:0006470,GO:0008152,GO:0016787,	0	hypothetical protein EUTSA_v10025482mg [Eutrema salsugineum]	Arabidopsis lyrata subsp. lyrata hypothetical protein, mRNA	Probable trehalose-phosphate phosphatase G OS=Arabidopsis thaliana GN=TPPG PE=2 SV=1	[mRNA] locus=Scaffold000027:2117903:2119520:+ [translate_table: standard]	Symbols: TPPG | Haloacid dehalogenase-like hydrolase (HAD) superfamily protein | chr4:11893707-11895371 REVERSE LENGTH=377	trehalose-phosphatase [Haliangium ochraceum DSM 14365]
TR10197|c0_g1_i1	gi|727617373|ref|XP_010479988.1	7e-51	gi|186490841|ref|NM_104285.4	3e-127	sp|Q9SYG4|UBP1A_ARATH	8e-43	Bra037962	3e-50	AT1G54080.1	7e-44	-	-	GO:0000166,GO:0003676,GO:0003723,GO:0005634,GO:0006397,	8e-43	PREDICTED: oligouridylate-binding protein 1A [Camelina sativa]	Arabidopsis thaliana oligouridylate-binding protein 1A mRNA, complete cds	Oligouridylate-binding protein 1A OS=Arabidopsis thaliana GN=UBP1A PE=1 SV=1	[mRNA] locus=Scaffold000137:57259:59921:- [translate_table: standard]	Symbols: UBP1A | oligouridylate-binding protein 1A | chr1:20183923-20186824 REVERSE LENGTH=426	-
TR10198|c0_g1_i1	gi|661813561|ref|YP_009045751.1	6e-75	gi|339773217|gb|JF729200.1	0	sp|P93292|M280_ARATH	3e-09	-	-	ATMG00280.1	3e-10	-	-	GO:0000287,GO:0005739,	3e-09	orf127d (mitochondrion) [Batis maritima]	Arabidopsis thaliana ecotype C24 mitochondrion, complete genome	Putative uncharacterized mitochondrial protein AtMg00280 OS=Arabidopsis thaliana GN=AtMg00280 PE=5 SV=1	-	Symbols: ORF110A | Ribulose bisphosphate carboxylase large chain, catalytic domain | chrM:77819-78151 REVERSE LENGTH=110	-
TR10199|c0_g1_i1	gi|565484940|ref|XP_006300110.1	0	gi|565484939|ref|XM_006300048.1	0	sp|P38355|YB8B_YEAST	2e-06	Bra014265	0	AT5G01990.1	0	-	-	GO:0003674,GO:0006810,GO:0008150,GO:0016020,GO:0016021,GO:0055085,	2e-06	hypothetical protein CARUB_v10016338mg [Capsella rubella]	Capsella rubella hypothetical protein (CARUB_v10016338mg) mRNA, complete cds	Uncharacterized transporter YBR287W OS=Saccharomyces cerevisiae (strain ATCC 204508 / S288c) GN=YBR287W PE=1 SV=1	[mRNA] locus=Scaffold000015:2881806:2883781:+ [translate_table: standard]	Symbols: | Auxin efflux carrier family protein | chr5:377373-379600 REVERSE LENGTH=431	-
TR1019|c0_g1_i1	gi|30683024|ref|NP_565617.2	8e-32	gi|330250293|gb|CP002685.1	2e-81	sp|B9DFU2|MAX1_ARATH	4e-29	Bra000558	4e-28	AT2G26170.1	3e-30	-	-	GO:0004497,GO:0005506,GO:0005622,GO:0006612,GO:0009611,GO:0009805,GO:0009926,GO:0009934,GO:0009963,GO:0010223,GO:0010363,GO:0016020,GO:0016021,GO:0016117,GO:0016491,GO:0016705,GO:0020037,GO:0046872,GO:0055114,	4e-29	cytochrome P450, family 711, subfamily A, polypeptide 1 [Arabidopsis thaliana]	Arabidopsis thaliana chromosome 2, complete sequence	Cytochrome P450 711A1 OS=Arabidopsis thaliana GN=CYP711A1 PE=2 SV=1	[mRNA] locus=Scaffold000001:2997130:2999451:+ [translate_table: standard]	Symbols: CYP711A1, MAX1 | cytochrome P450, family 711, subfamily A, polypeptide 1 | chr2:11140851-11143270 FORWARD LENGTH=522	-
TR101|c0_g1_i1	gi|727579922|ref|XP_010462701.1	6e-49	gi|297844349|ref|XM_002890010.1	8e-106	sp|Q9M9R6|PPR43_ARATH	5e-40	Bra018658	1e-24	AT1G14470.1	4e-41	-	-	-	-	PREDICTED: pentatricopeptide repeat-containing protein At1g14470-like [Camelina sativa]	Arabidopsis lyrata subsp. lyrata hypothetical protein, mRNA	Pentatricopeptide repeat-containing protein At1g14470 OS=Arabidopsis thaliana GN=PCMP-A4 PE=2 SV=2	[mRNA] locus=Scaffold000026:420872:422935:+ [translate_table: standard]	Symbols: | Pentatricopeptide repeat (PPR) superfamily protein | chr1:4954080-4955702 FORWARD LENGTH=540	-
TR10200|c0_g1_i1	gi|727639699|ref|XP_010491145.1	8e-46	gi|565458691|ref|XM_006287283.1	4e-109	sp|F4K2A1|FPGS1_ARATH	7e-36	Bra005871	5e-46	AT5G05980.2	5e-37	-	-	GO:0004326,GO:0005524,GO:0005829,GO:0006730,GO:0009058,GO:0009396,GO:0009507,GO:0009536,GO:0010449,GO:0016874,GO:0046901,GO:0048364,GO:0048767,	7e-36	PREDICTED: folylpolyglutamate synthase-like [Camelina sativa]	Capsella rubella hypothetical protein (CARUB_v10000544mg) mRNA, complete cds	Folylpolyglutamate synthase OS=Arabidopsis thaliana GN=FPGS1 PE=1 SV=1	[mRNA] locus=Scaffold000005:1006317:1009570:- [translate_table: standard]	Symbols: ATDFB, DFB, FPGS1 | DHFS-FPGS homolog B | chr5:1799738-1804177 REVERSE LENGTH=513	-
TR10202|c0_g1_i2	gi|297805624|ref|XP_002870696.1	8e-126	gi|297805623|ref|XM_002870650.1	0	sp|Q84JC0|RRP8_ARATH	9e-97	Bra025565	2e-112	AT5G40530.1	9e-98	gi|428308285|ref|YP_007119190.1	3e-28	GO:0000183,GO:0005634,GO:0005677,GO:0005730,GO:0006351,GO:0006355,GO:0006364,GO:0008168,GO:0016568,GO:0016740,GO:0032259,GO:0033553,GO:0035064,	9e-97	hypothetical protein ARALYDRAFT_330455 [Arabidopsis lyrata subsp. lyrata]	Arabidopsis lyrata subsp. lyrata hypothetical protein, mRNA	Ribosomal RNA-processing protein 8 OS=Arabidopsis thaliana GN=At5g40530 PE=2 SV=1	[mRNA] locus=Scaffold000048:1015567:1017153:- [translate_table: standard]	Symbols: | S-adenosyl-L-methionine-dependent methyltransferases superfamily protein | chr5:16234551-16236100 FORWARD LENGTH=287	methyltransferase-like protein [Crinalium epipsammum PCC 9333]
TR10203|c0_g1_i1	gi|297827917|ref|XP_002881841.1	1e-100	gi|297827916|ref|XM_002881795.1	0	sp|Q5NBP9|GLU2B_ORYSJ	2e-37	Bra004690	8e-103	AT2G42390.1	1e-87	-	-	GO:0000394,GO:0005516,GO:0005783,GO:0006952,GO:0009086,GO:0030244,GO:0042742,GO:0048193,	2e-37	hypothetical protein ARALYDRAFT_903594 [Arabidopsis lyrata subsp. lyrata]	Arabidopsis lyrata subsp. lyrata hypothetical protein, mRNA	Glucosidase 2 subunit beta OS=Oryza sativa subsp. japonica GN=Os01g0276800 PE=2 SV=1	[mRNA] locus=Scaffold000004:1369022:1370021:- [translate_table: standard]	Symbols: | protein kinase C substrate, heavy chain-related | chr2:17651381-17652509 REVERSE LENGTH=212	-
TR10203|c0_g1_i2	gi|565474584|ref|XP_006294933.1	7e-71	gi|567215734|ref|XM_006411434.1	9e-94	sp|Q5NBP9|GLU2B_ORYSJ	6e-19	Bra004690	2e-72	AT2G42390.1	1e-63	-	-	GO:0000394,GO:0005516,GO:0005783,GO:0006952,GO:0009086,GO:0030244,GO:0042742,GO:0048193,	6e-19	hypothetical protein CARUB_v10023988mg, partial [Capsella rubella]	Eutrema salsugineum hypothetical protein (EUTSA_v10017307mg) mRNA, complete cds	Glucosidase 2 subunit beta OS=Oryza sativa subsp. japonica GN=Os01g0276800 PE=2 SV=1	[mRNA] locus=Scaffold000004:1369022:1370021:- [translate_table: standard]	Symbols: | protein kinase C substrate, heavy chain-related | chr2:17651381-17652509 REVERSE LENGTH=212	-
TR10205|c0_g1_i1	gi|297831574|ref|XP_002883669.1	4e-22	gi|330250293|gb|CP002685.1	8e-98	sp|Q9SI37|WRKY1_ARATH	1e-22	Bra013187	2e-08	AT2G04880.2	1e-23	-	-	GO:0003677,GO:0003700,GO:0005634,GO:0006351,GO:0006355,GO:0008270,GO:0009863,GO:0043565,GO:0045893,	1e-22	predicted protein [Arabidopsis lyrata subsp. lyrata]	Arabidopsis thaliana chromosome 2, complete sequence	WRKY transcription factor 1 OS=Arabidopsis thaliana GN=WRKY1 PE=1 SV=1	[mRNA] locus=Scaffold000013:3938556:3940388:- [translate_table: standard]	Symbols: ZAP1, ATWRKY1, WRKY1 | zinc-dependent activator protein-1 | chr2:1718557-1720219 FORWARD LENGTH=463	-
TR10206|c0_g1_i2	gi|567199706|ref|XP_006407212.1	6e-48	gi|565479261|ref|XM_006297209.1	1e-101	sp|Q9LJE4|CPNB2_ARATH	1e-39	Bra001507	1e-45	AT3G13470.1	1e-40	gi|289450128|ref|YP_003475150.1	2e-11	GO:0000166,GO:0005524,GO:0005634,GO:0005730,GO:0005737,GO:0005739,GO:0006457,GO:0009507,GO:0009536,GO:0009570,GO:0009658,GO:0009941,GO:0022626,GO:0042026,GO:0048481,GO:0005794,GO:0005829,	1e-39	hypothetical protein EUTSA_v10020346mg [Eutrema salsugineum]	Capsella rubella hypothetical protein (CARUB_v10013285mg) mRNA, complete cds	Chaperonin 60 subunit beta 2, chloroplastic OS=Arabidopsis thaliana GN=CPN60B2 PE=1 SV=1	[mRNA] locus=Scaffold000001:7969573:7972593:+ [translate_table: standard]	Symbols: | TCP-1/cpn60 chaperonin family protein | chr3:4389685-4392624 FORWARD LENGTH=596	chaperonin GroL [Clostridiales genomosp. BVAB3 str. UPII9-5]
TR10207|c0_g1_i1	gi|84043171|gb|ABC50100.1	3e-74	-	-	sp|Q7LHG5|YI31B_YEAST	3e-31	Bra017917	3e-51	-	-	-	-	GO:0000166,GO:0000943,GO:0003676,GO:0003677,GO:0003723,GO:0003824,GO:0003887,GO:0003964,GO:0004190,GO:0004518,GO:0004519,GO:0004523,GO:0004540,GO:0005524,GO:0005634,GO:0005737,GO:0006278,GO:0006310,GO:0006508,GO:0008152,GO:0008233,GO:0008270,GO:0015074,GO:0016740,GO:0016779,GO:0016787,GO:0019076,GO:0032197,GO:0046872,GO:0071897,GO:0090305,GO:0090501,GO:0090502,	3e-31	gag-pol polyprotein, partial [Bambusa multiplex]	-	Transposon Ty3-I Gag-Pol polyprotein OS=Saccharomyces cerevisiae (strain ATCC 204508 / S288c) GN=TY3B-I PE=3 SV=2	[mRNA] locus=Scaffold000024:48350:53160:- [translate_table: standard]	-	-
TR10207|c1_g2_i1	gi|727558769|ref|XP_010451606.1	4e-64	-	-	sp|Q7LHG5|YI31B_YEAST	1e-16	Bra017917	2e-24	-	-	-	-	GO:0000166,GO:0000943,GO:0003676,GO:0003677,GO:0003723,GO:0003824,GO:0003887,GO:0003964,GO:0004190,GO:0004518,GO:0004519,GO:0004523,GO:0004540,GO:0005524,GO:0005634,GO:0005737,GO:0006278,GO:0006310,GO:0006508,GO:0008152,GO:0008233,GO:0008270,GO:0015074,GO:0016740,GO:0016779,GO:0016787,GO:0019076,GO:0032197,GO:0046872,GO:0071897,GO:0090305,GO:0090501,GO:0090502,	1e-16	PREDICTED: uncharacterized protein LOC104733751 [Camelina sativa]	-	Transposon Ty3-I Gag-Pol polyprotein OS=Saccharomyces cerevisiae (strain ATCC 204508 / S288c) GN=TY3B-I PE=3 SV=2	[mRNA] locus=Scaffold000024:48350:53160:- [translate_table: standard]	-	-
TR10208|c1_g1_i1	gi|565466692|ref|XP_006291226.1	2e-155	gi|30693458|ref|NM_115001.2	0	sp|Q9SD07|SSL4_ARATH	1e-120	Bra036798	3e-144	AT3G51420.1	1e-121	gi|83642970|ref|YP_431405.1	4e-52	GO:0005773,GO:0009058,GO:0009611,GO:0009753,GO:0009902,GO:0009965,GO:0010155,GO:0030154,GO:0045893,GO:0046777,GO:0016844,	1e-120	hypothetical protein CARUB_v10017358mg [Capsella rubella]	Arabidopsis thaliana strictosidine synthase-like 4 mRNA, complete cds	Protein STRICTOSIDINE SYNTHASE-LIKE 4 OS=Arabidopsis thaliana GN=SSL4 PE=1 SV=1	[mRNA] locus=Scaffold000121:142857:144950:- [translate_table: standard]	Symbols: SSL4, ATSSL4 | strictosidine synthase-like 4 | chr3:19084082-19085451 FORWARD LENGTH=370	strictosidine synthase family protein [Hahella chejuensis KCTC 2396]
TR10208|c1_g2_i1	gi|565470870|ref|XP_006293238.1	0	gi|42565832|ref|NM_115002.3	0	sp|Q9SD05|SSL6_ARATH	1e-169	Bra038899	0	AT3G51440.1	1e-170	gi|385330003|ref|YP_005883954.1	2e-58	GO:0005773,GO:0005783,GO:0009058,GO:0009611,GO:0009615,GO:0009620,GO:0009723,GO:0009751,GO:0009753,GO:0016844,	1e-169	hypothetical protein CARUB_v10019569mg [Capsella rubella]	Arabidopsis thaliana strictosidine synthase-like 5 mRNA, complete cds	Protein STRICTOSIDINE SYNTHASE-LIKE 6 OS=Arabidopsis thaliana GN=SSL6 PE=2 SV=1	[mRNA] locus=Scaffold000154:311289:312659:+ [translate_table: standard]	Symbols: | Calcium-dependent phosphotriesterase superfamily protein | chr3:19089114-19090537 FORWARD LENGTH=371	strictosidine synthase family protein [Marinobacter adhaerens HP15]
TR10209|c0_g1_i1	gi|567147706|ref|XP_006415875.1	4e-116	gi|567147705|ref|XM_006415812.1	4e-179	sp|Q8GW17|EF116_ARATH	5e-87	Bra024743	3e-86	AT1G25470.2	4e-88	-	-	GO:0003677,GO:0003700,GO:0005634,GO:0006351,GO:0006355,GO:0009555,GO:0009873,	5e-87	hypothetical protein EUTSA_v10009619mg [Eutrema salsugineum]	Eutrema salsugineum hypothetical protein (EUTSA_v10009619mg) mRNA, complete cds	Ethylene-responsive transcription factor ERF116 OS=Arabidopsis thaliana GN=ERF116 PE=2 SV=1	[mRNA] locus=Scaffold000045:1590397:1591490:+ [translate_table: standard]	Symbols: | AP2 domain-containing transcription factor family protein | chr1:8944901-8945764 REVERSE LENGTH=287	-
TR10211|c0_g1_i1	gi|727542315|ref|XP_010444572.1	0	gi|145359692|ref|NM_125960.3	0	sp|Q94AM1|OOPDA_ARATH	0	Bra028579	0	AT5G65620.1	0	gi|428205283|ref|YP_007089636.1	0	GO:0004222,GO:0005739,GO:0005759,GO:0005829,GO:0006508,GO:0008233,GO:0008237,GO:0009507,GO:0009536,GO:0009570,GO:0016787,GO:0019243,GO:0046872,GO:0005829,	0	PREDICTED: organellar oligopeptidase A, chloroplastic/mitochondrial-like isoform X1 [Camelina sativa]	Arabidopsis thaliana zincin-like metalloproteases family protein mRNA, complete cds	Organellar oligopeptidase A, chloroplastic/mitochondrial OS=Arabidopsis thaliana GN=OOP PE=1 SV=1	[mRNA] locus=Scaffold000062:1140851:1144508:- [translate_table: standard]	Symbols: | Zincin-like metalloproteases family protein | chr5:26221951-26225784 FORWARD LENGTH=791	oligopeptidase A [Chroococcidiopsis thermalis PCC 7203]
TR10211|c0_g1_i2	gi|727542315|ref|XP_010444572.1	0	gi|145359692|ref|NM_125960.3	0	sp|Q94AM1|OOPDA_ARATH	0	Bra024401	0	AT5G65620.1	0	gi|428205283|ref|YP_007089636.1	0	GO:0004222,GO:0005739,GO:0005759,GO:0005829,GO:0006508,GO:0008233,GO:0008237,GO:0009507,GO:0009536,GO:0009570,GO:0016787,GO:0019243,GO:0046872,GO:0005829,	0	PREDICTED: organellar oligopeptidase A, chloroplastic/mitochondrial-like isoform X1 [Camelina sativa]	Arabidopsis thaliana zincin-like metalloproteases family protein mRNA, complete cds	Organellar oligopeptidase A, chloroplastic/mitochondrial OS=Arabidopsis thaliana GN=OOP PE=1 SV=1	[mRNA] locus=Scaffold000044:1053271:1056916:+ [translate_table: standard]	Symbols: | Zincin-like metalloproteases family protein | chr5:26221951-26225784 FORWARD LENGTH=791	oligopeptidase A [Chroococcidiopsis thermalis PCC 7203]
TR10212|c0_g1_i1	gi|18417421|ref|NP_568302.1	7e-104	gi|21407871|gb|AY089097.1	0	sp|Q80XC2|TRM61_MOUSE	6e-31	Bra008750	2e-104	AT5G14600.1	1e-83	gi|407462230|ref|YP_006773547.1	4e-21	GO:0003674,GO:0005575,GO:0005634,GO:0008033,GO:0008150,GO:0008168,GO:0016429,GO:0016740,GO:0030488,GO:0031515,GO:0032259,GO:0016429,	6e-31	S-adenosyl-L-methionine-dependent methyltransferases superfamily protein [Arabidopsis thaliana]	Arabidopsis thaliana clone 32767 mRNA, complete sequence	tRNA (adenine(58)-N(1))-methyltransferase catalytic subunit TRMT61A OS=Mus musculus GN=Trmt61a PE=2 SV=1	[mRNA] locus=Scaffold000008:895951:897202:- [translate_table: standard]	Symbols: | S-adenosyl-L-methionine-dependent methyltransferases superfamily protein | chr5:4707518-4709022 FORWARD LENGTH=318	tRNA methyltransferase complex GCD14 subunit [Candidatus Nitrosopumilus koreensis AR1]
TR10212|c0_g1_i2	gi|565459782|ref|XP_006287890.1	3e-103	gi|297807478|ref|XM_002871577.1	0	sp|Q80XC2|TRM61_MOUSE	4e-31	Bra008750	9e-104	AT5G14600.1	1e-82	gi|407462230|ref|YP_006773547.1	4e-21	GO:0003674,GO:0005575,GO:0005634,GO:0008033,GO:0008150,GO:0008168,GO:0016429,GO:0016740,GO:0030488,GO:0031515,GO:0032259,GO:0016429,	4e-31	hypothetical protein CARUB_v10001124mg [Capsella rubella]	Arabidopsis lyrata subsp. lyrata hypothetical protein, mRNA	tRNA (adenine(58)-N(1))-methyltransferase catalytic subunit TRMT61A OS=Mus musculus GN=Trmt61a PE=2 SV=1	[mRNA] locus=Scaffold000008:895951:897202:- [translate_table: standard]	Symbols: | S-adenosyl-L-methionine-dependent methyltransferases superfamily protein | chr5:4707518-4709022 FORWARD LENGTH=318	tRNA methyltransferase complex GCD14 subunit [Candidatus Nitrosopumilus koreensis AR1]
TR10212|c0_g2_i1	gi|18417421|ref|NP_568302.1	4e-139	gi|18417420|ref|NM_121464.1	0	sp|Q86JJ0|TRM61_DICDI	3e-35	Bra008750	1e-130	AT5G14600.1	2e-109	gi|297527554|ref|YP_003669578.1	4e-20	GO:0005634,GO:0008033,GO:0008168,GO:0016429,GO:0016740,GO:0030488,GO:0031515,GO:0032259,GO:0016429,	3e-35	S-adenosyl-L-methionine-dependent methyltransferases superfamily protein [Arabidopsis thaliana]	Arabidopsis thaliana S-adenosyl-L-methionine-dependent methyltransferases superfamily protein mRNA, complete cds	tRNA (adenine(58)-N(1))-methyltransferase catalytic subunit trmt61a OS=Dictyostelium discoideum GN=trmt61a PE=1 SV=1	[mRNA] locus=Scaffold000008:895951:897202:- [translate_table: standard]	Symbols: | S-adenosyl-L-methionine-dependent methyltransferases superfamily protein | chr5:4707518-4709022 FORWARD LENGTH=318	tRNA (adenine-N(1)-)-methyltransferase [Staphylothermus hellenicus DSM 12710]
TR10213|c0_g1_i2	gi|15218972|ref|NP_176208.1	4e-147	gi|297837518|ref|XM_002886595.1	0	sp|Q9FGS0|CP31B_ARATH	1e-38	Bra027821	1e-148	AT1G60000.1	1e-120	gi|262196624|ref|YP_003267833.1	4e-17	GO:0000023,GO:0000166,GO:0003676,GO:0003723,GO:0006098,GO:0006397,GO:0008266,GO:0009409,GO:0009451,GO:0009507,GO:0009536,GO:0009570,GO:0009697,GO:0009814,GO:0009941,GO:0010027,GO:0019252,GO:0019288,GO:0019684,GO:0030529,GO:0042742,GO:0045087,	1e-38	RNA recognition motif-containing protein [Arabidopsis thaliana]	Arabidopsis lyrata subsp. lyrata hypothetical protein, mRNA	RNA-binding protein CP31B, chloroplastic OS=Arabidopsis thaliana GN=CP31B PE=1 SV=1	[mRNA] locus=Scaffold000058:87703:88547:+ [translate_table: standard]	Symbols: | RNA-binding (RRM/RBD/RNP motifs) family protein | chr1:22093678-22094540 REVERSE LENGTH=258	RNP-1 like RNA-binding protein [Haliangium ochraceum DSM 14365]
TR10214|c0_g1_i1	gi|297827515|ref|XP_002881640.1	3e-29	gi|330250293|gb|CP002685.1	3e-127	sp|F4IUX6|RENT2_ARATH	2e-28	Bra000126	6e-24	AT2G39260.1	2e-29	-	-	GO:0000184,GO:0000278,GO:0000956,GO:0003723,GO:0005634,GO:0005730,GO:0005737,GO:0006396,GO:0006952,GO:0009611,GO:0009630,GO:0009863,GO:0009867,GO:0019344,GO:0042742,GO:0048471,GO:0048571,	2e-28	RNA binding protein [Arabidopsis lyrata subsp. lyrata]	Arabidopsis thaliana chromosome 2, complete sequence	Regulator of nonsense transcripts UPF2 OS=Arabidopsis thaliana GN=UPF2 PE=2 SV=1	[mRNA] locus=Scaffold000001:661481:668495:- [translate_table: standard]	Symbols: | binding;RNA binding | chr2:16392288-16399588 REVERSE LENGTH=1181	-
TR10214|c0_g2_i1	gi|674908188|emb|CDY24973.1	3e-50	gi|330250293|gb|CP002685.1	1e-165	sp|F4IUX6|RENT2_ARATH	9e-54	Bra000126	7e-53	AT2G39260.1	1e-54	-	-	GO:0000184,GO:0000278,GO:0000956,GO:0003723,GO:0005634,GO:0005730,GO:0005737,GO:0006396,GO:0006952,GO:0009611,GO:0009630,GO:0009863,GO:0009867,GO:0019344,GO:0042742,GO:0048471,GO:0048571,	9e-54	BnaC03g21990D [Brassica napus]	Arabidopsis thaliana chromosome 2, complete sequence	Regulator of nonsense transcripts UPF2 OS=Arabidopsis thaliana GN=UPF2 PE=2 SV=1	[mRNA] locus=Scaffold000001:661481:668495:- [translate_table: standard]	Symbols: | binding;RNA binding | chr2:16392288-16399588 REVERSE LENGTH=1181	-
TR10215|c0_g2_i1	gi|567150913|ref|XP_006416777.1	6e-49	gi|145335789|ref|NM_101542.3	9e-153	sp|B0JZ89|FA32A_XENTR	5e-09	Bra026705	2e-45	AT1G16810.2	3e-40	-	-	GO:0005634,GO:0006915,GO:0007049,	5e-09	hypothetical protein EUTSA_v10009062mg [Eutrema salsugineum]	Arabidopsis thaliana uncharacterized protein mRNA, complete cds	Protein FAM32A OS=Xenopus tropicalis GN=fam32a PE=3 SV=1	[mRNA] locus=Scaffold000053:156792:157317:- [translate_table: standard]	Symbols: | unknown protein; CONTAINS InterPro DOMAIN/s: Protein of unknown function DUF1754, eukaryotic (InterPro:IPR013865); Has 35333 Blast hits to 34131 proteins in 2444 species: Archae - 798; Bacteria - 22429; Metazoa - 974; Fungi - 991; Plants - 531; Viruses - 0; Other Eukaryotes - 9610 (source: NCBI BLink). | chr1:5756150-5756694 FORWARD LENGTH=144	-
TR10216|c0_g1_i1	gi|567170407|ref|XP_006398932.1	0	gi|297806462|ref|XM_002871069.1	0	sp|Q0WMY5|PP365_ARATH	2e-161	Bra009430	0	AT5G04810.1	2e-162	gi|470183642|ref|YP_007569517.1	2e-07	GO:0000166,GO:0003676,GO:0003723,GO:0009507,GO:0009536,	2e-161	hypothetical protein EUTSA_v10012596mg [Eutrema salsugineum]	Arabidopsis lyrata subsp. lyrata pentatricopeptide repeat-containing protein, mRNA	Pentatricopeptide repeat-containing protein At5g04810, chloroplastic OS=Arabidopsis thaliana GN=PPR4 PE=1 SV=1	[mRNA] locus=Scaffold000008:3811616:3815485:- [translate_table: standard]	Symbols: | pentatricopeptide (PPR) repeat-containing protein | chr5:1390049-1393760 FORWARD LENGTH=952	Glycine-rich RNA binding protein [Legionella pneumophila subsp. pneumophila str. Philadelphia 1]
TR10217|c0_g1_i1	gi|567199382|ref|XP_006407117.1	5e-77	gi|297834267|ref|XM_002884970.1	0	-	-	Bra027367	1e-40	AT3G14172.2	1e-64	-	-	-	-	hypothetical protein EUTSA_v10019917mg [Eutrema salsugineum]	Arabidopsis lyrata subsp. lyrata hypothetical protein, mRNA	-	[mRNA] locus=Scaffold000055:1085235:1090673:+ [translate_table: standard]	Symbols: | FUNCTIONS IN: molecular_function unknown; INVOLVED IN: biological_process unknown; LOCATED IN: cellular_component unknown; BEST Arabidopsis thaliana protein match is: COP1-interacting protein-related (TAIR:AT1G72410.1). | chr3:4698860-4704773 REVERSE LENGTH=1262	-
TR10218|c0_g1_i1	gi|15241338|ref|NP_196924.1	9e-44	gi|186522771|ref|NM_121424.5	1e-122	sp|Q9FMT1|LEU33_ARATH	2e-38	Bra023450	4e-45	AT5G14200.1	2e-39	gi|16330620|ref|NP_441348.1	3e-26	GO:0000287,GO:0003862,GO:0005737,GO:0008652,GO:0009082,GO:0009098,GO:0009507,GO:0009536,GO:0009570,GO:0009651,GO:0016491,GO:0016616,GO:0019761,GO:0046872,GO:0051287,GO:0055114,	2e-38	isopropylmalate dehydrogenase 1 [Arabidopsis thaliana]	Arabidopsis thaliana isopropylmalate dehydrogenase 1 mRNA, complete cds	3-isopropylmalate dehydrogenase 3, chloroplastic OS=Arabidopsis thaliana GN=IMDH3 PE=1 SV=1	[mRNA] locus=Scaffold000041:657928:659784:+ [translate_table: standard]	Symbols: ATIMD1, IMD1 | isopropylmalate dehydrogenase 1 | chr5:4576220-4578111 FORWARD LENGTH=409	3-isopropylmalate dehydrogenase [Synechocystis sp. PCC 6803]
TR1021|c0_g1_i1	gi|30680040|ref|NP_563784.2	1e-148	gi|297843513|ref|XM_002889592.1	0	sp|Q9LML6|U71C4_ARATH	7e-120	Bra031559	2e-126	AT1G07250.1	7e-121	-	-	GO:0008152,GO:0009813,GO:0016740,GO:0016757,GO:0016758,GO:0035251,GO:0043231,GO:0047893,GO:0052696,GO:0080043,GO:0080044,	7e-120	UDP-glucosyl transferase 71C4 [Arabidopsis thaliana]	Arabidopsis lyrata subsp. lyrata UDP-glucoronosyl/UDP-glucosyl transferase family protein, mRNA	UDP-glycosyltransferase 71C4 OS=Arabidopsis thaliana GN=UGT71C4 PE=2 SV=2	[mRNA] locus=Scaffold000077:119552:120976:+ [translate_table: standard]	Symbols: UGT71C4 | UDP-glucosyl transferase 71C4 | chr1:2225963-2227402 FORWARD LENGTH=479	-
TR1021|c1_g1_i1	gi|727431037|ref|XP_010487258.1	2e-43	gi|332189094|gb|CP002684.1	3e-65	sp|Q9LML6|U71C4_ARATH	7e-36	Bra031561	2e-45	AT1G07250.1	5e-37	gi|134100137|ref|YP_001105798.1	5e-08	GO:0008152,GO:0009813,GO:0016740,GO:0016757,GO:0016758,GO:0035251,GO:0043231,GO:0047893,GO:0052696,GO:0080043,GO:0080044,	7e-36	PREDICTED: UDP-glycosyltransferase 71C4-like isoform X1 [Camelina sativa]	Arabidopsis thaliana chromosome 1, complete sequence	UDP-glycosyltransferase 71C4 OS=Arabidopsis thaliana GN=UGT71C4 PE=2 SV=2	[mRNA] locus=Scaffold000077:127949:132821:+ [translate_table: standard]	Symbols: UGT71C4 | UDP-glucosyl transferase 71C4 | chr1:2225963-2227402 FORWARD LENGTH=479	antibiotic resistance macrolide glycosyltransferase [Saccharopolyspora erythraea NRRL 2338]
TR10221|c0_g1_i2	gi|145324044|ref|NP_001077611.1	2e-64	gi|567147203|ref|XM_006415668.1	6e-170	-	-	Bra010919	1e-64	AT1G27752.1	3e-56	-	-	-	-	ubiquitin system component Cue protein [Arabidopsis thaliana]	Eutrema salsugineum hypothetical protein (EUTSA_v10006764mg) mRNA, complete cds	-	[mRNA] locus=Scaffold000010:3890439:3895330:- [translate_table: standard]	Symbols: | Ubiquitin system component Cue protein | chr1:9662250-9667318 FORWARD LENGTH=873	-
TR10222|c0_g1_i1	gi|297831626|ref|XP_002883695.1	2e-10	-	-	sp|Q9SL15|GRP3_ARATH	3e-06	Bra040817	1e-10	AT2G05440.8	6e-10	-	-	GO:0003674,GO:0005515,GO:0005576,GO:0005578,GO:0006569,GO:0009269,GO:0009409,GO:0009627,GO:0009651,GO:0009684,GO:0009723,GO:0009737,GO:0009751,GO:0019344,GO:0019761,GO:0031347,	3e-06	hypothetical protein ARALYDRAFT_899345 [Arabidopsis lyrata subsp. lyrata]	-	Glycine-rich protein 3 OS=Arabidopsis thaliana GN=GRP3 PE=1 SV=1	[mRNA] locus=Scaffold000269:36332:37545:+ [translate_table: standard]	Symbols: ATGRP9, GRP9 | GLYCINE RICH PROTEIN 9 | chr2:1993134-1993956 FORWARD LENGTH=114	-
TR10222|c1_g2_i1	gi|297831626|ref|XP_002883695.1	3e-10	-	-	sp|Q9SL15|GRP3_ARATH	3e-06	Bra040817	2e-10	AT2G05440.8	6e-10	-	-	GO:0003674,GO:0005515,GO:0005576,GO:0005578,GO:0006569,GO:0009269,GO:0009409,GO:0009627,GO:0009651,GO:0009684,GO:0009723,GO:0009737,GO:0009751,GO:0019344,GO:0019761,GO:0031347,	3e-06	hypothetical protein ARALYDRAFT_899345 [Arabidopsis lyrata subsp. lyrata]	-	Glycine-rich protein 3 OS=Arabidopsis thaliana GN=GRP3 PE=1 SV=1	[mRNA] locus=Scaffold000269:36332:37545:+ [translate_table: standard]	Symbols: ATGRP9, GRP9 | GLYCINE RICH PROTEIN 9 | chr2:1993134-1993956 FORWARD LENGTH=114	-
TR10223|c0_g1_i1	gi|567171195|ref|XP_006399169.1	2e-127	gi|567171194|ref|XM_006399106.1	0	-	-	Bra009239	3e-119	AT5G06930.1	2e-97	-	-	-	-	hypothetical protein EUTSA_v10012820mg [Eutrema salsugineum]	Eutrema salsugineum hypothetical protein (EUTSA_v10012820mg) mRNA, complete cds	-	[mRNA] locus=Scaffold000008:2976796:2979372:+ [translate_table: standard]	Symbols: | LOCATED IN: chloroplast; EXPRESSED IN: 15 plant structures; EXPRESSED DURING: 7 growth stages; BEST Arabidopsis thaliana protein match is: nucleolar protein gar2-related (TAIR:AT2G42320.2); Has 3369 Blast hits to 1526 proteins in 313 species: Archae - 2; Bacteria - 910; Metazoa - 754; Fungi - 336; Plants - 137; Viruses - 11; Other Eukaryotes - 1219 (source: NCBI BLink). | chr5:2145139-…	-
TR10225|c0_g1_i1	gi|727434272|ref|XP_010498374.1	5e-53	gi|186478659|ref|NM_101808.4	4e-126	sp|Q8GW75|RADL5_ARATH	6e-42	Bra025745	2e-54	AT1G19510.1	7e-43	-	-	GO:0003677,GO:0005634,GO:0005737,GO:0006351,GO:0006355,	6e-42	PREDICTED: protein RADIALIS-like 5 [Camelina sativa]	Arabidopsis thaliana protein RADIALIS-like 5 mRNA, complete cds	Protein RADIALIS-like 5 OS=Arabidopsis thaliana GN=RL5 PE=3 SV=1	[mRNA] locus=Scaffold000049:547239:548095:- [translate_table: standard]	Symbols: ATRL5, RSM4, RL5 | RAD-like 5 | chr1:6756483-6757290 REVERSE LENGTH=100	-
TR10226|c0_g1_i1	gi|727459631|ref|XP_010511647.1	6e-96	gi|297841412|ref|XM_002888542.1	0	sp|Q9FYG3|PLST2_ARATH	2e-95	Bra004216	1e-97	AT1G67300.1	2e-96	gi|403512128|ref|YP_006643766.1	7e-18	GO:0005215,GO:0006810,GO:0008643,GO:0009507,GO:0009536,GO:0016020,GO:0016021,GO:0022857,GO:0022891,GO:0031969,GO:0055085,	2e-95	PREDICTED: probable plastidic glucose transporter 2 [Camelina sativa]	Arabidopsis lyrata subsp. lyrata hypothetical protein, mRNA	Probable plastidic glucose transporter 2 OS=Arabidopsis thaliana GN=At1g67300 PE=2 SV=1	[mRNA] locus=Scaffold000003:6023506:6026162:- [translate_table: standard]	Symbols: | Major facilitator superfamily protein | chr1:25193832-25196751 REVERSE LENGTH=493	MFS transporter, sugar porter family protein [Nocardiopsis alba ATCC BAA-2165]
TR10226|c0_g1_i2	gi|727459631|ref|XP_010511647.1	4e-127	gi|297841412|ref|XM_002888542.1	0	sp|Q9FYG3|PLST2_ARATH	7e-101	Bra004216	1e-128	AT1G67300.1	7e-102	gi|390947607|ref|YP_006411367.1	4e-23	GO:0005215,GO:0006810,GO:0008643,GO:0009507,GO:0009536,GO:0016020,GO:0016021,GO:0022857,GO:0022891,GO:0031969,GO:0055085,	7e-101	PREDICTED: probable plastidic glucose transporter 2 [Camelina sativa]	Arabidopsis lyrata subsp. lyrata hypothetical protein, mRNA	Probable plastidic glucose transporter 2 OS=Arabidopsis thaliana GN=At1g67300 PE=2 SV=1	[mRNA] locus=Scaffold000003:6023506:6026162:- [translate_table: standard]	Symbols: | Major facilitator superfamily protein | chr1:25193832-25196751 REVERSE LENGTH=493	sugar family MFS transporter [Alistipes finegoldii DSM 17242]
TR10228|c0_g1_i1	gi|18391394|ref|NP_563908.1	2e-51	gi|567152541|ref|XM_006417171.1	1e-125	sp|Q9FZ06|ARK3_ARATH	9e-45	Bra019766	2e-47	AT1G12430.2	7e-46	-	-	GO:0000166,GO:0003777,GO:0005524,GO:0005737,GO:0005856,GO:0005871,GO:0005874,GO:0007018,GO:0008017,GO:0008152,	9e-45	kinesin-like protein PAK [Arabidopsis thaliana]	Eutrema salsugineum hypothetical protein (EUTSA_v10006731mg) mRNA, complete cds	Armadillo repeat-containing kinesin-like protein 3 OS=Arabidopsis thaliana GN=ARK3 PE=1 SV=1	[mRNA] locus=Scaffold000029:945439:952921:- [translate_table: standard]	Symbols: ARK3 | armadillo repeat kinesin 3 | chr1:4234122-4238552 REVERSE LENGTH=920	-
TR10228|c0_g2_i1	gi|334182499|ref|NP_001184972.1	4e-29	gi|567152541|ref|XM_006417171.1	1e-94	sp|Q9FZ06|ARK3_ARATH	3e-26	Bra019766	3e-29	AT1G12430.2	2e-27	-	-	GO:0000166,GO:0003777,GO:0005524,GO:0005737,GO:0005856,GO:0005871,GO:0005874,GO:0007018,GO:0008017,GO:0008152,	3e-26	kinesin-like protein PAK [Arabidopsis thaliana]	Eutrema salsugineum hypothetical protein (EUTSA_v10006731mg) mRNA, complete cds	Armadillo repeat-containing kinesin-like protein 3 OS=Arabidopsis thaliana GN=ARK3 PE=1 SV=1	[mRNA] locus=Scaffold000029:945439:952921:- [translate_table: standard]	Symbols: ARK3 | armadillo repeat kinesin 3 | chr1:4234122-4238552 REVERSE LENGTH=920	-
TR10228|c1_g1_i2	gi|18391394|ref|NP_563908.1	5e-78	gi|334182498|ref|NM_001198043.1	4e-170	sp|Q9FZ06|ARK3_ARATH	6e-67	Bra019766	5e-77	AT1G12430.2	7e-68	-	-	GO:0000166,GO:0003777,GO:0005524,GO:0005737,GO:0005856,GO:0005871,GO:0005874,GO:0007018,GO:0008017,GO:0008152,	6e-67	kinesin-like protein PAK [Arabidopsis thaliana]	Arabidopsis thaliana kinesin-like protein PAK mRNA, complete cds	Armadillo repeat-containing kinesin-like protein 3 OS=Arabidopsis thaliana GN=ARK3 PE=1 SV=1	[mRNA] locus=Scaffold000029:945439:952921:- [translate_table: standard]	Symbols: ARK3 | armadillo repeat kinesin 3 | chr1:4234122-4238552 REVERSE LENGTH=920	-
TR10228|c2_g1_i1	gi|567152542|ref|XP_006417234.1	4e-146	gi|567152541|ref|XM_006417171.1	0	sp|Q9FZ06|ARK3_ARATH	3e-116	Bra019766	4e-105	AT1G12430.1	2e-117	-	-	GO:0000166,GO:0003777,GO:0005524,GO:0005737,GO:0005856,GO:0005871,GO:0005874,GO:0007018,GO:0008017,GO:0008152,	3e-116	hypothetical protein EUTSA_v10006731mg [Eutrema salsugineum]	Eutrema salsugineum hypothetical protein (EUTSA_v10006731mg) mRNA, complete cds	Armadillo repeat-containing kinesin-like protein 3 OS=Arabidopsis thaliana GN=ARK3 PE=1 SV=1	[mRNA] locus=Scaffold000029:945439:952921:- [translate_table: standard]	Symbols: PAK, ARK3 | armadillo repeat kinesin 3 | chr1:4234122-4238552 REVERSE LENGTH=919	-
TR10228|c3_g1_i1	gi|8778646|gb|AAF79654.1|AC025416_28	1e-43	gi|297849613|ref|XM_002892642.1	2e-132	sp|Q9FZ06|ARK3_ARATH	2e-37	Bra019766	1e-45	AT1G12430.2	1e-38	-	-	GO:0000166,GO:0003777,GO:0005524,GO:0005737,GO:0005856,GO:0005871,GO:0005874,GO:0007018,GO:0008017,GO:0008152,	2e-37	F5O11.15 [Arabidopsis thaliana]	Arabidopsis lyrata subsp. lyrata hypothetical protein, mRNA	Armadillo repeat-containing kinesin-like protein 3 OS=Arabidopsis thaliana GN=ARK3 PE=1 SV=1	[mRNA] locus=Scaffold000029:945439:952921:- [translate_table: standard]	Symbols: ARK3 | armadillo repeat kinesin 3 | chr1:4234122-4238552 REVERSE LENGTH=920	-
TR10229|c2_g1_i1	gi|567151864|ref|XP_006417048.1	6e-27	gi|330250293|gb|CP002685.1	1e-88	-	-	-	-	AT3G57770.1	9e-08	-	-	-	-	hypothetical protein EUTSA_v10009901mg, partial [Eutrema salsugineum]	Arabidopsis thaliana chromosome 2, complete sequence	-	-	Symbols: | Protein kinase superfamily protein | chr3:21397542-21398421 FORWARD LENGTH=269	-
TR10229|c2_g2_i1	gi|567151864|ref|XP_006417048.1	9e-22	gi|332002898|gb|CP002688.1	1e-73	-	-	-	-	AT3G57770.1	3e-07	-	-	-	-	hypothetical protein EUTSA_v10009901mg, partial [Eutrema salsugineum]	Arabidopsis thaliana chromosome 5, complete sequence	-	-	Symbols: | Protein kinase superfamily protein | chr3:21397542-21398421 FORWARD LENGTH=269	-
TR10229|c3_g1_i1	gi|727503236|ref|XP_010427654.1	2e-38	gi|567183998|ref|XM_006402786.1	5e-54	sp|Q8LGB6|ZED1_ARATH	1e-10	Bra007353	5e-34	AT3G57710.1	2e-33	-	-	GO:0000166,GO:0001653,GO:0004672,GO:0004675,GO:0005524,GO:0005886,GO:0006468,GO:0006952,GO:0007178,GO:0009506,GO:0009693,GO:0009755,GO:0015824,GO:0016301,GO:0016310,GO:0016740,GO:0031625,GO:0046777,	1e-10	PREDICTED: probable inactive receptor-like protein kinase At1g65250 [Camelina sativa]	Eutrema salsugineum hypothetical protein (EUTSA_v10006071mg) mRNA, complete cds	Non-functional pseudokinase ZED1 OS=Arabidopsis thaliana GN=ZED1 PE=1 SV=1	[mRNA] locus=Scaffold000006:2864622:2865740:- [translate_table: standard]	Symbols: | Protein kinase superfamily protein | chr3:21386233-21387288 REVERSE LENGTH=351	-
TR10229|c3_g2_i2	gi|727446286|ref|XP_010504706.1	7e-24	gi|332189094|gb|CP002684.1	1e-72	-	-	Bra007353	1e-22	AT3G57710.1	1e-22	-	-	-	-	PREDICTED: probable LRR receptor-like serine/threonine-protein kinase At1g51810 isoform X2 [Camelina sativa]	Arabidopsis thaliana chromosome 1, complete sequence	-	[mRNA] locus=Scaffold000006:2864622:2865740:- [translate_table: standard]	Symbols: | Protein kinase superfamily protein | chr3:21386233-21387288 REVERSE LENGTH=351	-
TR1022|c0_g1_i1	gi|565486965|ref|XP_006301122.1	2e-51	gi|567124285|ref|XM_006391077.1	2e-103	sp|Q9CA36|VQ8_ARATH	4e-37	Bra033934	7e-36	AT1G68450.1	4e-38	-	-	GO:0008150,GO:0009507,GO:0009536,	4e-37	hypothetical protein CARUB_v10021516mg [Capsella rubella]	Eutrema salsugineum hypothetical protein (EUTSA_v10019299mg) mRNA, complete cds	VQ motif-containing protein 8, chloroplastic OS=Arabidopsis thaliana GN=VQ8 PE=2 SV=1	[mRNA] locus=Scaffold000092:142671:143084:+ [translate_table: standard]	Symbols: | VQ motif-containing protein | chr1:25661721-25662179 REVERSE LENGTH=152	-
TR10230|c0_g1_i1	gi|727569650|ref|XP_010457354.1	1e-64	gi|240253997|ref|NM_100228.8	3e-157	sp|Q8GZ26|BRN2L_ARATH	4e-52	Bra018518	5e-63	AT1G03457.1	4e-53	gi|189218303|ref|YP_001938945.1	1e-07	GO:0000166,GO:0003676,GO:0003723,GO:0003729,GO:0005737,GO:0006402,GO:0009908,GO:0030529,GO:0048573,GO:2000028,	4e-52	PREDICTED: CUGBP Elav-like family member 5 [Camelina sativa]	Arabidopsis thaliana RNA recognition motif-containing protein mRNA, complete cds	RNA-binding protein BRN2 OS=Arabidopsis thaliana GN=BRN2 PE=2 SV=1	[mRNA] locus=Scaffold000025:2064202:2066806:+ [translate_table: standard]	Symbols: | RNA-binding (RRM/RBD/RNP motifs) family protein | chr1:861109-864019 REVERSE LENGTH=429	RNA-binding protein (RRM domain) [Methylacidiphilum infernorum V4]
TR10231|c1_g1_i1	gi|727545988|ref|XP_010446176.1	4e-103	gi|297793356|ref|XM_002864517.1	0	sp|F4KEW8|NET4A_ARATH	3e-82	Bra020375	3e-94	AT5G58320.3	3e-83	-	-	GO:0005773,GO:0005774,GO:0016020,	3e-82	PREDICTED: LOW QUALITY PROTEIN: tropomyosin-2-like [Camelina sativa]	Arabidopsis lyrata subsp. lyrata hypothetical protein, mRNA	Protein NETWORKED 4A OS=Arabidopsis thaliana GN=NET4A PE=2 SV=1	[mRNA] locus=Scaffold000030:1731996:1733718:- [translate_table: standard]	Symbols: | Kinase interacting (KIP1-like) family protein | chr5:23578094-23579531 FORWARD LENGTH=447	-
TR10232|c0_g2_i1	gi|297796305|ref|XP_002866037.1	2e-140	gi|42568526|ref|NM_124810.3	0	-	-	Bra029031	1e-119	AT5G54300.1	7e-111	-	-	-	-	hypothetical protein ARALYDRAFT_495515 [Arabidopsis lyrata subsp. lyrata]	Arabidopsis thaliana uncharacterized protein mRNA, complete cds	-	[mRNA] locus=Scaffold000064:551837:552775:+ [translate_table: standard]	Symbols: | Protein of unknown function (DUF761) | chr5:22054270-22055342 REVERSE LENGTH=326	-
TR10233|c0_g1_i1	gi|565484940|ref|XP_006300110.1	0	gi|567169067|ref|XM_006398489.1	0	-	-	Bra014265	0	AT5G01990.1	1e-160	-	-	-	-	hypothetical protein CARUB_v10016338mg [Capsella rubella]	Eutrema salsugineum hypothetical protein (EUTSA_v10013614mg) mRNA, complete cds	-	[mRNA] locus=Scaffold000015:2881806:2883781:+ [translate_table: standard]	Symbols: | Auxin efflux carrier family protein | chr5:377373-379600 REVERSE LENGTH=431	-
TR10234|c0_g1_i1	gi|727642547|ref|XP_010492639.1	4e-32	gi|22326863|ref|NM_121713.2	2e-103	-	-	Bra023595	9e-31	AT5G17070.1	3e-29	-	-	-	-	PREDICTED: serine/threonine-protein phosphatase 4 regulatory subunit 2-like [Camelina sativa]	Arabidopsis thaliana uncharacterized protein mRNA, complete cds	-	[mRNA] locus=Scaffold000041:1356906:1359529:- [translate_table: standard]	Symbols: | CONTAINS InterPro DOMAIN/s: Protein phosphatase 4 core regulatory subunit R2 (InterPro:IPR015267); Has 30201 Blast hits to 17322 proteins in 780 species: Archae - 12; Bacteria - 1396; Metazoa - 17338; Fungi - 3422; Plants - 5037; Viruses - 0; Other Eukaryotes - 2996 (source: NCBI BLink). | chr5:5613514-5616088 REVERSE LENGTH=277	-
TR10235|c0_g1_i1	gi|42562765|ref|NP_175971.3	4e-118	gi|297853287|ref|XM_002894479.1	0	sp|Q3ECP0|TFB1A_ARATH	5e-95	Bra038317	7e-91	AT1G55750.1	5e-96	-	-	GO:0000439,GO:0005634,GO:0006281,GO:0006289,GO:0006351,GO:0006355,GO:0006974,	5e-95	probable RNA polymerase II transcription factor B subunit 1-1 [Arabidopsis thaliana]	Arabidopsis lyrata subsp. lyrata hypothetical protein, mRNA	Probable RNA polymerase II transcription factor B subunit 1-1 OS=Arabidopsis thaliana GN=TFB1-1 PE=2 SV=1	[mRNA] locus=Scaffold000144:55222:59436:- [translate_table: standard]	Symbols: | BSD domain (BTF2-like transcription factors, Synapse-associated proteins and DOS2-like proteins) | chr1:20840449-20845135 REVERSE LENGTH=591	-
TR10235|c0_g1_i2	gi|297853288|ref|XP_002894525.1	0	gi|110741139|dbj|AK226523.1	0	sp|Q3ECP0|TFB1A_ARATH	0	Bra038317	0	AT1G55750.1	0	-	-	GO:0000439,GO:0005634,GO:0006281,GO:0006289,GO:0006351,GO:0006355,GO:0006974,	0	hypothetical protein ARALYDRAFT_892577 [Arabidopsis lyrata subsp. lyrata]	Arabidopsis thaliana mRNA for hypothetical protein, complete cds, clone: RAFL06-88-F16	Probable RNA polymerase II transcription factor B subunit 1-1 OS=Arabidopsis thaliana GN=TFB1-1 PE=2 SV=1	[mRNA] locus=Scaffold000144:55222:59436:- [translate_table: standard]	Symbols: | BSD domain (BTF2-like transcription factors, Synapse-associated proteins and DOS2-like proteins) | chr1:20840449-20845135 REVERSE LENGTH=591	-
TR10237|c0_g1_i1	gi|15234225|ref|NP_192064.1	2e-154	gi|145339892|ref|NM_116385.3	0	sp|Q9M126|NAC69_ARATH	1e-124	Bra008553	1e-132	AT4G01550.1	1e-125	-	-	GO:0003677,GO:0003700,GO:0005634,GO:0005886,GO:0006351,GO:0006355,GO:0016020,GO:0016021,GO:0045893,	1e-124	NAC transcription factor [Arabidopsis thaliana]	Arabidopsis thaliana NAC transcription factor mRNA, complete cds	NAC domain-containing protein 69 OS=Arabidopsis thaliana GN=NAC69 PE=2 SV=1	[mRNA] locus=Scaffold000007:5142387:5144951:- [translate_table: standard]	Symbols: anac069, NAC069 | NAC domain containing protein 69 | chr4:674025-676225 REVERSE LENGTH=457	-
TR10237|c0_g2_i1	gi|15234225|ref|NP_192064.1	1e-171	gi|145339892|ref|NM_116385.3	0	sp|Q9M126|NAC69_ARATH	1e-139	Bra008553	4e-150	AT4G01550.1	1e-140	-	-	GO:0003677,GO:0003700,GO:0005634,GO:0005886,GO:0006351,GO:0006355,GO:0016020,GO:0016021,GO:0045893,	1e-139	NAC transcription factor [Arabidopsis thaliana]	Arabidopsis thaliana NAC transcription factor mRNA, complete cds	NAC domain-containing protein 69 OS=Arabidopsis thaliana GN=NAC69 PE=2 SV=1	[mRNA] locus=Scaffold000007:5142387:5144951:- [translate_table: standard]	Symbols: anac069, NAC069 | NAC domain containing protein 69 | chr4:674025-676225 REVERSE LENGTH=457	-
TR10238|c0_g1_i1	gi|727562016|ref|XP_010453268.1	4e-30	gi|565460713|ref|XM_006288294.1	3e-118	sp|Q8RUF8|NILP3_ARATH	6e-26	Bra006138	5e-33	AT5G12040.1	6e-27	gi|410660380|ref|YP_006912751.1	3e-11	GO:0005829,GO:0006107,GO:0006108,GO:0006807,GO:0008270,GO:0009507,GO:0009536,GO:0009570,GO:0016787,GO:0016810,GO:0050152,	6e-26	PREDICTED: omega-amidase,chloroplastic [Camelina sativa]	Capsella rubella hypothetical protein (CARUB_v10001604mg) mRNA, complete cds	Omega-amidase,chloroplastic OS=Arabidopsis thaliana GN=NLP3 PE=1 SV=1	[mRNA] locus=Scaffold000005:2173243:2175446:+ [translate_table: standard]	Symbols: | Nitrilase/cyanide hydratase and apolipoprotein N-acyltransferase family protein | chr5:3885162-3887772 FORWARD LENGTH=369	N-carbamoyl-D-amino acid amidohydrolase [Dehalobacter sp. CF]
TR10238|c0_g1_i2	gi|297807251|ref|XP_002871509.1	0	gi|297807250|ref|XM_002871463.1	0	sp|Q8RUF8|NILP3_ARATH	2e-147	Bra006138	0	AT5G12040.1	2e-148	gi|150390948|ref|YP_001320997.1	1e-85	GO:0005829,GO:0006107,GO:0006108,GO:0006807,GO:0008270,GO:0009507,GO:0009536,GO:0009570,GO:0016787,GO:0016810,GO:0050152,	2e-147	carbon-nitrogen hydrolase family protein [Arabidopsis lyrata subsp. lyrata]	Arabidopsis lyrata subsp. lyrata carbon-nitrogen hydrolase family protein, mRNA	Omega-amidase,chloroplastic OS=Arabidopsis thaliana GN=NLP3 PE=1 SV=1	[mRNA] locus=Scaffold000005:2173243:2175446:+ [translate_table: standard]	Symbols: | Nitrilase/cyanide hydratase and apolipoprotein N-acyltransferase family protein | chr5:3885162-3887772 FORWARD LENGTH=369	nitrilase/cyanide hydratase and apolipoprotein N-acyltransferase [Alkaliphilus metalliredigens QYMF]
TR10239|c0_g1_i1	gi|297812823|ref|XP_002874295.1	6e-159	gi|297812822|ref|XM_002874249.1	0	sp|Q944K3|HDA2_ARATH	1e-121	Bra009877	4e-139	AT5G26040.2	1e-122	gi|218780702|ref|YP_002432020.1	2e-55	GO:0004407,GO:0005634,GO:0006351,GO:0006355,GO:0016568,GO:0016575,GO:0016787,GO:0032041,GO:0070932,	1e-121	hypothetical protein ARALYDRAFT_489451 [Arabidopsis lyrata subsp. lyrata]	Arabidopsis lyrata subsp. lyrata hypothetical protein, mRNA	Histone deacetylase 2 OS=Arabidopsis thaliana GN=HDA2 PE=2 SV=2	[mRNA] locus=Scaffold000009:1465741:1467802:- [translate_table: standard]	Symbols: HDA2 | histone deacetylase 2 | chr5:9099321-9101598 REVERSE LENGTH=387	histone deacetylase superfamily protein [Desulfatibacillum alkenivorans AK-01]
TR1023|c0_g1_i1	gi|18398564|ref|NP_564407.1	2e-36	gi|332189094|gb|CP002684.1	2e-109	-	-	Bra010182	2e-29	AT1G32730.1	1e-32	-	-	-	-	uncharacterized protein [Arabidopsis thaliana]	Arabidopsis thaliana chromosome 1, complete sequence	-	[mRNA] locus=Scaffold000009:4252765:4258664:+ [translate_table: standard]	Symbols: | unknown protein; LOCATED IN: chloroplast; EXPRESSED IN: 12 plant structures; EXPRESSED DURING: 6 growth stages; CONTAINS InterPro DOMAIN/s: Protein of unknown function DUF702 (InterPro:IPR007818); Has 120 Blast hits to 118 proteins in 39 species: Archae - 0; Bacteria - 8; Metazoa - 63; Fungi - 4; Plants - 33; Viruses - 0; Other Eukaryotes - 12 (source: NCBI BLink). | chr1:11841077-1184…	-
TR10240|c0_g1_i1	gi|297835142|ref|XP_002885453.1	1e-99	gi|297835141|ref|XM_002885407.1	0	sp|O32107|YUID_BACSU	2e-19	Bra001836	7e-98	AT3G21610.1	4e-78	gi|22297563|ref|NP_680810.1	3e-33	GO:0005886,GO:0016020,GO:0016021,	2e-19	hypothetical protein ARALYDRAFT_898610 [Arabidopsis lyrata subsp. lyrata]	Arabidopsis lyrata subsp. lyrata hypothetical protein, mRNA	Uncharacterized membrane protein YuiD OS=Bacillus subtilis (strain 168) GN=yuiD PE=4 SV=1	[mRNA] locus=Scaffold000001:10004278:10005263:- [translate_table: standard]	Symbols: | Acid phosphatase/vanadium-dependent haloperoxidase-related protein | chr3:7609377-7610601 REVERSE LENGTH=174	hypothetical protein tll0019 [Thermosynechococcus elongatus BP-1]
TR10241|c0_g1_i2	gi|14423550|gb|AAK62457.1|AF387012_1	2e-95	gi|339283649|gb|JF830011.1	8e-178	sp|O80612|APY6_ARATH	2e-79	Bra024796	4e-81	AT2G02970.1	3e-80	gi|470182903|ref|YP_007568778.1	4e-07	GO:0000166,GO:0005524,GO:0008152,GO:0009901,GO:0010584,GO:0016020,GO:0016021,GO:0016787,GO:0030659,GO:0031410,	2e-79	putative nucleoside triphosphatase [Arabidopsis thaliana]	Arabidopsis thaliana nucleoside triphosphate diphosphohydrolase 6 mRNA, complete cds	Probable apyrase 6 OS=Arabidopsis thaliana GN=APY6 PE=2 SV=2	[mRNA] locus=Scaffold000046:96646:99263:+ [translate_table: standard]	Symbols: | GDA1/CD39 nucleoside phosphatase family protein | chr2:865395-868007 REVERSE LENGTH=555	hypothetical protein LPE509_02235 [Legionella pneumophila subsp. pneumophila str. Philadelphia 1]
TR10241|c0_g1_i3	gi|18395457|ref|NP_565293.1	3e-41	gi|339283649|gb|JF830011.1	3e-79	sp|O80612|APY6_ARATH	7e-36	Bra019670	5e-37	AT2G02970.1	5e-37	-	-	GO:0000166,GO:0005524,GO:0008152,GO:0009901,GO:0010584,GO:0016020,GO:0016021,GO:0016787,GO:0030659,GO:0031410,	7e-36	probable apyrase 6 [Arabidopsis thaliana]	Arabidopsis thaliana nucleoside triphosphate diphosphohydrolase 6 mRNA, complete cds	Probable apyrase 6 OS=Arabidopsis thaliana GN=APY6 PE=2 SV=2	[mRNA] locus=Scaffold000029:392535:394959:- [translate_table: standard]	Symbols: | GDA1/CD39 nucleoside phosphatase family protein | chr2:865395-868007 REVERSE LENGTH=555	-
TR10242|c0_g1_i1	gi|297827665|ref|XP_002881715.1	1e-114	gi|330250293|gb|CP002685.1	0	sp|Q8S8E3|PYL6_ARATH	1e-89	Bra017012	1e-113	AT2G40330.1	9e-91	-	-	GO:0004864,GO:0004872,GO:0005515,GO:0005634,GO:0005737,GO:0005886,GO:0009738,GO:0010029,GO:0010427,GO:0016020,GO:0042803,GO:0043086,	1e-89	bet v I allergen family protein [Arabidopsis lyrata subsp. lyrata]	Arabidopsis thaliana chromosome 2, complete sequence	Abscisic acid receptor PYL6 OS=Arabidopsis thaliana GN=PYL6 PE=1 SV=1	[mRNA] locus=Scaffold000021:759348:759965:+ [translate_table: standard]	Symbols: PYL6, RCAR9 | PYR1-like 6 | chr2:16845177-16845824 REVERSE LENGTH=215	-
TR10243|c0_g1_i1	gi|297822793|ref|XP_002879279.1	6e-176	gi|297822792|ref|XM_002879233.1	0	sp|O49343|PP177_ARATH	6e-137	Bra021664	8e-173	AT2G30780.1	5e-138	-	-	-	-	pentatricopeptide repeat-containing protein [Arabidopsis lyrata subsp. lyrata]	Arabidopsis lyrata subsp. lyrata pentatricopeptide repeat-containing protein, mRNA	Pentatricopeptide repeat-containing protein At2g30780 OS=Arabidopsis thaliana GN=At2g30780 PE=2 SV=1	[mRNA] locus=Scaffold000035:424167:425852:+ [translate_table: standard]	Symbols: | Tetratricopeptide repeat (TPR)-like superfamily protein | chr2:13116547-13118059 FORWARD LENGTH=452	-
TR10244|c0_g2_i1	gi|567172446|ref|XP_006399533.1	3e-52	gi|332002898|gb|CP002688.1	7e-112	sp|Q9LX93|ATL55_ARATH	1e-42	Bra009037	1e-34	AT5G10380.1	1e-43	-	-	GO:0000165,GO:0002238,GO:0004842,GO:0005622,GO:0005886,GO:0006355,GO:0006612,GO:0006952,GO:0008270,GO:0009617,GO:0009627,GO:0009862,GO:0009867,GO:0010200,GO:0010310,GO:0010363,GO:0012501,GO:0016020,GO:0016021,GO:0016567,GO:0016874,GO:0019761,GO:0031348,GO:0034976,GO:0035304,GO:0043068,GO:0046872,GO:0051865,	1e-42	hypothetical protein EUTSA_v10015812mg [Eutrema salsugineum]	Arabidopsis thaliana chromosome 5, complete sequence	E3 ubiquitin-protein ligase RING1 OS=Arabidopsis thaliana GN=ATL55 PE=1 SV=1	[mRNA] locus=Scaffold000008:2181311:2182186:- [translate_table: standard]	Symbols: RING1, ATRING1 | RING/U-box superfamily protein | chr5:3267819-3268724 FORWARD LENGTH=301	-
TR10245|c0_g1_i1	gi|729395750|ref|XP_010553166.1	1e-134	gi|297806012|ref|XM_002870844.1	0	sp|Q9LFG1|Y3359_ARATH	1e-99	Bra015533	3e-88	AT1G06840.1	2e-99	gi|343085920|ref|YP_004775215.1	4e-22	GO:0000166,GO:0004672,GO:0004674,GO:0005524,GO:0005886,GO:0006468,GO:0016020,GO:0016021,GO:0016301,GO:0016310,GO:0016740,	1e-99	PREDICTED: probable LRR receptor-like serine/threonine-protein kinase At1g06840 [Tarenaya hassleriana]	Arabidopsis lyrata subsp. lyrata ATP binding protein, mRNA	Putative leucine-rich repeat receptor-like serine/threonine-protein kinase At3g53590 OS=Arabidopsis thaliana GN=At3g53590 PE=3 SV=2	[mRNA] locus=Scaffold000018:2559554:2565189:- [translate_table: standard]	Symbols: | Leucine-rich repeat protein kinase family protein | chr1:2097854-2103208 REVERSE LENGTH=953	RHS repeat-associated core domain-containing protein [Cyclobacterium marinum DSM 745]
TR10245|c0_g1_i2	gi|727638462|ref|XP_010490488.1	0	gi|297806012|ref|XM_002870844.1	0	sp|Q9LFG1|Y3359_ARATH	2e-104	Bra015533	1e-104	AT5G01950.1	0	gi|146298365|ref|YP_001192956.1	1e-27	GO:0000166,GO:0004672,GO:0004674,GO:0005524,GO:0005886,GO:0006468,GO:0016020,GO:0016021,GO:0016301,GO:0016310,GO:0016740,	2e-104	PREDICTED: probable LRR receptor-like serine/threonine-protein kinase At1g06840 [Camelina sativa]	Arabidopsis lyrata subsp. lyrata ATP binding protein, mRNA	Putative leucine-rich repeat receptor-like serine/threonine-protein kinase At3g53590 OS=Arabidopsis thaliana GN=At3g53590 PE=3 SV=2	[mRNA] locus=Scaffold000018:2559554:2565189:- [translate_table: standard]	Symbols: | Leucine-rich repeat protein kinase family protein | chr5:365040-369532 REVERSE LENGTH=951	two component regulator [Flavobacterium johnsoniae UW101]
TR10245|c0_g1_i4	gi|727638462|ref|XP_010490488.1	3e-168	gi|297806012|ref|XM_002870844.1	0	sp|C0LGD7|Y1684_ARATH	2e-91	Bra015533	1e-81	AT5G01950.1	6e-167	gi|146298365|ref|YP_001192956.1	1e-18	GO:0000166,GO:0004672,GO:0004674,GO:0005524,GO:0005886,GO:0006468,GO:0016020,GO:0016021,GO:0016301,GO:0016310,GO:0016740,	2e-91	PREDICTED: probable LRR receptor-like serine/threonine-protein kinase At1g06840 [Camelina sativa]	Arabidopsis lyrata subsp. lyrata ATP binding protein, mRNA	Probable LRR receptor-like serine/threonine-protein kinase At1g06840 OS=Arabidopsis thaliana GN=At1g06840 PE=2 SV=2	[mRNA] locus=Scaffold000018:2559554:2565189:- [translate_table: standard]	Symbols: | Leucine-rich repeat protein kinase family protein | chr5:365040-369532 REVERSE LENGTH=951	two component regulator [Flavobacterium johnsoniae UW101]
TR10246|c0_g1_i1	gi|297832608|ref|XP_002884186.1	7e-56	gi|42569142|ref|NM_127447.3	4e-172	-	-	Bra024455	5e-42	AT2G18910.1	4e-46	-	-	-	-	hydroxyproline-rich glycoprotein family protein [Arabidopsis lyrata subsp. lyrata]	Arabidopsis thaliana hydroxyproline-rich glycoprotein-like protein mRNA, complete cds	-	[mRNA] locus=Scaffold000044:1421166:1424286:+ [translate_table: standard]	Symbols: | hydroxyproline-rich glycoprotein family protein | chr2:8193016-8194131 REVERSE LENGTH=131	-
TR10246|c0_g1_i2	gi|297832608|ref|XP_002884186.1	7e-56	gi|42569142|ref|NM_127447.3	0	-	-	Bra024455	6e-42	AT2G18910.1	4e-46	-	-	-	-	hydroxyproline-rich glycoprotein family protein [Arabidopsis lyrata subsp. lyrata]	Arabidopsis thaliana hydroxyproline-rich glycoprotein-like protein mRNA, complete cds	-	[mRNA] locus=Scaffold000044:1421166:1424286:+ [translate_table: standard]	Symbols: | hydroxyproline-rich glycoprotein family protein | chr2:8193016-8194131 REVERSE LENGTH=131	-
TR10247|c0_g1_i1	-	-	gi|332656411|gb|CP002687.1	3e-46	sp|Q9SU33|ERLL3_ARATH	8e-06	Bra000775	2e-07	AT4G12490.1	6e-07	-	-	GO:0005576,GO:0005618,	8e-06	-	Arabidopsis thaliana chromosome 4, complete genome	pEARLI1-like lipid transfer protein 3 OS=Arabidopsis thaliana GN=At4g12500 PE=2 SV=1	[mRNA] locus=Scaffold000001:4241339:4241839:- [translate_table: standard]	Symbols: | Bifunctional inhibitor/lipid-transfer protein/seed storage 2S albumin superfamily protein | chr4:7409830-7410378 REVERSE LENGTH=182	-
TR10248|c0_g2_i1	gi|145332026|ref|NP_001078135.1	2e-73	gi|145332025|ref|NM_001084666.1	1e-176	sp|Q9C777|YIPL3_ARATH	2e-58	Bra034857	7e-74	AT3G11230.2	3e-62	-	-	-	-	Yippee family putative zinc-binding protein [Arabidopsis thaliana]	Arabidopsis thaliana Yippee family putative zinc-binding protein mRNA, complete cds	Protein yippee-like At3g11230 OS=Arabidopsis thaliana GN=At3g11230 PE=2 SV=1	[mRNA] locus=Scaffold000098:825679:828149:- [translate_table: standard]	Symbols: | Yippee family putative zinc-binding protein | chr3:3516683-3518193 FORWARD LENGTH=162	-
TR10248|c0_g2_i2	gi|145332026|ref|NP_001078135.1	4e-65	gi|565482169|ref|XM_006298663.1	2e-125	sp|Q9C777|YIPL3_ARATH	3e-54	Bra034857	6e-65	AT3G11230.2	4e-58	-	-	-	-	Yippee family putative zinc-binding protein [Arabidopsis thaliana]	Capsella rubella hypothetical protein (CARUB_v10014821mg) mRNA, partial cds	Protein yippee-like At3g11230 OS=Arabidopsis thaliana GN=At3g11230 PE=2 SV=1	[mRNA] locus=Scaffold000098:825679:828149:- [translate_table: standard]	Symbols: | Yippee family putative zinc-binding protein | chr3:3516683-3518193 FORWARD LENGTH=162	-
TR10249|c0_g1_i1	gi|227206380|dbj|BAH57245.1	2e-37	gi|334186983|ref|NM_001203926.1	1e-84	sp|Q8W4P8|MEB1_ARATH	1e-31	Bra026303	1e-37	AT4G27860.2	8e-33	-	-	GO:0005381,GO:0005384,GO:0005515,GO:0005783,GO:0005789,GO:0010168,GO:0016020,GO:0016021,GO:0034755,GO:0071421,	1e-31	AT4G27860 [Arabidopsis thaliana]	Arabidopsis thaliana vacuolar iron transporter-like protein mRNA, complete cds	Membrane protein of ER body 1 OS=Arabidopsis thaliana GN=MEB1 PE=1 SV=1	[mRNA] locus=Scaffold000051:442686:444988:- [translate_table: standard]	Symbols: | vacuolar iron transporter (VIT) family protein | chr4:13873808-13876240 FORWARD LENGTH=596	-
TR10249|c1_g2_i1	gi|227206380|dbj|BAH57245.1	4e-105	gi|334186983|ref|NM_001203926.1	0	sp|Q8W4P8|MEB1_ARATH	1e-82	Bra026303	3e-100	AT4G27860.2	1e-83	-	-	GO:0005381,GO:0005384,GO:0005515,GO:0005783,GO:0005789,GO:0010168,GO:0016020,GO:0016021,GO:0034755,GO:0071421,	1e-82	AT4G27860 [Arabidopsis thaliana]	Arabidopsis thaliana vacuolar iron transporter-like protein mRNA, complete cds	Membrane protein of ER body 1 OS=Arabidopsis thaliana GN=MEB1 PE=1 SV=1	[mRNA] locus=Scaffold000051:442686:444988:- [translate_table: standard]	Symbols: | vacuolar iron transporter (VIT) family protein | chr4:13873808-13876240 FORWARD LENGTH=596	-
TR1024|c0_g1_i1	gi|30679885|ref|NP_179306.2	6e-79	gi|30679884|ref|NM_127269.2	0	sp|Q8H111|NLP1_ARATH	5e-67	Bra002025	1e-67	AT2G17150.1	5e-68	-	-	GO:0003677,GO:0003700,GO:0005634,GO:0006351,GO:0006355,	5e-67	nodule inception like protein 1 [Arabidopsis thaliana]	Arabidopsis thaliana nodule inception like protein 1 mRNA, complete cds	Protein NLP1 OS=Arabidopsis thaliana GN=NLP1 PE=2 SV=1	[mRNA] locus=Scaffold000002:690520:693670:- [translate_table: standard]	Symbols: | Plant regulator RWP-RK family protein | chr2:7467049-7470533 REVERSE LENGTH=909	-
TR10250|c1_g1_i1	gi|297808441|ref|XP_002872104.1	3e-76	gi|186525321|ref|NM_203100.3	1e-136	sp|Q6NMC6|ABIL3_ARATH	2e-59	Bra009748	2e-73	AT5G24310.1	3e-60	-	-	GO:0005737,GO:0005856,GO:0010090,GO:0015630,GO:0048364,	2e-59	hypothetical protein ARALYDRAFT_489290 [Arabidopsis lyrata subsp. lyrata]	Arabidopsis thaliana ABL interactor-like protein 3 mRNA, complete cds	Protein ABIL3 OS=Arabidopsis thaliana GN=ABIL3 PE=2 SV=1	[mRNA] locus=Scaffold000009:631789:633424:+ [translate_table: standard]	Symbols: ABIL3 | ABL interactor-like protein 3 | chr5:8274637-8276325 FORWARD LENGTH=321	-
TR10251|c0_g1_i1	gi|297847808|ref|XP_002891785.1	2e-29	gi|297847807|ref|XM_002891739.1	1e-48	sp|Q9SYG2|ASIL1_ARATH	6e-20	Bra014370	1e-18	AT1G54060.1	4e-21	-	-	GO:0003677,GO:0003700,GO:0005634,GO:0005730,GO:0006351,GO:0006355,GO:0009733,GO:0009793,GO:0010029,GO:0010431,GO:0044212,GO:0048831,	6e-20	hypothetical protein ARALYDRAFT_474535 [Arabidopsis lyrata subsp. lyrata]	Arabidopsis lyrata subsp. lyrata hypothetical protein, mRNA	Trihelix transcription factor ASIL1 OS=Arabidopsis thaliana GN=ASIL1 PE=1 SV=1	[mRNA] locus=Scaffold000015:3614631:3615638:- [translate_table: standard]	Symbols: ASIL1 | 6B-interacting protein 1-like 1 | chr1:20180972-20182123 FORWARD LENGTH=383	-
TR10254|c0_g1_i2	gi|567203817|ref|XP_006408355.1	2e-96	gi|332640072|gb|CP002686.1	0	sp|Q9M8U1|CML18_ARATH	2e-72	Bra021379	7e-94	AT3G03000.1	2e-73	gi|186683200|ref|YP_001866396.1	7e-13	GO:0000325,GO:0005509,GO:0005515,GO:0005773,GO:0009862,GO:0043269,GO:0046872,	2e-72	hypothetical protein EUTSA_v10021666mg [Eutrema salsugineum]	Arabidopsis thaliana chromosome 3, complete sequence	Probable calcium-binding protein CML18 OS=Arabidopsis thaliana GN=CML18 PE=1 SV=1	[mRNA] locus=Scaffold000034:846609:847118:- [translate_table: standard]	Symbols: | EF hand calcium-binding protein family | chr3:677388-677885 FORWARD LENGTH=165	signal transduction protein [Nostoc punctiforme PCC 73102]
TR10255|c0_g1_i2	gi|674945166|emb|CDX88551.1	1e-142	gi|565490246|ref|XM_006302701.1	0	sp|Q94KK7|SYP52_ARATH	3e-105	Bra008425	1e-142	AT1G79590.2	3e-106	-	-	GO:0005484,GO:0005773,GO:0005794,GO:0006623,GO:0006810,GO:0006886,GO:0006906,GO:0010008,GO:0015031,GO:0016020,GO:0016021,GO:0016192,GO:0031201,GO:0031902,GO:0061025,	3e-105	BnaC06g39950D [Brassica napus]	Capsella rubella hypothetical protein (CARUB_v10020885mg) mRNA, complete cds	Syntaxin-52 OS=Arabidopsis thaliana GN=SYP52 PE=1 SV=1	[mRNA] locus=Scaffold000007:4189643:4190799:+ [translate_table: standard]	Symbols: SYP52, ATSYP52 | syntaxin of plants 52 | chr1:29947064-29948304 FORWARD LENGTH=233	-
TR10256|c0_g1_i1	gi|674903510|emb|CDY29491.1	5e-66	gi|199580162|gb|AC189465.2	1e-44	sp|Q8LCH5|MD22B_ARATH	2e-07	Bra025862	3e-69	AT1G20970.1	4e-65	-	-	GO:0001104,GO:0005634,GO:0006351,GO:0006355,GO:0006357,GO:0016592,	2e-07	BnaA06g14790D [Brassica napus]	Brassica rapa subsp. pekinensis clone KBrB076B03, complete sequence	Mediator of RNA polymerase II transcription subunit 22b OS=Arabidopsis thaliana GN=MED22B PE=1 SV=1	[mRNA] locus=Scaffold000049:1403972:1408972:+ [translate_table: standard]	Symbols: | FUNCTIONS IN: molecular_function unknown; INVOLVED IN: biological_process unknown; LOCATED IN: plasma membrane, vacuole; EXPRESSED IN: guard cell, cultured cell; BEST Arabidopsis thaliana protein match is: proton pump interactor 1 (TAIR:AT4G27500.1); Has 30201 Blast hits to 17322 proteins in 780 species: Archae - 12; Bacteria - 1396; Metazoa - 17338; Fungi - 3422; Plants - 5037; Viruse…	-
TR10258|c0_g1_i1	gi|297848652|ref|XP_002892207.1	2e-79	gi|297848651|ref|XM_002892161.1	2e-180	sp|Q8RY18|Y5436_ARATH	5e-28	Bra015302	2e-66	AT1G04300.4	7e-69	-	-	GO:0005622,GO:0008284,GO:0009630,GO:0043424,GO:0048193,GO:0061025,	5e-28	hypothetical protein ARALYDRAFT_470409 [Arabidopsis lyrata subsp. lyrata]	Arabidopsis lyrata subsp. lyrata hypothetical protein, mRNA	MATH domain-containing protein At5g43560 OS=Arabidopsis thaliana GN=At5g43560 PE=1 SV=1	[mRNA] locus=Scaffold000018:1180217:1185211:- [translate_table: standard]	Symbols: | TRAF-like superfamily protein | chr1:1148818-1153895 REVERSE LENGTH=1055	-
TR10258|c1_g1_i1	gi|727430203|ref|XP_010483405.1	2e-82	gi|297848651|ref|XM_002892161.1	0	sp|Q8RY18|Y5436_ARATH	2e-29	Bra030564	6e-72	AT1G04300.4	6e-73	-	-	GO:0005622,GO:0008284,GO:0009630,GO:0043424,GO:0048193,GO:0061025,	2e-29	PREDICTED: MATH domain-containing protein At5g43560-like isoform X2 [Camelina sativa]	Arabidopsis lyrata subsp. lyrata hypothetical protein, mRNA	MATH domain-containing protein At5g43560 OS=Arabidopsis thaliana GN=At5g43560 PE=1 SV=1	[mRNA] locus=Scaffold000072:293158:301485:- [translate_table: standard]	Symbols: | TRAF-like superfamily protein | chr1:1148818-1153895 REVERSE LENGTH=1055	-
TR10259|c0_g2_i1	gi|565460298|ref|XP_006288148.1	1e-60	gi|565460297|ref|XM_006288086.1	7e-148	-	-	Bra009010	1e-60	AT5G10730.1	8e-48	-	-	-	-	hypothetical protein CARUB_v10001385mg, partial [Capsella rubella]	Capsella rubella hypothetical protein (CARUB_v10001385mg) mRNA, partial cds	-	[mRNA] locus=Scaffold000008:2059947:2061438:+ [translate_table: standard]	Symbols: | NAD(P)-binding Rossmann-fold superfamily protein | chr5:3390822-3392947 REVERSE LENGTH=287	-
TR10261|c0_g1_i1	gi|727430837|ref|XP_010486249.1	6e-78	gi|567154873|ref|XM_006417843.1	4e-151	sp|Q9SHJ5|GPAT1_ARATH	7e-62	Bra015507	8e-68	AT1G06520.1	8e-63	-	-	GO:0004366,GO:0005739,GO:0006629,GO:0006655,GO:0008152,GO:0008654,GO:0016020,GO:0016021,GO:0016024,GO:0016740,GO:0016746,GO:0048235,GO:0080167,GO:0090447,	7e-62	PREDICTED: glycerol-3-phosphate acyltransferase 1 [Camelina sativa]	Eutrema salsugineum hypothetical protein (EUTSA_v10007168mg) mRNA, complete cds	Glycerol-3-phosphate acyltransferase 1 OS=Arabidopsis thaliana GN=GPAT1 PE=1 SV=1	[mRNA] locus=Scaffold000018:2417577:2419389:- [translate_table: standard]	Symbols: ATGPAT1, GPAT1 | glycerol-3-phosphate acyltransferase 1 | chr1:1994170-1996067 REVERSE LENGTH=585	-
TR10262|c0_g1_i1	gi|727603161|ref|XP_010474626.1	1e-128	gi|297852611|ref|XM_002894141.1	0	-	-	Bra027713	5e-125	AT1G64670.1	2e-104	-	-	-	-	PREDICTED: uncharacterized protein LOC104754186 [Camelina sativa]	Arabidopsis lyrata subsp. lyrata hypothetical protein, mRNA	-	[mRNA] locus=Scaffold000057:672979:674931:- [translate_table: standard]	Symbols: BDG1 | alpha/beta-Hydrolases superfamily protein | chr1:24030990-24033474 REVERSE LENGTH=469	-
TR10264|c0_g1_i1	gi|565499642|ref|XP_006307460.1	7e-62	gi|297845601|ref|XM_002890636.1	5e-155	sp|Q6NQK2|NAC8_ARATH	7e-50	Bra024733	4e-54	AT1G25580.1	8e-51	-	-	GO:0000077,GO:0003677,GO:0003700,GO:0005634,GO:0006351,GO:0006355,GO:0010332,GO:0040020,	7e-50	hypothetical protein CARUB_v10009087mg [Capsella rubella]	Arabidopsis lyrata subsp. lyrata ANAC008, mRNA	NAC domain-containing protein 8 OS=Arabidopsis thaliana GN=NAC008 PE=2 SV=1	[mRNA] locus=Scaffold000045:1457980:1459989:+ [translate_table: standard]	Symbols: SOG1, ANAC008 | NAC (No Apical Meristem) domain transcriptional regulator superfamily protein | chr1:8997064-8999600 REVERSE LENGTH=449	-
TR10264|c2_g1_i1	gi|567147766|ref|XP_006415888.1	1e-37	gi|567147765|ref|XM_006415825.1	2e-69	sp|Q6NQK2|NAC8_ARATH	2e-24	Bra024733	2e-27	AT1G25580.1	2e-25	-	-	GO:0000077,GO:0003677,GO:0003700,GO:0005634,GO:0006351,GO:0006355,GO:0010332,GO:0040020,	2e-24	hypothetical protein EUTSA_v10007551mg [Eutrema salsugineum]	Eutrema salsugineum hypothetical protein (EUTSA_v10007551mg) mRNA, complete cds	NAC domain-containing protein 8 OS=Arabidopsis thaliana GN=NAC008 PE=2 SV=1	[mRNA] locus=Scaffold000045:1457980:1459989:+ [translate_table: standard]	Symbols: SOG1, ANAC008 | NAC (No Apical Meristem) domain transcriptional regulator superfamily protein | chr1:8997064-8999600 REVERSE LENGTH=449	-
TR10265|c0_g1_i1	gi|297798788|ref|XP_002867278.1	1e-104	gi|565439690|ref|XM_006282550.1	0	sp|Q8RXN4|HIBC5_ARATH	2e-85	Bra010219	4e-102	AT4G31810.1	2e-86	gi|302382987|ref|YP_003818810.1	3e-20	GO:0005739,GO:0009220,GO:0009640,GO:0009909,GO:0010388,GO:0016787,GO:0034968,	2e-85	enoyl-CoA hydratase/isomerase family protein [Arabidopsis lyrata subsp. lyrata]	Capsella rubella hypothetical protein (CARUB_v10004830mg) mRNA, partial cds	3-hydroxyisobutyryl-CoA hydrolase-like protein 2, mitochondrial OS=Arabidopsis thaliana GN=At4g31810 PE=2 SV=1	[mRNA] locus=Scaffold000010:23551:26381:+ [translate_table: standard]	Symbols: | ATP-dependent caseinolytic (Clp) protease/crotonase family protein | chr4:15387365-15390290 REVERSE LENGTH=409	enoyl-CoA hydratase/isomerase [Brevundimonas subvibrioides ATCC 15264]
TR10267|c0_g1_i1	gi|297789753|ref|XP_002862810.1	1e-65	gi|297789752|ref|XM_002862764.1	8e-123	-	-	Bra015661	1e-30	AT1G77620.1	2e-54	-	-	-	-	nucleoside-triphosphatase/ nucleotide binding protein [Arabidopsis lyrata subsp. lyrata]	Arabidopsis lyrata subsp. lyrata nucleoside-triphosphatase/ nucleotide binding protein, mRNA	-	[mRNA] locus=Scaffold000019:225510:230211:+ [translate_table: standard]	Symbols: | P-loop containing nucleoside triphosphate hydrolases superfamily protein | chr1:29167934-29172867 REVERSE LENGTH=1151	-
TR10268|c0_g1_i1	gi|727478989|ref|XP_010415321.1	1e-94	gi|297838482|ref|XM_002887077.1	0	sp|Q9CAG8|FBK28_ARATH	4e-78	Bra004227	5e-95	AT1G67480.2	4e-79	-	-	-	-	PREDICTED: F-box/kelch-repeat protein At1g67480-like [Camelina sativa]	Arabidopsis lyrata subsp. lyrata kelch repeat-containing F-box family protein, mRNA	F-box/kelch-repeat protein At1g67480 OS=Arabidopsis thaliana GN=At1g67480 PE=2 SV=1	[mRNA] locus=Scaffold000003:6095747:6097466:+ [translate_table: standard]	Symbols: | Galactose oxidase/kelch repeat superfamily protein | chr1:25277294-25278529 FORWARD LENGTH=376	-
TR10269|c0_g1_i1	gi|674898066|emb|CDY34873.1	6e-78	gi|297843937|ref|XM_002889804.1	1e-150	sp|Q8RWZ1|SUB_ARATH	3e-61	Bra031727	3e-81	AT1G11130.1	3e-62	-	-	GO:0000166,GO:0000902,GO:0001653,GO:0004672,GO:0004675,GO:0004702,GO:0005524,GO:0005886,GO:0006468,GO:0007178,GO:0009506,GO:0009755,GO:0009965,GO:0010059,GO:0010063,GO:0010071,GO:0010305,GO:0016020,GO:0016021,GO:0023014,GO:0031625,GO:0042127,GO:0046777,GO:0048366,GO:0048367,GO:0048437,GO:0048481,	3e-61	BnaA09g47990D [Brassica napus]	Arabidopsis lyrata subsp. lyrata hypothetical protein, mRNA	Protein STRUBBELIG OS=Arabidopsis thaliana GN=SUB PE=1 SV=1	[mRNA] locus=Scaffold000077:924531:927446:- [translate_table: standard]	Symbols: SUB, SCM, SRF9 | Leucine-rich repeat protein kinase family protein | chr1:3723135-3727178 FORWARD LENGTH=768	-
TR1026|c0_g2_i1	gi|18410766|ref|NP_565100.1	3e-17	gi|332189094|gb|CP002684.1	4e-59	-	-	Bra015867	1e-13	AT1G75090.1	1e-17	-	-	-	-	putative 3-methyladenine glycosylase I [Arabidopsis thaliana]	Arabidopsis thaliana chromosome 1, complete sequence	-	[mRNA] locus=Scaffold000019:1272332:1273936:+ [translate_table: standard]	Symbols: | DNA glycosylase superfamily protein | chr1:28187647-28189612 REVERSE LENGTH=329	-
TR10270|c0_g1_i2	gi|567207535|ref|XP_006409328.1	3e-35	gi|565479439|ref|XM_006297298.1	4e-75	sp|Q38872|CDPK6_ARATH	3e-30	Bra037277	5e-34	AT2G17290.1	2e-31	-	-	GO:0000165,GO:0000166,GO:0004672,GO:0004674,GO:0004683,GO:0005509,GO:0005515,GO:0005516,GO:0005524,GO:0005737,GO:0005829,GO:0005886,GO:0006468,GO:0006612,GO:0006820,GO:0006862,GO:0006888,GO:0007154,GO:0007165,GO:0009409,GO:0009414,GO:0009611,GO:0009723,GO:0009733,GO:0009737,GO:0009738,GO:0009753,GO:0009862,GO:0009867,GO:0009931,GO:0010119,GO:0010359,GO:0010363,GO:0015696,GO:0015802,GO:0016020,GO:…	3e-30	hypothetical protein EUTSA_v10022628mg [Eutrema salsugineum]	Capsella rubella hypothetical protein (CARUB_v10013380mg) mRNA, complete cds	Calcium-dependent protein kinase 6 OS=Arabidopsis thaliana GN=CPK6 PE=1 SV=1	[mRNA] locus=Scaffold000127:388055:390493:- [translate_table: standard]	Symbols: CPK6, ATCDPK3, ATCPK6 | Calcium-dependent protein kinase family protein | chr2:7517005-7519239 FORWARD LENGTH=544	-
TR10271|c0_g1_i1	gi|297832100|ref|XP_002883932.1	1e-35	gi|330250293|gb|CP002685.1	1e-85	-	-	Bra015252	2e-30	AT2G15960.1	1e-27	-	-	-	-	hypothetical protein ARALYDRAFT_480439 [Arabidopsis lyrata subsp. lyrata]	Arabidopsis thaliana chromosome 2, complete sequence	-	[mRNA] locus=Scaffold000018:876041:876274:+ [translate_table: standard]	Symbols: | unknown protein; Has 14 Blast hits to 14 proteins in 5 species: Archae - 0; Bacteria - 0; Metazoa - 0; Fungi - 0; Plants - 14; Viruses - 0; Other Eukaryotes - 0 (source: NCBI BLink). | chr2:6947353-6947586 FORWARD LENGTH=77	-
TR10273|c0_g2_i1	gi|15240476|ref|NP_200332.1	4e-84	gi|145359271|ref|NM_124903.3	0	-	-	Bra028987	6e-69	AT5G55210.1	6e-75	-	-	-	-	uncharacterized protein [Arabidopsis thaliana]	Arabidopsis thaliana uncharacterized protein mRNA, complete cds	-	[mRNA] locus=Scaffold000064:311541:312208:+ [translate_table: standard]	Symbols: | unknown protein; FUNCTIONS IN: molecular_function unknown; INVOLVED IN: biological_process unknown; LOCATED IN: chloroplast; EXPRESSED IN: 23 plant structures; EXPRESSED DURING: 13 growth stages; BEST Arabidopsis thaliana protein match is: unknown protein (TAIR:AT4G22320.1); Has 1807 Blast hits to 1807 proteins in 277 species: Archae - 0; Bacteria - 0; Metazoa - 736; Fungi - 347; Plant…	-
TR10274|c0_g1_i1	gi|297790129|ref|XP_002862972.1	6e-136	gi|186529308|ref|NM_123823.5	0	sp|Q0WTY4|VPS2B_ARATH	2e-100	Bra020925	1e-133	AT5G44560.1	1e-101	-	-	GO:0000226,GO:0000815,GO:0000911,GO:0005515,GO:0005768,GO:0006260,GO:0006306,GO:0006810,GO:0007034,GO:0008283,GO:0015031,GO:0016572,GO:0051567,	2e-100	predicted protein [Arabidopsis lyrata subsp. lyrata]	Arabidopsis thaliana vacuolar protein sorting-associated protein 2-2 mRNA, complete cds	Vacuolar protein sorting-associated protein 2 homolog 2 OS=Arabidopsis thaliana GN=VPS2.2 PE=1 SV=2	[mRNA] locus=Scaffold000032:878789:880877:+ [translate_table: standard]	Symbols: VPS2.2 | SNF7 family protein | chr5:17946081-17948222 FORWARD LENGTH=222	-
TR10275|c0_g1_i1	gi|297826261|ref|XP_002881013.1	0	gi|330250293|gb|CP002685.1	0	sp|Q9ZV31|PUB12_ARATH	3e-156	Bra035665	0	AT2G28830.1	3e-157	-	-	GO:0004842,GO:0016567,GO:0016874,	3e-156	armadillo/beta-catenin repeat family protein [Arabidopsis lyrata subsp. lyrata]	Arabidopsis thaliana chromosome 2, complete sequence	U-box domain-containing protein 12 OS=Arabidopsis thaliana GN=PUB12 PE=2 SV=1	[mRNA] locus=Scaffold000108:106520:109278:+ [translate_table: standard]	Symbols: PUB12, AtPUB12 | PLANT U-BOX 12 | chr2:12367001-12370608 REVERSE LENGTH=962	-
TR10275|c1_g1_i1	gi|727594029|ref|XP_010470044.1	7e-156	gi|297826260|ref|XM_002880967.1	0	sp|Q9ZV31|PUB12_ARATH	5e-113	Bra035665	3e-121	AT2G28830.1	4e-114	gi|189502738|ref|YP_001958455.1	2e-12	GO:0004842,GO:0016567,GO:0016874,	5e-113	PREDICTED: U-box domain-containing protein 12-like [Camelina sativa]	Arabidopsis lyrata subsp. lyrata armadillo/beta-catenin repeat family protein, mRNA	U-box domain-containing protein 12 OS=Arabidopsis thaliana GN=PUB12 PE=2 SV=1	[mRNA] locus=Scaffold000108:106520:109278:+ [translate_table: standard]	Symbols: PUB12, AtPUB12 | PLANT U-BOX 12 | chr2:12367001-12370608 REVERSE LENGTH=962	hypothetical protein Aasi_1435 [Candidatus Amoebophilus asiaticus 5a2]
TR10276|c0_g1_i1	gi|5725436|emb|CAB52445.1	4e-54	gi|332656411|gb|CP002687.1	2e-124	-	-	Bra024046	6e-51	AT4G30720.1	1e-47	-	-	-	-	putative protein [Arabidopsis thaliana]	Arabidopsis thaliana chromosome 4, complete genome	-	[mRNA] locus=Scaffold000043:672624:675714:+ [translate_table: standard]	Symbols: | FAD/NAD(P)-binding oxidoreductase family protein | chr4:14972212-14975461 REVERSE LENGTH=707	-
TR10277|c0_g1_i2	gi|565493174|ref|XP_006304226.1	6e-70	gi|297847867|ref|XM_002891769.1	0	-	-	Bra030883	1e-65	AT1G55160.1	4e-58	-	-	-	-	hypothetical protein CARUB_v10010376mg [Capsella rubella]	Arabidopsis lyrata subsp. lyrata hypothetical protein, mRNA	-	[mRNA] locus=Scaffold000073:534580:535584:- [translate_table: standard]	Symbols: | unknown protein; FUNCTIONS IN: molecular_function unknown; INVOLVED IN: biological_process unknown; LOCATED IN: mitochondrion, plastid; EXPRESSED IN: 24 plant structures; EXPRESSED DURING: 13 growth stages; BEST Arabidopsis thaliana protein match is: unknown protein (TAIR:AT2G19530.1); Has 63 Blast hits to 63 proteins in 14 species: Archae - 0; Bacteria - 0; Metazoa - 0; Fungi - 0; Pla…	-
TR10278|c0_g1_i1	gi|30685095|ref|NP_193773.2	1e-63	gi|297804095|ref|XM_002869886.1	3e-142	sp|Q8GUI6|JMJ14_ARATH	3e-57	Bra013461	2e-14	AT4G20400.2	3e-58	-	-	GO:0000976,GO:0003700,GO:0005515,GO:0005634,GO:0005654,GO:0006351,GO:0006355,GO:0009910,GO:0010216,GO:0016491,GO:0016568,GO:0032453,GO:0034720,GO:0043687,GO:0045892,GO:0045893,GO:0046872,GO:0048573,GO:0048579,GO:0051213,GO:0055114,	3e-57	probable lysine-specific demethylase JMJ14 [Arabidopsis thaliana]	Arabidopsis lyrata subsp. lyrata transcription factor jumonji family protein, mRNA	Probable lysine-specific demethylase JMJ14 OS=Arabidopsis thaliana GN=JMJ14 PE=1 SV=1	[mRNA] locus=Scaffold000014:1262146:1266702:+ [translate_table: standard]	Symbols: JMJ14, PKDM7B | JUMONJI 14 | chr4:11009753-11013588 FORWARD LENGTH=897	-
TR10279|c0_g1_i1	gi|12325370|gb|AAG52629.1|AC024261_16	3e-16	-	-	-	-	Bra023903	1e-15	AT1G51540.1	9e-16	-	-	-	-	unknown protein; 27363-23366 [Arabidopsis thaliana]	-	-	[mRNA] locus=Scaffold000042:1625550:1627298:- [translate_table: standard]	Symbols: | Galactose oxidase/kelch repeat superfamily protein | chr1:19115702-19117381 FORWARD LENGTH=415	-
TR10280|c0_g1_i1	gi|18412763|ref|NP_567278.1	0	gi|332656411|gb|CP002687.1	0	sp|Q9S9U0|CALSB_ARATH	9e-176	Bra029541	0	AT4G04970.1	8e-177	-	-	GO:0000003,GO:0000148,GO:0003843,GO:0005886,GO:0006075,GO:0007623,GO:0008360,GO:0009555,GO:0009556,GO:0016020,GO:0016021,GO:0016740,GO:0016757,GO:0052543,GO:0061025,GO:0071555,	9e-176	glucan synthase-like 1 [Arabidopsis thaliana]	Arabidopsis thaliana chromosome 4, complete genome	Callose synthase 11 OS=Arabidopsis thaliana GN=CALS11 PE=2 SV=1	[mRNA] locus=Scaffold000066:1056141:1061540:+ [translate_table: standard]	Symbols: ATGSL1, ATGSL01, GSL01, GSL1 | glucan synthase-like 1 | chr4:2537039-2542434 FORWARD LENGTH=1768	-
TR10281|c0_g2_i1	gi|30680382|ref|NP_196028.2	3e-25	gi|42567630|ref|NM_120490.3	2e-64	-	-	Bra009487	2e-23	AT5G04080.1	4e-25	-	-	-	-	uncharacterized protein [Arabidopsis thaliana]	Arabidopsis thaliana uncharacterized protein mRNA, complete cds	-	[mRNA] locus=Scaffold000008:4089016:4089414:- [translate_table: standard]	Symbols: | unknown protein; FUNCTIONS IN: molecular_function unknown; INVOLVED IN: biological_process unknown; LOCATED IN: plasma membrane; EXPRESSED IN: 16 plant structures; EXPRESSED DURING: 9 growth stages; Has 115 Blast hits to 115 proteins in 16 species: Archae - 0; Bacteria - 0; Metazoa - 0; Fungi - 5; Plants - 110; Viruses - 0; Other Eukaryotes - 0 (source: NCBI BLink). | chr5:1104815-1105…	-
TR10282|c0_g2_i1	gi|565492068|ref|XP_006303673.1	2e-45	gi|145335358|ref|NM_100892.2	2e-173	sp|Q9SY60|EX84C_ARATH	2e-38	Bra018457	2e-44	AT1G10180.1	2e-39	-	-	GO:0005623,GO:0006810,GO:0006887,GO:0007267,GO:0009616,GO:0009855,GO:0010014,GO:0010050,GO:0010073,GO:0010267,GO:0035196,	2e-38	hypothetical protein CARUB_v10011742mg [Capsella rubella]	Arabidopsis thaliana uncharacterized protein mRNA, complete cds	Exocyst complex component EXO84C OS=Arabidopsis thaliana GN=EXO84C PE=2 SV=1	[mRNA] locus=Scaffold000025:1477639:1481510:+ [translate_table: standard]	Symbols: | BEST Arabidopsis thaliana protein match is: exocyst complex component 84B (TAIR:AT5G49830.1); Has 132 Blast hits to 132 proteins in 25 species: Archae - 0; Bacteria - 0; Metazoa - 7; Fungi - 0; Plants - 117; Viruses - 0; Other Eukaryotes - 8 (source: NCBI BLink). | chr1:3338381-3341494 REVERSE LENGTH=769	-
TR10283|c1_g1_i1	gi|18399375|ref|NP_566402.1	0	gi|222423607|dbj|AK317081.1	0	sp|Q9SF15|PUB24_ARATH	0	Bra034806	0	AT3G11840.1	0	gi|189502738|ref|YP_001958455.1	2e-08	GO:0004842,GO:0006952,GO:0016567,GO:0016874,	0	E3 ubiquitin-protein ligase PUB24 [Arabidopsis thaliana]	Arabidopsis thaliana AT3G11840 mRNA, partial cds, clone: RAFL22-13-O21	E3 ubiquitin-protein ligase PUB24 OS=Arabidopsis thaliana GN=PUB24 PE=1 SV=1	[mRNA] locus=Scaffold000098:580924:582709:+ [translate_table: standard]	Symbols: PUB24 | plant U-box 24 | chr3:3736578-3738250 REVERSE LENGTH=470	hypothetical protein Aasi_1435 [Candidatus Amoebophilus asiaticus 5a2]
TR10284|c0_g1_i1	gi|565495868|ref|XP_006305573.1	4e-84	gi|565495867|ref|XM_006305511.1	0	sp|Q2F5J3|WIBG_BOMMO	1e-07	Bra019858	1e-74	AT1G11400.3	2e-55	-	-	GO:0000184,GO:0005634,GO:0005737,GO:0035145,	1e-07	hypothetical protein CARUB_v10010225mg [Capsella rubella]	Capsella rubella hypothetical protein (CARUB_v10010225mg) mRNA, complete cds	Partner of Y14 and mago OS=Bombyx mori GN=wibg PE=2 SV=1	[mRNA] locus=Scaffold000029:1504995:1506062:- [translate_table: standard]	Symbols: PYM | partner of Y14-MAGO | chr1:3838777-3839978 FORWARD LENGTH=204	-
TR10285|c0_g1_i1	gi|42572185|ref|NP_974183.1	1e-46	gi|21403533|gb|AY084823.1	7e-128	sp|Q9CA86|PEX2_ARATH	4e-43	Bra003533	3e-46	AT1G79810.2	3e-44	-	-	GO:0000209,GO:0004842,GO:0005515,GO:0005777,GO:0005778,GO:0005829,GO:0006513,GO:0006635,GO:0006869,GO:0006888,GO:0006891,GO:0007031,GO:0008270,GO:0009506,GO:0009640,GO:0010351,GO:0016020,GO:0016558,GO:0044265,GO:0046872,GO:0005783,	4e-43	peroxin-2 [Arabidopsis thaliana]	Arabidopsis thaliana clone 118765 mRNA, complete sequence	Peroxisome biogenesis protein 2 OS=Arabidopsis thaliana GN=PEX2 PE=1 SV=1	[mRNA] locus=Scaffold000003:2200897:2203053:+ [translate_table: standard]	Symbols: TED3, PEX2 | Pex2/Pex12 N-terminal domain-containing protein / zinc finger (C3HC4-type RING finger) family protein | chr1:30020169-30022156 FORWARD LENGTH=282	-
TR10285|c1_g1_i1	gi|42572185|ref|NP_974183.1	3e-72	gi|21403533|gb|AY084823.1	2e-157	sp|Q9CA86|PEX2_ARATH	2e-59	Bra003533	2e-70	AT1G79810.2	1e-60	-	-	GO:0000209,GO:0004842,GO:0005515,GO:0005777,GO:0005778,GO:0005829,GO:0006513,GO:0006635,GO:0006869,GO:0006888,GO:0006891,GO:0007031,GO:0008270,GO:0009506,GO:0009640,GO:0010351,GO:0016020,GO:0016558,GO:0044265,GO:0046872,GO:0005783,	2e-59	peroxin-2 [Arabidopsis thaliana]	Arabidopsis thaliana clone 118765 mRNA, complete sequence	Peroxisome biogenesis protein 2 OS=Arabidopsis thaliana GN=PEX2 PE=1 SV=1	[mRNA] locus=Scaffold000003:2200897:2203053:+ [translate_table: standard]	Symbols: TED3, PEX2 | Pex2/Pex12 N-terminal domain-containing protein / zinc finger (C3HC4-type RING finger) family protein | chr1:30020169-30022156 FORWARD LENGTH=282	-
TR10285|c1_g2_i1	gi|727483832|ref|XP_010417786.1	4e-14	gi|332189094|gb|CP002684.1	3e-65	sp|Q9CA86|PEX2_ARATH	1e-13	Bra003533	1e-16	AT1G79810.2	1e-14	-	-	GO:0000209,GO:0004842,GO:0005515,GO:0005777,GO:0005778,GO:0005829,GO:0006513,GO:0006635,GO:0006869,GO:0006888,GO:0006891,GO:0007031,GO:0008270,GO:0009506,GO:0009640,GO:0010351,GO:0016020,GO:0016558,GO:0044265,GO:0046872,GO:0005783,	1e-13	PREDICTED: peroxisome biogenesis protein 2 [Camelina sativa]	Arabidopsis thaliana chromosome 1, complete sequence	Peroxisome biogenesis protein 2 OS=Arabidopsis thaliana GN=PEX2 PE=1 SV=1	[mRNA] locus=Scaffold000003:2200897:2203053:+ [translate_table: standard]	Symbols: TED3, PEX2 | Pex2/Pex12 N-terminal domain-containing protein / zinc finger (C3HC4-type RING finger) family protein | chr1:30020169-30022156 FORWARD LENGTH=282	-
TR10286|c0_g2_i1	gi|297843472|ref|XP_002889617.1	4e-36	gi|567154785|ref|XM_006417817.1	3e-178	sp|Q9M9Y5|GAUT6_ARATH	3e-28	Bra015529	5e-30	AT1G06780.1	3e-29	-	-	GO:0000139,GO:0005794,GO:0016020,GO:0016021,GO:0016740,GO:0016757,GO:0045489,GO:0047262,GO:0071555,	3e-28	hypothetical protein ARALYDRAFT_470701 [Arabidopsis lyrata subsp. lyrata]	Eutrema salsugineum hypothetical protein (EUTSA_v10007109mg) mRNA, complete cds	Probable galacturonosyltransferase 6 OS=Arabidopsis thaliana GN=GAUT6 PE=2 SV=1	[mRNA] locus=Scaffold000018:2549322:2552373:+ [translate_table: standard]	Symbols: GAUT6 | galacturonosyltransferase 6 | chr1:2083689-2086853 FORWARD LENGTH=589	-
TR10287|c0_g1_i1	gi|727577495|ref|XP_010461416.1	2e-138	gi|30693741|ref|NM_103512.2	0	sp|Q5ZIY4|SBDS_CHICK	3e-13	Bra036932	3e-133	AT1G43860.1	1e-110	-	-	GO:0000922,GO:0005634,GO:0005654,GO:0005730,GO:0005737,GO:0005819,GO:0005856,GO:0008283,GO:0042254,GO:0042256,GO:0043022,	3e-13	PREDICTED: ribosome maturation protein SBDS-like [Camelina sativa]	Arabidopsis thaliana sequence-specific DNA binding transcription factor mRNA, complete cds	Ribosome maturation protein SBDS OS=Gallus gallus GN=SBDS PE=2 SV=1	[mRNA] locus=Scaffold000123:76615:77999:- [translate_table: standard]	Symbols: | sequence-specific DNA binding transcription factors | chr1:16622244-16624385 REVERSE LENGTH=370	-
TR10288|c0_g2_i1	gi|297824241|ref|XP_002880003.1	2e-65	gi|297804281|ref|XM_002869979.1	9e-157	sp|P42794|RL112_ARATH	3e-52	Bra021990	6e-68	AT5G45775.2	2e-53	gi|336477148|ref|YP_004616289.1	2e-21	GO:0001510,GO:0003723,GO:0003735,GO:0005622,GO:0005737,GO:0005773,GO:0005840,GO:0006412,GO:0016020,GO:0019843,GO:0022625,GO:0022626,GO:0030529,GO:0005794,GO:0005829,	3e-52	60S ribosomal protein L11 [Arabidopsis lyrata subsp. lyrata]	Arabidopsis lyrata subsp. lyrata 60S ribosomal protein L11, mRNA	60S ribosomal protein L11-2 OS=Arabidopsis thaliana GN=RPL11B PE=2 SV=2	[mRNA] locus=Scaffold000036:516928:518134:- [translate_table: standard]	Symbols: | Ribosomal L5P family protein | chr5:18565281-18566496 REVERSE LENGTH=182	50S ribosomal protein L5 [Methanosalsum zhilinae DSM 4017]
TR10289|c0_g1_i1	gi|184160088|gb|ACC68155.1	1e-68	gi|297836713|ref|XM_002886193.1	2e-138	sp|O64477|Y2913_ARATH	6e-59	Bra038566	5e-67	AT2G19130.1	5e-60	gi|116626554|ref|YP_828710.1	1e-16	GO:0000166,GO:0004672,GO:0004674,GO:0005516,GO:0005524,GO:0005886,GO:0006468,GO:0016020,GO:0016021,GO:0016301,GO:0016310,GO:0016740,GO:0030246,GO:0048544,	6e-59	putative S-locus lectin protein kinase family protein [Arabidopsis halleri subsp. halleri]	Arabidopsis lyrata subsp. lyrata S-locus lectin protein kinase family protein, mRNA	G-type lectin S-receptor-like serine/threonine-protein kinase At2g19130 OS=Arabidopsis thaliana GN=At2g19130 PE=2 SV=1	[mRNA] locus=Scaffold000148:402673:405132:+ [translate_table: standard]	Symbols: | S-locus lectin protein kinase family protein | chr2:8293789-8296275 FORWARD LENGTH=828	serine/threonine protein kinase [Candidatus Solibacter usitatus Ellin6076]
TR10289|c0_g2_i1	gi|184160088|gb|ACC68155.1	2e-124	gi|297836713|ref|XM_002886193.1	0	sp|O64477|Y2913_ARATH	7e-101	Bra038566	4e-119	AT2G19130.1	7e-102	gi|94971075|ref|YP_593123.1	6e-15	GO:0000166,GO:0004672,GO:0004674,GO:0005516,GO:0005524,GO:0005886,GO:0006468,GO:0016020,GO:0016021,GO:0016301,GO:0016310,GO:0016740,GO:0030246,GO:0048544,	7e-101	putative S-locus lectin protein kinase family protein [Arabidopsis halleri subsp. halleri]	Arabidopsis lyrata subsp. lyrata S-locus lectin protein kinase family protein, mRNA	G-type lectin S-receptor-like serine/threonine-protein kinase At2g19130 OS=Arabidopsis thaliana GN=At2g19130 PE=2 SV=1	[mRNA] locus=Scaffold000148:402673:405132:+ [translate_table: standard]	Symbols: | S-locus lectin protein kinase family protein | chr2:8293789-8296275 FORWARD LENGTH=828	serine/threonin protein kinase [Candidatus Koribacter versatilis Ellin345]
TR1028|c0_g1_i1	gi|297797775|ref|XP_002866772.1	1e-17	gi|42456135|emb|BX831930.1	2e-51	sp|Q9MBA3|RAD17_ARATH	1e-17	Bra037184	9e-12	AT5G66130.1	9e-19	-	-	GO:0000166,GO:0005524,GO:0005634,GO:0006259,GO:0006281,GO:0006282,GO:0006355,GO:0006974,GO:0007049,GO:0007126,GO:0033044,GO:0043687,GO:0045893,	1e-17	predicted protein [Arabidopsis lyrata subsp. lyrata]	Arabidopsis thaliana Full-length cDNA Complete sequence from clone GSLTPGH3ZG07 of Hormone Treated Callus of strain col-0 of Arabidopsis thaliana (thale cress)	Cell cycle checkpoint protein RAD17 OS=Arabidopsis thaliana GN=RAD17 PE=2 SV=1	[mRNA] locus=Scaffold000126:319382:321864:- [translate_table: standard]	Symbols: ATRAD17, RAD17 | RADIATION SENSITIVE 17 | chr5:26434236-26437091 FORWARD LENGTH=599	-
TR10291|c0_g1_i1	gi|297811699|ref|XP_002873733.1	1e-46	gi|297811698|ref|XM_002873687.1	0	sp|Q9LF24|LNG1_ARATH	4e-41	Bra008689	6e-35	AT5G15580.1	4e-42	-	-	GO:0000271,GO:0005515,GO:0005634,GO:0005829,GO:0009825,GO:0009932,GO:0010075,GO:0010817,GO:0043481,GO:0048767,GO:0051513,GO:0071555,	4e-41	hypothetical protein ARALYDRAFT_488402 [Arabidopsis lyrata subsp. lyrata]	Arabidopsis lyrata subsp. lyrata hypothetical protein, mRNA	Protein LONGIFOLIA 1 OS=Arabidopsis thaliana GN=LNG1 PE=1 SV=1	[mRNA] locus=Scaffold000008:600571:603803:+ [translate_table: standard]	Symbols: LNG1 | longifolia1 | chr5:5068495-5071930 REVERSE LENGTH=927	-
TR10291|c1_g1_i2	gi|297811699|ref|XP_002873733.1	2e-117	gi|297811698|ref|XM_002873687.1	0	sp|Q9LF24|LNG1_ARATH	2e-94	Bra008689	4e-104	AT5G15580.1	2e-95	-	-	GO:0000271,GO:0005515,GO:0005634,GO:0005829,GO:0009825,GO:0009932,GO:0010075,GO:0010817,GO:0043481,GO:0048767,GO:0051513,GO:0071555,	2e-94	hypothetical protein ARALYDRAFT_488402 [Arabidopsis lyrata subsp. lyrata]	Arabidopsis lyrata subsp. lyrata hypothetical protein, mRNA	Protein LONGIFOLIA 1 OS=Arabidopsis thaliana GN=LNG1 PE=1 SV=1	[mRNA] locus=Scaffold000008:600571:603803:+ [translate_table: standard]	Symbols: LNG1 | longifolia1 | chr5:5068495-5071930 REVERSE LENGTH=927	-
TR10292|c0_g1_i1	gi|567168973|ref|XP_006398537.1	6e-121	gi|334184092|ref|NM_126207.5	0	sp|Q54R62|UCKC_DICDI	5e-27	Bra026664	7e-123	AT2G01460.1	1e-99	gi|292656912|ref|YP_003536809.1	9e-09	GO:0000166,GO:0004849,GO:0005524,GO:0005575,GO:0008152,GO:0016301,GO:0016310,GO:0016740,GO:0044206,GO:0044211,	5e-27	hypothetical protein EUTSA_v10000761mg [Eutrema salsugineum]	Arabidopsis thaliana phosphoribulokinase/uridine kinase domain protein mRNA, complete cds	Uridine-cytidine kinase C OS=Dictyostelium discoideum GN=udkC PE=3 SV=1	[mRNA] locus=Scaffold000052:1485715:1491247:- [translate_table: standard]	Symbols: | P-loop containing nucleoside triphosphate hydrolases superfamily protein | chr2:206136-211765 FORWARD LENGTH=955	uridine kinase [Haloferax volcanii DS2]
TR10293|c0_g1_i1	gi|565465669|ref|XP_006290727.1	1e-110	gi|565465668|ref|XM_006290665.1	0	sp|P38935|SMBP2_HUMAN	2e-19	Bra017392	5e-110	AT2G03270.1	3e-86	gi|310823878|ref|YP_003956236.1	2e-09	GO:0000049,GO:0000166,GO:0003676,GO:0003677,GO:0003678,GO:0003697,GO:0003723,GO:0004386,GO:0005515,GO:0005524,GO:0005634,GO:0005737,GO:0006260,GO:0006281,GO:0006310,GO:0006351,GO:0006355,GO:0006412,GO:0008094,GO:0008134,GO:0008186,GO:0008270,GO:0016020,GO:0016787,GO:0021522,GO:0030424,GO:0030426,GO:0030529,GO:0032508,GO:0032575,GO:0042995,GO:0043022,GO:0043025,GO:0043141,GO:0046872,GO:0051260,GO:…	2e-19	hypothetical protein CARUB_v10016823mg [Capsella rubella]	Capsella rubella hypothetical protein (CARUB_v10016823mg) mRNA, complete cds	DNA-binding protein SMUBP-2 OS=Homo sapiens GN=IGHMBP2 PE=1 SV=3	[mRNA] locus=Scaffold000022:576361:578292:- [translate_table: standard]	Symbols: | DNA-binding protein, putative | chr2:994071-995990 FORWARD LENGTH=639	DNA helicase [Stigmatella aurantiaca DW4/3-1]
TR10295|c0_g1_i1	gi|565436066|ref|XP_006281490.1	9e-59	gi|297794534|ref|XM_002865106.1	7e-138	-	-	Bra017516	2e-42	AT5G46910.1	8e-57	-	-	-	-	hypothetical protein CARUB_v10027583mg [Capsella rubella]	Arabidopsis lyrata subsp. lyrata transcription factor jumonji family protein, mRNA	-	[mRNA] locus=Scaffold000022:1631138:1634343:- [translate_table: standard]	Symbols: | Transcription factor jumonji (jmj) family protein / zinc finger (C5HC2 type) family protein | chr5:19046888-19050880 FORWARD LENGTH=787	-
TR10295|c0_g2_i1	gi|334188234|ref|NP_199502.2	9e-74	gi|297794534|ref|XM_002865106.1	0	-	-	Bra017516	2e-50	AT5G46910.1	2e-66	-	-	-	-	transcription factor jumonji (jmj) family protein / zinc finger (C5HC2 type) family protein [Arabidopsis thaliana]	Arabidopsis lyrata subsp. lyrata transcription factor jumonji family protein, mRNA	-	[mRNA] locus=Scaffold000022:1631138:1634343:- [translate_table: standard]	Symbols: | Transcription factor jumonji (jmj) family protein / zinc finger (C5HC2 type) family protein | chr5:19046888-19050880 FORWARD LENGTH=787	-
TR10295|c1_g2_i1	gi|674895699|emb|CDY37159.1	5e-46	gi|297794534|ref|XM_002865106.1	3e-85	sp|Q336N8|JM706_ORYSJ	2e-11	Bra017516	3e-45	AT5G46910.1	1e-40	-	-	GO:0000792,GO:0005634,GO:0006351,GO:0006355,GO:0016491,GO:0016568,GO:0032454,GO:0033169,GO:0045815,GO:0046872,GO:0048439,GO:0051213,GO:0055114,	2e-11	BnaA02g24780D [Brassica napus]	Arabidopsis lyrata subsp. lyrata transcription factor jumonji family protein, mRNA	Lysine-specific demethylase JMJ706 OS=Oryza sativa subsp. japonica GN=JMJ706 PE=2 SV=1	[mRNA] locus=Scaffold000022:1631138:1634343:- [translate_table: standard]	Symbols: | Transcription factor jumonji (jmj) family protein / zinc finger (C5HC2 type) family protein | chr5:19046888-19050880 FORWARD LENGTH=787	-
TR10296|c0_g1_i1	gi|727606308|ref|XP_010476227.1	7e-65	gi|567152495|ref|XM_006417158.1	2e-123	sp|Q9LN94|EXPA7_ARATH	4e-53	Bra019775	1e-66	AT1G12560.1	3e-54	-	-	GO:0005576,GO:0005618,GO:0009664,GO:0010054,GO:0016020,GO:0048446,GO:0048765,GO:0048767,GO:0071555,	4e-53	PREDICTED: expansin-A7-like [Camelina sativa]	Eutrema salsugineum hypothetical protein (EUTSA_v10008503mg) mRNA, complete cds	Expansin-A7 OS=Arabidopsis thaliana GN=EXPA7 PE=3 SV=1	[mRNA] locus=Scaffold000029:1022384:1023555:+ [translate_table: standard]	Symbols: ATEXPA7, EXP7, ATEXP7, ATHEXP ALPHA 1.26, EXPA7 | expansin A7 | chr1:4276557-4277693 FORWARD LENGTH=262	-
TR10296|c1_g1_i1	gi|727606308|ref|XP_010476227.1	2e-81	gi|565491161|ref|XM_006303158.1	2e-143	sp|Q9LN94|EXPA7_ARATH	7e-65	Bra016767	1e-82	AT1G12560.1	6e-66	-	-	GO:0005576,GO:0005618,GO:0009664,GO:0010054,GO:0016020,GO:0048446,GO:0048765,GO:0048767,GO:0071555,	7e-65	PREDICTED: expansin-A7-like [Camelina sativa]	Capsella rubella hypothetical protein (CARUB_v10011828mg) mRNA, complete cds	Expansin-A7 OS=Arabidopsis thaliana GN=EXPA7 PE=3 SV=1	[mRNA] locus=Scaffold000020:2240357:2241392:- [translate_table: standard]	Symbols: ATEXPA7, EXP7, ATEXP7, ATHEXP ALPHA 1.26, EXPA7 | expansin A7 | chr1:4276557-4277693 FORWARD LENGTH=262	-
TR10297|c0_g1_i2	gi|297847588|ref|XP_002891675.1	1e-75	gi|42562698|ref|NM_104089.3	4e-127	-	-	Bra030398	7e-73	AT1G52080.1	7e-62	-	-	-	-	hypothetical protein ARALYDRAFT_474326 [Arabidopsis lyrata subsp. lyrata]	Arabidopsis thaliana uncharacterized protein mRNA, complete cds	-	[mRNA] locus=Scaffold000071:263615:265976:- [translate_table: standard]	Symbols: AR791 | actin binding protein family | chr1:19369788-19371862 FORWARD LENGTH=573	-
TR10298|c0_g1_i2	gi|567195566|ref|XP_006406038.1	3e-15	-	-	-	-	Bra023732	8e-14	AT3G23340.1	2e-12	-	-	-	-	hypothetical protein EUTSA_v10020765mg [Eutrema salsugineum]	-	-	[mRNA] locus=Scaffold000042:145572:148391:- [translate_table: standard]	Symbols: ckl10 | casein kinase I-like 10 | chr3:8351047-8353791 FORWARD LENGTH=442	-
TR10299|c0_g1_i1	gi|565475932|ref|XP_006295607.1	1e-78	gi|46367591|emb|AJ632267.2	0	-	-	Bra037704	3e-67	AT2G43540.1	8e-60	-	-	-	-	hypothetical protein CARUB_v10024719mg [Capsella rubella]	Arabidopsis lyrata subsp. petraea gene family (ATTI1, ATTI2, ATTI4, ATTI6) for trypsin inhibitor	-	[mRNA] locus=Scaffold000132:288047:288541:- [translate_table: standard]	Symbols: | unknown protein; FUNCTIONS IN: molecular_function unknown; INVOLVED IN: N-terminal protein myristoylation; LOCATED IN: cellular_component unknown; EXPRESSED IN: 22 plant structures; EXPRESSED DURING: 13 growth stages; Has 27 Blast hits to 27 proteins in 12 species: Archae - 0; Bacteria - 0; Metazoa - 0; Fungi - 0; Plants - 27; Viruses - 0; Other Eukaryotes - 0 (source: NCBI BLink). | c…	-
TR10301|c1_g1_i1	gi|567220444|ref|XP_006413851.1	4e-87	gi|332656411|gb|CP002687.1	1e-120	sp|Q9SVG4|RETOL_ARATH	1e-68	Bra038798	3e-89	AT4G20830.2	1e-69	-	-	GO:0002679,GO:0003824,GO:0005576,GO:0005739,GO:0005773,GO:0005829,GO:0005886,GO:0006612,GO:0006979,GO:0008762,GO:0009505,GO:0009506,GO:0009611,GO:0010200,GO:0010363,GO:0016020,GO:0016491,GO:0016614,GO:0030968,GO:0031225,GO:0043069,GO:0048046,GO:0050660,GO:0055114,GO:0061025,	1e-68	hypothetical protein EUTSA_v10027426mg [Eutrema salsugineum]	Arabidopsis thaliana chromosome 4, complete genome	Reticuline oxidase-like protein OS=Arabidopsis thaliana GN=At4g20830 PE=1 SV=2	[mRNA] locus=Scaffold000152:317170:318789:- [translate_table: standard]	Symbols: | FAD-binding Berberine family protein | chr4:11155486-11157108 FORWARD LENGTH=540	-
TR10301|c1_g2_i1	gi|727528699|ref|XP_010439562.1	5e-112	gi|297804079|ref|XM_002869878.1	0	sp|Q9SVG4|RETOL_ARATH	8e-89	Bra020915	2e-108	AT4G20830.2	8e-90	gi|148378268|ref|YP_001252809.1	1e-17	GO:0002679,GO:0003824,GO:0005576,GO:0005739,GO:0005773,GO:0005829,GO:0005886,GO:0006612,GO:0006979,GO:0008762,GO:0009505,GO:0009506,GO:0009611,GO:0010200,GO:0010363,GO:0016020,GO:0016491,GO:0016614,GO:0030968,GO:0031225,GO:0043069,GO:0048046,GO:0050660,GO:0055114,GO:0061025,	8e-89	PREDICTED: reticuline oxidase-like protein [Camelina sativa]	Arabidopsis lyrata subsp. lyrata FAD-binding domain-containing protein, mRNA	Reticuline oxidase-like protein OS=Arabidopsis thaliana GN=At4g20830 PE=1 SV=2	[mRNA] locus=Scaffold000032:810684:812279:- [translate_table: standard]	Symbols: | FAD-binding Berberine family protein | chr4:11155486-11157108 FORWARD LENGTH=540	FAD-dependent oxidoreductase [Clostridium botulinum A str. ATCC 3502]
TR10301|c1_g3_i1	gi|42572967|ref|NP_974580.1	0	gi|332656411|gb|CP002687.1	0	sp|Q9SVG4|RETOL_ARATH	0	Bra020915	0	AT4G20830.2	0	gi|521468199|ref|YP_008155704.1	6e-30	GO:0002679,GO:0003824,GO:0005576,GO:0005739,GO:0005773,GO:0005829,GO:0005886,GO:0006612,GO:0006979,GO:0008762,GO:0009505,GO:0009506,GO:0009611,GO:0010200,GO:0010363,GO:0016020,GO:0016491,GO:0016614,GO:0030968,GO:0031225,GO:0043069,GO:0048046,GO:0050660,GO:0055114,GO:0061025,	0	FAD-binding Berberine family protein [Arabidopsis thaliana]	Arabidopsis thaliana chromosome 4, complete genome	Reticuline oxidase-like protein OS=Arabidopsis thaliana GN=At4g20830 PE=1 SV=2	[mRNA] locus=Scaffold000032:810684:812279:- [translate_table: standard]	Symbols: | FAD-binding Berberine family protein | chr4:11155486-11157108 FORWARD LENGTH=540	hypothetical protein SCE1572_46785 [Sorangium cellulosum So0157-2]
TR10302|c0_g1_i1	gi|727578070|ref|XP_010461702.1	7e-124	gi|565496517|ref|XM_006305836.1	0	sp|Q9C744|AP3D_ARATH	2e-99	Bra032266	4e-121	AT1G48760.3	2e-100	-	-	GO:0000139,GO:0005515,GO:0005737,GO:0005794,GO:0006810,GO:0006886,GO:0006891,GO:0007032,GO:0008565,GO:0015031,GO:0016020,GO:0016192,GO:0030117,GO:0061025,GO:0080171,GO:1990019,	2e-99	PREDICTED: AP-3 complex subunit delta-like isoform X1 [Camelina sativa]	Capsella rubella hypothetical protein (CARUB_v10011071mg) mRNA, complete cds	AP-3 complex subunit delta OS=Arabidopsis thaliana GN=DELTA-ADR PE=1 SV=1	[mRNA] locus=Scaffold000080:944849:947401:- [translate_table: standard]	Symbols: delta-ADR | delta-adaptin | chr1:18036652-18039261 REVERSE LENGTH=869	-
TR10302|c2_g1_i1	gi|727585778|ref|XP_010465916.1	4e-38	gi|565478699|ref|XM_006296928.1	2e-82	sp|Q9C744|AP3D_ARATH	4e-29	Bra022309	2e-38	AT1G48760.3	3e-30	-	-	GO:0000139,GO:0005515,GO:0005737,GO:0005794,GO:0006810,GO:0006886,GO:0006891,GO:0007032,GO:0008565,GO:0015031,GO:0016020,GO:0016192,GO:0030117,GO:0061025,GO:0080171,GO:1990019,	4e-29	PREDICTED: AP-3 complex subunit delta-like [Camelina sativa]	Capsella rubella hypothetical protein (CARUB_v10012984mg) mRNA, complete cds	AP-3 complex subunit delta OS=Arabidopsis thaliana GN=DELTA-ADR PE=1 SV=1	[mRNA] locus=Scaffold000037:963926:966496:- [translate_table: standard]	Symbols: delta-ADR | delta-adaptin | chr1:18036652-18039261 REVERSE LENGTH=869	-
TR10303|c0_g1_i1	gi|2500443|sp|P93377.1|RS14_TOBAC	2e-09	gi|567170901|ref|XM_006399017.1	3e-70	sp|P93377|RS14_TOBAC	1e-08	Bra001406	2e-12	AT3G52580.1	1e-09	gi|511059589|ref|YP_008071474.1	6e-08	GO:0003735,GO:0005840,GO:0006412,GO:0030529,	1e-08	RecName: Full=40S ribosomal protein S14, partial [Nicotiana tabacum]	Eutrema salsugineum hypothetical protein (EUTSA_v10014925mg) mRNA, complete cds	40S ribosomal protein S14 (Fragment) OS=Nicotiana tabacum GN=RPS14 PE=2 SV=1	[mRNA] locus=Scaffold000001:7457747:7458957:- [translate_table: standard]	Symbols: | Ribosomal protein S11 family protein | chr3:19503324-19504701 FORWARD LENGTH=150	30S ribosomal protein S11P [Candidatus Methanomassiliicoccus intestinalis Issoire-Mx1]
TR10304|c0_g1_i1	gi|567193859|ref|XP_006405583.1	7e-113	gi|297801609|ref|XM_002868643.1	0	sp|Q9FLE4|GUF1_ARATH	8e-89	Bra028444	7e-107	AT5G39900.1	8e-90	gi|337285889|ref|YP_004625362.1	1e-46	GO:0000166,GO:0003924,GO:0005525,GO:0005739,GO:0005743,GO:0005759,GO:0006412,GO:0016020,GO:0016787,GO:0043022,GO:0045727,	8e-89	hypothetical protein EUTSA_v10027676mg [Eutrema salsugineum]	Arabidopsis lyrata subsp. lyrata GTP binding protein, mRNA	Translation factor GUF1 homolog, mitochondrial OS=Arabidopsis thaliana GN=At5g39900 PE=2 SV=1	[mRNA] locus=Scaffold000062:359510:361810:- [translate_table: standard]	Symbols: | Small GTP-binding protein | chr5:15976719-15978925 REVERSE LENGTH=663	GTP-binding protein LepA [Thermodesulfatator indicus DSM 15286]
TR10304|c1_g1_i1	gi|685268081|ref|XP_009125121.1	2e-95	gi|332002898|gb|CP002688.1	0	sp|Q9FLE4|GUF1_ARATH	3e-76	Bra028444	2e-97	AT5G39900.1	3e-77	gi|512550406|ref|YP_008088312.1	2e-56	GO:0000166,GO:0003924,GO:0005525,GO:0005739,GO:0005743,GO:0005759,GO:0006412,GO:0016020,GO:0016787,GO:0043022,GO:0045727,	3e-76	PREDICTED: translation factor GUF1 homolog, mitochondrial isoform X2 [Brassica rapa]	Arabidopsis thaliana chromosome 5, complete sequence	Translation factor GUF1 homolog, mitochondrial OS=Arabidopsis thaliana GN=At5g39900 PE=2 SV=1	[mRNA] locus=Scaffold000062:359510:361810:- [translate_table: standard]	Symbols: | Small GTP-binding protein | chr5:15976719-15978925 REVERSE LENGTH=663	GTP-binding protein LepA [Chthonomonas calidirosea T49]
TR10306|c0_g1_i3	gi|297800722|ref|XP_002868245.1	0	gi|145361323|ref|NM_179055.3	0	sp|P47998|CYSK1_ARATH	7e-151	Bra039708	0	AT4G14880.4	6e-152	gi|94969123|ref|YP_591171.1	1e-116	GO:0004124,GO:0005515,GO:0005634,GO:0005737,GO:0005774,GO:0005777,GO:0005829,GO:0005886,GO:0006094,GO:0006096,GO:0006535,GO:0006816,GO:0006833,GO:0006972,GO:0007030,GO:0007568,GO:0008652,GO:0009266,GO:0009507,GO:0009567,GO:0009570,GO:0009611,GO:0009651,GO:0009684,GO:0009805,GO:0009853,GO:0009860,GO:0016020,GO:0016740,GO:0019344,GO:0019761,GO:0030170,GO:0046686,GO:0048046,	7e-151	O-acetylserine (thiol) lyase (oas-tl) isoform A1 [Arabidopsis lyrata subsp. lyrata]	Arabidopsis thaliana O-acetylserine (thiol) lyase (OAS-TL) isoform A1 mRNA, complete cds	Cysteine synthase 1 OS=Arabidopsis thaliana GN=OASA1 PE=1 SV=2	[mRNA] locus=Scaffold000174:42523:44403:+ [translate_table: standard]	Symbols: OASA1 | O-acetylserine (thiol) lyase (OAS-TL) isoform A1 | chr4:8518209-8520050 REVERSE LENGTH=322	cysteine synthase [Candidatus Koribacter versatilis Ellin345]
TR10306|c0_g1_i5	gi|297800722|ref|XP_002868245.1	0	gi|145340236|ref|NM_117574.3	0	sp|P47998|CYSK1_ARATH	5e-157	Bra039708	0	AT4G14880.4	4e-158	gi|94969123|ref|YP_591171.1	3e-124	GO:0004124,GO:0005515,GO:0005634,GO:0005737,GO:0005774,GO:0005777,GO:0005829,GO:0005886,GO:0006094,GO:0006096,GO:0006535,GO:0006816,GO:0006833,GO:0006972,GO:0007030,GO:0007568,GO:0008652,GO:0009266,GO:0009507,GO:0009567,GO:0009570,GO:0009611,GO:0009651,GO:0009684,GO:0009805,GO:0009853,GO:0009860,GO:0016020,GO:0016740,GO:0019344,GO:0019761,GO:0030170,GO:0046686,GO:0048046,	5e-157	O-acetylserine (thiol) lyase (oas-tl) isoform A1 [Arabidopsis lyrata subsp. lyrata]	Arabidopsis thaliana O-acetylserine (thiol) lyase (OAS-TL) isoform A1 mRNA, complete cds	Cysteine synthase 1 OS=Arabidopsis thaliana GN=OASA1 PE=1 SV=2	[mRNA] locus=Scaffold000174:42523:44403:+ [translate_table: standard]	Symbols: OASA1 | O-acetylserine (thiol) lyase (OAS-TL) isoform A1 | chr4:8518209-8520050 REVERSE LENGTH=322	cysteine synthase [Candidatus Koribacter versatilis Ellin345]
TR10306|c0_g1_i6	gi|297800722|ref|XP_002868245.1	0	gi|40782202|emb|AJ580401.1	0	sp|P47998|CYSK1_ARATH	7e-151	Bra039708	0	AT4G14880.4	6e-152	gi|94969123|ref|YP_591171.1	2e-116	GO:0004124,GO:0005515,GO:0005634,GO:0005737,GO:0005774,GO:0005777,GO:0005829,GO:0005886,GO:0006094,GO:0006096,GO:0006535,GO:0006816,GO:0006833,GO:0006972,GO:0007030,GO:0007568,GO:0008652,GO:0009266,GO:0009507,GO:0009567,GO:0009570,GO:0009611,GO:0009651,GO:0009684,GO:0009805,GO:0009853,GO:0009860,GO:0016020,GO:0016740,GO:0019344,GO:0019761,GO:0030170,GO:0046686,GO:0048046,	7e-151	O-acetylserine (thiol) lyase (oas-tl) isoform A1 [Arabidopsis lyrata subsp. lyrata]	Arabidopsis halleri subsp. halleri partial mRNA for putative o-acetylserine thiol lyase (oasa1 gene)	Cysteine synthase 1 OS=Arabidopsis thaliana GN=OASA1 PE=1 SV=2	[mRNA] locus=Scaffold000174:42523:44403:+ [translate_table: standard]	Symbols: OASA1 | O-acetylserine (thiol) lyase (OAS-TL) isoform A1 | chr4:8518209-8520050 REVERSE LENGTH=322	cysteine synthase [Candidatus Koribacter versatilis Ellin345]
TR10307|c0_g1_i2	gi|674237877|gb|KFK30642.1	3e-46	gi|567203922|ref|XM_006408323.1	2e-30	sp|Q9FG61|P2C74_ARATH	3e-44	Bra035360	3e-42	AT5G36250.1	3e-45	-	-	GO:0003824,GO:0004721,GO:0004722,GO:0005515,GO:0005634,GO:0005886,GO:0006470,GO:0016787,GO:0046872,	3e-44	hypothetical protein AALP_AA6G008500 [Arabis alpina]	Eutrema salsugineum hypothetical protein (EUTSA_v10020601mg) mRNA, complete cds	Probable protein phosphatase 2C 74 OS=Arabidopsis thaliana GN=At5g36250 PE=1 SV=1	[mRNA] locus=Scaffold000104:162078:164068:- [translate_table: standard]	Symbols: | Protein phosphatase 2C family protein | chr5:14282590-14284376 FORWARD LENGTH=448	-
TR10308|c0_g1_i2	gi|567213665|ref|XP_006410939.1	6e-130	gi|297827260|ref|XM_002881467.1	0	sp|F4IXE7|IDM1_ARATH	1e-10	Bra017181	9e-114	AT2G37520.1	1e-109	-	-	GO:0003677,GO:0004402,GO:0005634,GO:0006351,GO:0006355,GO:0007267,GO:0008080,GO:0008270,GO:0009506,GO:0009616,GO:0010267,GO:0010385,GO:0016740,GO:0016746,GO:0035196,GO:0042393,GO:0043966,GO:0043971,GO:0043972,GO:0044030,GO:0044154,GO:0046872,GO:0080188,	1e-10	hypothetical protein EUTSA_v10016239mg [Eutrema salsugineum]	Arabidopsis lyrata subsp. lyrata PHD finger family protein, mRNA	Increased DNA methylation 1 OS=Arabidopsis thaliana GN=IDM1 PE=1 SV=1	[mRNA] locus=Scaffold000021:1730759:1735200:+ [translate_table: standard]	Symbols: | Acyl-CoA N-acyltransferase with RING/FYVE/PHD-type zinc finger domain | chr2:15745033-15749615 REVERSE LENGTH=829	-
TR10310|c1_g2_i1	gi|4874278|gb|AAD31343.1|AC007354_16	1e-60	gi|145335377|ref|NM_100946.2	6e-125	sp|Q93Z66|KPRS3_ARATH	1e-51	Bra019905	7e-21	AT1G10700.1	2e-52	-	-	GO:0000166,GO:0000287,GO:0004749,GO:0005524,GO:0006783,GO:0009116,GO:0009165,GO:0009507,GO:0009536,GO:0016301,GO:0016310,GO:0016740,GO:0046872,	1e-51	Strong similarity to gi|4544471 F23E6.11 from Arabidopsis thaliana BAC gb|AC006580. and is a member of the PF|00492 Phosphoribosyl pyrophosphate synthase family [Arabidopsis thaliana]	Arabidopsis thaliana ribose-phosphate pyrophosphokinase 3 mRNA, complete cds	Ribose-phosphate pyrophosphokinase 3, chloroplastic OS=Arabidopsis thaliana GN=PRS3 PE=2 SV=1	[mRNA] locus=Scaffold000029:1693226:1696282:- [translate_table: standard]	Symbols: PRS3 | phosphoribosyl pyrophosphate (PRPP) synthase 3 | chr1:3554157-3556274 FORWARD LENGTH=411	-
TR10312|c0_g1_i1	gi|22328630|ref|NP_193210.2	3e-84	gi|297800743|ref|XM_002868210.1	0	sp|Q8W4K5|VAB_ARATH	5e-19	Bra036892	3e-87	AT4G14740.2	5e-73	-	-	GO:0005515,GO:0009733,GO:0009734,GO:0010087,GO:0010305,GO:0042127,	5e-19	putative phosphoinositide binding protein [Arabidopsis thaliana]	Arabidopsis lyrata subsp. lyrata hypothetical protein, mRNA	VAN3-binding protein OS=Arabidopsis thaliana GN=VAB PE=1 SV=1	[mRNA] locus=Scaffold000122:280302:283710:- [translate_table: standard]	Symbols: | Plant protein of unknown function (DUF828) with plant pleckstrin homology-like region | chr4:8450567-8453946 REVERSE LENGTH=475	-
TR10313|c0_g1_i1	gi|674231942|gb|KFK24707.1	7e-171	gi|30679565|ref|NM_120302.2	0	sp|Q94EG6|Y5224_ARATH	1e-134	Bra009604	1e-172	AT5G02240.1	1e-135	gi|434399651|ref|YP_007133655.1	4e-92	GO:0005774,GO:0005829,GO:0005886,GO:0009570,GO:0009737,GO:0048046,	1e-134	hypothetical protein AALP_AA8G014100 [Arabis alpina]	Arabidopsis thaliana ABA modulated tyrosine-phosphorylated protein mRNA, complete cds	Uncharacterized protein At5g02240 OS=Arabidopsis thaliana GN=At5g02240 PE=1 SV=1	[mRNA] locus=Scaffold000008:4609132:4610580:- [translate_table: standard]	Symbols: | NAD(P)-binding Rossmann-fold superfamily protein | chr5:451502-452984 FORWARD LENGTH=253	hypothetical protein Sta7437_3181 [Stanieria cyanosphaera PCC 7437]
TR10316|c0_g1_i1	gi|18416726|ref|NP_567743.1	4e-88	gi|297799371|ref|XM_002867524.1	0	sp|Q0BT69|EFP_GRABC	5e-16	-	-	AT4G26310.2	1e-75	gi|114327749|ref|YP_744906.1	1e-18	GO:0003746,GO:0005737,GO:0006412,GO:0006414,GO:0043043,	5e-16	elongation factor P (EF-P) family protein [Arabidopsis thaliana]	Arabidopsis lyrata subsp. lyrata elongation factor P (EF-P) family protein, mRNA	Elongation factor P OS=Granulibacter bethesdensis (strain ATCC BAA-1260 / CGDNIH1) GN=efp PE=3 SV=1	-	Symbols: | elongation factor P (EF-P) family protein | chr4:13314147-13316066 REVERSE LENGTH=261	elongation factor P [Granulibacter bethesdensis CGDNIH1]
TR10318|c0_g1_i1	gi|565487431|ref|XP_006301355.1	4e-32	gi|297842464|ref|XM_002889068.1	2e-97	sp|Q5SRX1|TM1L2_MOUSE	2e-06	Bra015704	2e-34	AT1G76970.1	1e-29	-	-	GO:0005622,GO:0006810,GO:0006886,GO:0007165,GO:0015031,GO:0019901,GO:0030276,GO:0045839,GO:0070062,	2e-06	hypothetical protein CARUB_v10021765mg [Capsella rubella]	Arabidopsis lyrata subsp. lyrata VHS domain-containing protein, mRNA	TOM1-like protein 2 OS=Mus musculus GN=Tom1l2 PE=2 SV=1	[mRNA] locus=Scaffold000019:429218:431361:+ [translate_table: standard]	Symbols: | Target of Myb protein 1 | chr1:28922841-28924854 REVERSE LENGTH=446	-
TR10319|c0_g1_i1	gi|4262152|gb|AAD14452.1	2e-50	gi|297809810|ref|XM_002872743.1	9e-112	sp|Q9ZR07|FRDA_ARATH	1e-41	Bra000839	8e-51	AT4G03240.1	1e-42	gi|83312136|ref|YP_422400.1	2e-10	GO:0004322,GO:0005739,GO:0006783,GO:0006810,GO:0006811,GO:0006879,GO:0006979,GO:0008199,GO:0009060,GO:0016226,GO:0016491,GO:0042542,GO:0048825,GO:0051301,GO:0055072,GO:0055114,	1e-41	putative frataxin-like protein [Arabidopsis thaliana]	Arabidopsis lyrata subsp. lyrata hypothetical protein, mRNA	Frataxin, mitochondrial OS=Arabidopsis thaliana GN=FH PE=1 SV=2	[mRNA] locus=Scaffold000001:4657684:4658708:+ [translate_table: standard]	Symbols: ATFH, FH | frataxin homolog | chr4:1423685-1424758 REVERSE LENGTH=187	protein implicated in iron transport [Magnetospirillum magneticum AMB-1]
TR10319|c0_g2_i1	gi|565461468|ref|XP_006288733.1	2e-61	gi|145339957|ref|NM_116562.3	2e-154	sp|Q9ZR07|FRDA_ARATH	3e-54	Bra000839	2e-61	AT4G03240.1	3e-55	gi|83312136|ref|YP_422400.1	1e-10	GO:0004322,GO:0005739,GO:0006783,GO:0006810,GO:0006811,GO:0006879,GO:0006979,GO:0008199,GO:0009060,GO:0016226,GO:0016491,GO:0042542,GO:0048825,GO:0051301,GO:0055072,GO:0055114,	3e-54	hypothetical protein CARUB_v10002050mg [Capsella rubella]	Arabidopsis thaliana frataxin mRNA, complete cds	Frataxin, mitochondrial OS=Arabidopsis thaliana GN=FH PE=1 SV=2	[mRNA] locus=Scaffold000001:4657684:4658708:+ [translate_table: standard]	Symbols: ATFH, FH | frataxin homolog | chr4:1423685-1424758 REVERSE LENGTH=187	protein implicated in iron transport [Magnetospirillum magneticum AMB-1]
TR10319|c1_g1_i1	gi|297809811|ref|XP_002872789.1	1e-83	gi|297809810|ref|XM_002872743.1	2e-173	sp|Q9ZR07|FRDA_ARATH	4e-66	Bra000839	2e-47	AT4G03240.1	5e-67	gi|83312136|ref|YP_422400.1	2e-10	GO:0004322,GO:0005739,GO:0006783,GO:0006810,GO:0006811,GO:0006879,GO:0006979,GO:0008199,GO:0009060,GO:0016226,GO:0016491,GO:0042542,GO:0048825,GO:0051301,GO:0055072,GO:0055114,	4e-66	hypothetical protein ARALYDRAFT_490236 [Arabidopsis lyrata subsp. lyrata]	Arabidopsis lyrata subsp. lyrata hypothetical protein, mRNA	Frataxin, mitochondrial OS=Arabidopsis thaliana GN=FH PE=1 SV=2	[mRNA] locus=Scaffold000001:4657684:4658708:+ [translate_table: standard]	Symbols: ATFH, FH | frataxin homolog | chr4:1423685-1424758 REVERSE LENGTH=187	protein implicated in iron transport [Magnetospirillum magneticum AMB-1]
TR10319|c1_g2_i2	gi|42566266|ref|NP_192233.2	3e-10	-	-	sp|Q9ZR07|FRDA_ARATH	3e-09	-	-	AT4G03240.1	2e-10	-	-	GO:0004322,GO:0005739,GO:0006783,GO:0006810,GO:0006811,GO:0006879,GO:0006979,GO:0008199,GO:0009060,GO:0016226,GO:0016491,GO:0042542,GO:0048825,GO:0051301,GO:0055072,GO:0055114,	3e-09	frataxin [Arabidopsis thaliana]	-	Frataxin, mitochondrial OS=Arabidopsis thaliana GN=FH PE=1 SV=2	-	Symbols: ATFH, FH | frataxin homolog | chr4:1423685-1424758 REVERSE LENGTH=187	-
TR10320|c0_g1_i1	gi|186511341|ref|NP_001118890.1	4e-07	gi|297821153|ref|XM_002878414.1	2e-68	-	-	-	-	AT3G62422.1	6e-10	-	-	-	-	conserved peptide upstream open reading frame 3 [Arabidopsis thaliana]	Arabidopsis lyrata subsp. lyrata ATBZIP53, mRNA	-	-	Symbols: CPuORF3 | conserved peptide upstream open reading frame 3 | chr3:23092467-23092553 REVERSE LENGTH=28	-
TR10321|c1_g1_i1	gi|565492094|ref|XP_006303686.1	3e-61	gi|42562625|ref|NM_103840.2	5e-150	-	-	Bra022384	3e-45	AT1G49520.1	1e-48	-	-	-	-	hypothetical protein CARUB_v10011771mg [Capsella rubella]	Arabidopsis thaliana SWIB complex BAF60b domain-containing protein mRNA, complete cds	-	[mRNA] locus=Scaffold000037:1434887:1437256:+ [translate_table: standard]	Symbols: | SWIB complex BAF60b domain-containing protein | chr1:18329736-18331691 FORWARD LENGTH=372	-
TR10321|c2_g1_i1	gi|297847268|ref|XP_002891515.1	6e-54	gi|42562625|ref|NM_103840.2	2e-108	sp|O74503|UAF30_SCHPO	2e-17	Bra022384	3e-50	AT1G49520.1	5e-45	gi|389873151|ref|YP_006380570.1	4e-19	GO:0000500,GO:0003677,GO:0005515,GO:0005634,GO:0005737,GO:0005829,GO:0006351,GO:0006355,GO:0045943,GO:0001168,	2e-17	SWIB complex BAF60b domain-containing protein [Arabidopsis lyrata subsp. lyrata]	Arabidopsis thaliana SWIB complex BAF60b domain-containing protein mRNA, complete cds	Upstream activation factor subunit spp27 OS=Schizosaccharomyces pombe (strain 972 / ATCC 24843) GN=spp27 PE=1 SV=1	[mRNA] locus=Scaffold000037:1434887:1437256:+ [translate_table: standard]	Symbols: | SWIB complex BAF60b domain-containing protein | chr1:18329736-18331691 FORWARD LENGTH=372	hypothetical protein TKWG_18775 [Advenella kashmirensis WT001]
TR10322|c0_g1_i2	gi|297803664|ref|XP_002869716.1	3e-176	gi|297803663|ref|XM_002869670.1	0	sp|Q9LRH6|GAT25_ARATH	2e-132	Bra013805	5e-143	AT4G24470.3	6e-136	-	-	GO:0003677,GO:0003700,GO:0005634,GO:0006351,GO:0006355,GO:0008270,GO:0043565,GO:0046872,	2e-132	zinc-finger protein expressed in inflorescence meristem [Arabidopsis lyrata subsp. lyrata]	Arabidopsis lyrata subsp. lyrata zinc-finger protein expressed in inflorescence meristem (ZIM), mRNA	GATA transcription factor 25 OS=Arabidopsis thaliana GN=GATA25 PE=2 SV=2	[mRNA] locus=Scaffold000014:3291118:3292968:+ [translate_table: standard]	Symbols: TIFY1 | GATA-type zinc finger protein with TIFY domain | chr4:12645785-12647734 FORWARD LENGTH=317	-
TR10326|c0_g1_i1	gi|297813063|ref|XP_002874415.1	4e-35	gi|332002898|gb|CP002688.1	3e-68	-	-	Bra009986	5e-30	AT5G28040.1	2e-29	-	-	-	-	hypothetical protein ARALYDRAFT_489637 [Arabidopsis lyrata subsp. lyrata]	Arabidopsis thaliana chromosome 5, complete sequence	-	[mRNA] locus=Scaffold000009:2100092:2101336:- [translate_table: standard]	Symbols: | DNA-binding storekeeper protein-related transcriptional regulator | chr5:10037654-10038937 REVERSE LENGTH=427	-
TR10328|c0_g1_i1	gi|240256063|ref|NP_194259.4	0	gi|240256062|ref|NM_118661.4	0	sp|Q9FFZ1|PPH_ARATH	7e-14	Bra019178	0	AT4G25290.1	0	gi|427725304|ref|YP_007072581.1	1e-42	GO:0005515,GO:0009507,GO:0009535,GO:0009536,GO:0009570,GO:0009579,GO:0015996,GO:0016020,GO:0016787,GO:0080124,	7e-14	DNA photolyase [Arabidopsis thaliana]	Arabidopsis thaliana DNA photolyase mRNA, complete cds	Pheophytinase, chloroplastic OS=Arabidopsis thaliana GN=PPH PE=1 SV=1	[mRNA] locus=Scaffold000027:883582:886635:+ [translate_table: standard]	Symbols: | DNA photolyases;DNA photolyases | chr4:12941486-12944994 REVERSE LENGTH=692	alpha/beta fold family hydrolase [Leptolyngbya sp. PCC 7376]
TR10328|c0_g1_i2	gi|240256063|ref|NP_194259.4	0	gi|240256062|ref|NM_118661.4	0	sp|Q651U1|CRYD_ORYSJ	3e-13	Bra019178	0	AT4G25290.1	0	gi|158336315|ref|YP_001517489.1	4e-27	GO:0003677,GO:0003913,GO:0005739,GO:0006281,GO:0009507,GO:0009536,GO:0018298,	3e-13	DNA photolyase [Arabidopsis thaliana]	Arabidopsis thaliana DNA photolyase mRNA, complete cds	Cryptochrome DASH, chloroplastic/mitochondrial OS=Oryza sativa subsp. japonica GN=CRYD PE=2 SV=1	[mRNA] locus=Scaffold000027:883582:886635:+ [translate_table: standard]	Symbols: | DNA photolyases;DNA photolyases | chr4:12941486-12944994 REVERSE LENGTH=692	alpha/beta hydrolase [Acaryochloris marina MBIC11017]
TR10328|c0_g1_i3	gi|240256063|ref|NP_194259.4	2e-57	gi|240256062|ref|NM_118661.4	1e-138	-	-	Bra019178	2e-53	AT4G25290.1	1e-59	gi|427725304|ref|YP_007072581.1	3e-12	-	-	DNA photolyase [Arabidopsis thaliana]	Arabidopsis thaliana DNA photolyase mRNA, complete cds	-	[mRNA] locus=Scaffold000027:883582:886635:+ [translate_table: standard]	Symbols: | DNA photolyases;DNA photolyases | chr4:12941486-12944994 REVERSE LENGTH=692	alpha/beta fold family hydrolase [Leptolyngbya sp. PCC 7376]
TR10329|c0_g2_i1	gi|567134733|ref|XP_006393578.1	6e-54	gi|567134732|ref|XM_006393516.1	6e-88	sp|Q9SX78|CXE2_ARATH	2e-45	Bra014080	5e-55	AT1G47480.1	1e-46	-	-	GO:0008152,GO:0016787,GO:0048765,GO:0052689,	2e-45	hypothetical protein EUTSA_v10012081mg, partial [Eutrema salsugineum]	Eutrema salsugineum hypothetical protein (EUTSA_v10012081mg) mRNA, partial cds	Probable carboxylesterase 2 OS=Arabidopsis thaliana GN=CXE2 PE=2 SV=1	[mRNA] locus=Scaffold000015:1242484:1245736:+ [translate_table: standard]	Symbols: | alpha/beta-Hydrolases superfamily protein | chr1:17417623-17419296 FORWARD LENGTH=314	-
TR10329|c1_g1_i1	gi|727612117|ref|XP_010479151.1	1e-41	gi|565495539|ref|XM_006305347.1	3e-55	sp|Q9SX78|CXE2_ARATH	4e-34	Bra014080	5e-43	AT1G47480.1	3e-35	-	-	GO:0008152,GO:0016787,GO:0048765,GO:0052689,	4e-34	PREDICTED: probable carboxylesterase 2 [Camelina sativa]	Capsella rubella hypothetical protein (CARUB_v10009807mg) mRNA, complete cds	Probable carboxylesterase 2 OS=Arabidopsis thaliana GN=CXE2 PE=2 SV=1	[mRNA] locus=Scaffold000015:1242484:1245736:+ [translate_table: standard]	Symbols: | alpha/beta-Hydrolases superfamily protein | chr1:17417623-17419296 FORWARD LENGTH=314	-
TR10331|c0_g1_i2	gi|297804838|ref|XP_002870303.1	0	gi|297804837|ref|XM_002870257.1	0	sp|Q8R3J4|MTEF3_MOUSE	4e-09	Bra036876	0	AT4G14605.1	0	-	-	GO:0003677,GO:0003690,GO:0005739,GO:0006351,GO:0006355,GO:0044212,GO:0045892,	4e-09	hypothetical protein ARALYDRAFT_915404 [Arabidopsis lyrata subsp. lyrata]	Arabidopsis lyrata subsp. lyrata hypothetical protein, mRNA	Transcription termination factor 3, mitochondrial OS=Mus musculus GN=Mterf3 PE=2 SV=1	[mRNA] locus=Scaffold000122:128693:130384:+ [translate_table: standard]	Symbols: | Mitochondrial transcription termination factor family protein | chr4:8378815-8380564 FORWARD LENGTH=493	-
TR10332|c0_g1_i1	gi|18402129|ref|NP_566626.1	2e-180	gi|332640072|gb|CP002686.1	0	sp|Q96MB7|HARB1_HUMAN	2e-06	Bra023359	2e-24	AT3G19120.1	1e-144	-	-	GO:0004518,GO:0005634,GO:0005737,GO:0005813,GO:0008152,GO:0016787,GO:0046872,GO:0090305,	2e-06	PIF / Ping-Pong transposase [Arabidopsis thaliana]	Arabidopsis thaliana chromosome 3, complete sequence	Putative nuclease HARBI1 OS=Homo sapiens GN=HARBI1 PE=1 SV=1	[mRNA] locus=Scaffold000041:230931:232252:- [translate_table: standard]	Symbols: | PIF / Ping-Pong family of plant transposases | chr3:6609678-6611018 REVERSE LENGTH=446	-
TR10332|c2_g1_i1	gi|685289343|ref|XP_009135613.1	1e-119	gi|332640072|gb|CP002686.1	0	-	-	Bra023359	2e-11	AT3G19120.1	3e-97	-	-	-	-	PREDICTED: putative nuclease HARBI1 [Brassica rapa]	Arabidopsis thaliana chromosome 3, complete sequence	-	[mRNA] locus=Scaffold000041:230931:232252:- [translate_table: standard]	Symbols: | PIF / Ping-Pong family of plant transposases | chr3:6609678-6611018 REVERSE LENGTH=446	-
TR10333|c0_g1_i1	gi|567120964|ref|XP_006390274.1	5e-22	gi|297839456|ref|XM_002887564.1	9e-17	-	-	Bra015816	5e-08	AT1G75770.1	2e-14	-	-	-	-	hypothetical protein EUTSA_v10019009mg [Eutrema salsugineum]	Arabidopsis lyrata subsp. lyrata predicted protein, mRNA	-	[mRNA] locus=Scaffold000019:996584:997413:- [translate_table: standard]	Symbols: | unknown protein; Has 6 Blast hits to 5 proteins in 2 species: Archae - 0; Bacteria - 0; Metazoa - 0; Fungi - 0; Plants - 6; Viruses - 0; Other Eukaryotes - 0 (source: NCBI BLink). | chr1:28450022-28450971 FORWARD LENGTH=230	-
TR10333|c0_g2_i1	gi|567120964|ref|XP_006390274.1	7e-57	gi|297839456|ref|XM_002887564.1	1e-13	-	-	Bra015816	3e-40	AT1G75770.1	8e-40	-	-	-	-	hypothetical protein EUTSA_v10019009mg [Eutrema salsugineum]	Arabidopsis lyrata subsp. lyrata predicted protein, mRNA	-	[mRNA] locus=Scaffold000019:996584:997413:- [translate_table: standard]	Symbols: | unknown protein; Has 6 Blast hits to 5 proteins in 2 species: Archae - 0; Bacteria - 0; Metazoa - 0; Fungi - 0; Plants - 6; Viruses - 0; Other Eukaryotes - 0 (source: NCBI BLink). | chr1:28450022-28450971 FORWARD LENGTH=230	-
TR10334|c0_g1_i1	gi|357511753|ref|XP_003626165.1	0	gi|297849247|ref|XM_002892459.1	0	sp|Q93ZW0|G6PD4_ARATH	8e-167	Bra030776	0	AT1G09420.2	7e-168	gi|182415716|ref|YP_001820782.1	8e-78	GO:0004345,GO:0005975,GO:0006006,GO:0006098,GO:0009507,GO:0009536,GO:0016491,GO:0050661,GO:0055114,	8e-167	Glucose-6-phosphate 1-dehydrogenase [Medicago truncatula]	Arabidopsis lyrata subsp. lyrata glucose-6-phosphate dehydrogenase 4 (G6PD4), mRNA	Glucose-6-phosphate 1-dehydrogenase 4, chloroplastic OS=Arabidopsis thaliana GN=At1g09420 PE=2 SV=1	[mRNA] locus=Scaffold000072:1184987:1188085:- [translate_table: standard]	Symbols: G6PD4 | glucose-6-phosphate dehydrogenase 4 | chr1:3038640-3041715 REVERSE LENGTH=635	glucose-6-phosphate 1-dehydrogenase [Opitutus terrae PB90-1]
TR10335|c0_g1_i1	gi|567186805|ref|XP_006403626.1	1e-83	gi|567186804|ref|XM_006403563.1	2e-139	sp|Q9FHD7|Y5126_ARATH	4e-33	Bra014847	2e-82	AT3G54030.1	6e-66	-	-	GO:0000166,GO:0001653,GO:0004672,GO:0004674,GO:0004675,GO:0005524,GO:0005886,GO:0006468,GO:0007178,GO:0009506,GO:0009627,GO:0009755,GO:0016020,GO:0016301,GO:0016310,GO:0016740,GO:0031347,GO:0031625,GO:0046777,	4e-33	hypothetical protein EUTSA_v10010321mg [Eutrema salsugineum]	Eutrema salsugineum hypothetical protein (EUTSA_v10010321mg) mRNA, complete cds	Probable serine/threonine-protein kinase At5g41260 OS=Arabidopsis thaliana GN=At5g41260 PE=1 SV=1	[mRNA] locus=Scaffold000016:3356918:3359826:- [translate_table: standard]	Symbols: | Protein kinase protein with tetratricopeptide repeat domain | chr3:20011162-20013490 FORWARD LENGTH=490	-
TR10336|c0_g1_i1	gi|567193069|ref|XP_006405360.1	4e-58	gi|567193068|ref|XM_006405297.1	4e-146	-	-	Bra025504	1e-58	AT5G41350.1	3e-47	-	-	-	-	hypothetical protein EUTSA_v10027931mg [Eutrema salsugineum]	Eutrema salsugineum hypothetical protein (EUTSA_v10027931mg) mRNA, complete cds	-	[mRNA] locus=Scaffold000048:552599:553582:+ [translate_table: standard]	Symbols: | RING/U-box superfamily protein | chr5:16542026-16543092 REVERSE LENGTH=212	-
TR10336|c1_g1_i1	gi|297801436|ref|XP_002868602.1	7e-107	gi|297801435|ref|XM_002868556.1	0	sp|Q8LE94|RING3_ARATH	2e-13	Bra025504	3e-97	AT5G41350.1	9e-88	-	-	GO:0005737,GO:0008270,GO:0016567,GO:0016874,GO:0046872,	2e-13	zinc finger family protein [Arabidopsis lyrata subsp. lyrata]	Arabidopsis lyrata subsp. lyrata zinc finger family protein, mRNA	E3 ubiquitin-protein ligase At3g02290 OS=Arabidopsis thaliana GN=At3g02290 PE=2 SV=1	[mRNA] locus=Scaffold000048:552599:553582:+ [translate_table: standard]	Symbols: | RING/U-box superfamily protein | chr5:16542026-16543092 REVERSE LENGTH=212	-
TR10339|c0_g1_i1	gi|727497186|ref|XP_010424691.1	7e-13	gi|332656411|gb|CP002687.1	3e-81	-	-	Bra000939	1e-12	AT4G01040.1	2e-13	-	-	-	-	PREDICTED: chitinase domain-containing protein 1-like, partial [Camelina sativa]	Arabidopsis thaliana chromosome 4, complete genome	-	[mRNA] locus=Scaffold000001:5269902:5271876:+ [translate_table: standard]	Symbols: | Glycosyl hydrolase superfamily protein | chr4:453383-455407 FORWARD LENGTH=430	-
TR10339|c1_g1_i1	gi|727493452|ref|XP_010422761.1	4e-61	gi|145339877|ref|NM_116334.3	3e-157	sp|Q922Q9|CHID1_MOUSE	4e-15	Bra000939	7e-59	AT4G01040.1	2e-49	-	-	GO:0002376,GO:0004553,GO:0004568,GO:0005576,GO:0005615,GO:0005634,GO:0005764,GO:0005770,GO:0005802,GO:0005975,GO:0006032,GO:0008061,GO:0016020,GO:0045087,GO:0070062,GO:0070492,GO:1900016,	4e-15	PREDICTED: chitinase domain-containing protein 1-like isoform X2 [Camelina sativa]	Arabidopsis thaliana glycosyl hydrolase family protein mRNA, complete cds	Chitinase domain-containing protein 1 OS=Mus musculus GN=Chid1 PE=2 SV=1	[mRNA] locus=Scaffold000001:5269902:5271876:+ [translate_table: standard]	Symbols: | Glycosyl hydrolase superfamily protein | chr4:453383-455407 FORWARD LENGTH=430	-
TR10340|c0_g3_i1	gi|727470260|ref|XP_010517085.1	3e-112	gi|42569716|ref|NM_129358.3	0	sp|Q304B9|NCASE_ARATH	1e-91	Bra005143	2e-110	AT2G38010.2	1e-92	-	-	GO:0005576,GO:0006629,GO:0006665,GO:0016787,GO:0017040,	1e-91	PREDICTED: neutral ceramidase-like [Camelina sativa]	Arabidopsis thaliana Neutral/alkaline non-lysosomal ceramidase mRNA, complete cds	Neutral ceramidase OS=Arabidopsis thaliana GN=At2g38010 PE=3 SV=1	[mRNA] locus=Scaffold000004:3703741:3707083:- [translate_table: standard]	Symbols: | Neutral/alkaline non-lysosomal ceramidase | chr2:15906862-15909867 FORWARD LENGTH=792	-
TR10341|c0_g1_i1	gi|297816500|ref|XP_002876133.1	2e-33	gi|297816499|ref|XM_002876087.1	7e-67	sp|Q9SF32|IQD1_ARATH	8e-14	Bra033443	9e-32	AT3G52290.1	1e-29	-	-	GO:0005516,GO:0005634,	8e-14	hypothetical protein ARALYDRAFT_485594 [Arabidopsis lyrata subsp. lyrata]	Arabidopsis lyrata subsp. lyrata hypothetical protein, mRNA	Protein IQ-DOMAIN 1 OS=Arabidopsis thaliana GN=IQD1 PE=1 SV=1	[mRNA] locus=Scaffold040552:219456:221120:- [translate_table: standard]	Symbols: IQD3 | IQ-domain 3 | chr3:19394441-19396196 FORWARD LENGTH=430	-
TR10341|c0_g2_i1	gi|15231175|ref|NP_190797.1	3e-108	gi|30693619|ref|NM_115089.2	0	sp|Q9SF32|IQD1_ARATH	1e-32	Bra033443	4e-92	AT3G52290.1	3e-89	-	-	GO:0005516,GO:0005634,	1e-32	protein IQ-domain 3 [Arabidopsis thaliana]	Arabidopsis thaliana protein IQ-domain 3 mRNA, complete cds	Protein IQ-DOMAIN 1 OS=Arabidopsis thaliana GN=IQD1 PE=1 SV=1	[mRNA] locus=Scaffold040552:219456:221120:- [translate_table: standard]	Symbols: IQD3 | IQ-domain 3 | chr3:19394441-19396196 FORWARD LENGTH=430	-
TR10342|c0_g1_i1	gi|297799140|ref|XP_002867454.1	3e-51	-	-	-	-	Bra026265	9e-51	AT4G28330.1	2e-41	-	-	-	-	hypothetical protein ARALYDRAFT_491939 [Arabidopsis lyrata subsp. lyrata]	-	-	[mRNA] locus=Scaffold000051:266076:266885:+ [translate_table: standard]	Symbols: | unknown protein; BEST Arabidopsis thaliana protein match is: unknown protein (TAIR:AT4G28340.1); Has 48 Blast hits to 48 proteins in 10 species: Archae - 0; Bacteria - 0; Metazoa - 0; Fungi - 0; Plants - 48; Viruses - 0; Other Eukaryotes - 0 (source: NCBI BLink). | chr4:14022452-14022928 REVERSE LENGTH=158	-
TR10342|c1_g1_i1	gi|674907795|emb|CDY25248.1	3e-58	gi|297799139|ref|XM_002867408.1	3e-152	-	-	Bra010373	2e-60	AT4G28330.1	5e-54	-	-	-	-	BnaA02g22080D [Brassica napus]	Arabidopsis lyrata subsp. lyrata hypothetical protein, mRNA	-	[mRNA] locus=Scaffold000010:964734:965186:+ [translate_table: standard]	Symbols: | unknown protein; BEST Arabidopsis thaliana protein match is: unknown protein (TAIR:AT4G28340.1); Has 48 Blast hits to 48 proteins in 10 species: Archae - 0; Bacteria - 0; Metazoa - 0; Fungi - 0; Plants - 48; Viruses - 0; Other Eukaryotes - 0 (source: NCBI BLink). | chr4:14022452-14022928 REVERSE LENGTH=158	-
TR10343|c0_g2_i1	gi|727584895|ref|XP_010465453.1	3e-20	gi|297834373|ref|XM_002885023.1	6e-78	-	-	Bra021591	2e-16	AT3G15115.1	5e-19	-	-	-	-	PREDICTED: uncharacterized protein LOC104745797 [Camelina sativa]	Arabidopsis lyrata subsp. lyrata hypothetical protein, mRNA	-	[mRNA] locus=Scaffold000034:2003713:2005980:- [translate_table: standard]	Symbols: | unknown protein; BEST Arabidopsis thaliana protein match is: unknown protein (TAIR:AT1G53180.1); Has 47 Blast hits to 47 proteins in 15 species: Archae - 0; Bacteria - 0; Metazoa - 13; Fungi - 0; Plants - 30; Viruses - 0; Other Eukaryotes - 4 (source: NCBI BLink). | chr3:5086219-5087352 REVERSE LENGTH=339	-
TR10344|c0_g1_i1	gi|565490085|ref|XP_006302682.1	5e-118	gi|30699111|ref|NM_106218.2	0	sp|Q55FA4|RPA43_DICDI	6e-07	Bra008213	3e-103	AT1G75670.2	2e-87	-	-	GO:0003676,GO:0003899,GO:0005634,GO:0005730,GO:0005736,GO:0006351,GO:0006360,GO:0001054,	6e-07	hypothetical protein CARUB_v10020789mg, partial [Capsella rubella]	Arabidopsis thaliana DNA-directed RNA polymerase mRNA, complete cds	Probable DNA-directed RNA polymerase I subunit RPA43 OS=Dictyostelium discoideum GN=rpa43 PE=2 SV=1	[mRNA] locus=Scaffold000007:2489039:2490202:- [translate_table: standard]	Symbols: | DNA-directed RNA polymerases | chr1:28415378-28416505 REVERSE LENGTH=196	-
TR10344|c1_g1_i1	gi|565490085|ref|XP_006302682.1	9e-31	-	-	-	-	Bra008213	5e-23	AT1G75670.2	4e-21	-	-	-	-	hypothetical protein CARUB_v10020789mg, partial [Capsella rubella]	-	-	[mRNA] locus=Scaffold000007:2489039:2490202:- [translate_table: standard]	Symbols: | DNA-directed RNA polymerases | chr1:28415378-28416505 REVERSE LENGTH=196	-
TR10345|c0_g1_i1	gi|297800150|ref|XP_002867959.1	0	gi|297800149|ref|XM_002867913.1	0	sp|F4JSE7|EDR2_ARATH	4e-180	Bra013371	0	AT4G19040.2	0	-	-	GO:0005768,GO:0005783,GO:0005789,GO:0005886,GO:0006952,GO:0008289,GO:0009626,GO:0009723,GO:0009751,GO:0009873,GO:0010008,GO:0016020,GO:0016021,GO:0070273,GO:1900056,GO:1900150,	4e-180	hypothetical protein ARALYDRAFT_492951 [Arabidopsis lyrata subsp. lyrata]	Arabidopsis lyrata subsp. lyrata hypothetical protein, mRNA	Protein ENHANCED DISEASE RESISTANCE 2 OS=Arabidopsis thaliana GN=EDR2 PE=2 SV=1	[mRNA] locus=Scaffold000014:702031:707468:- [translate_table: standard]	Symbols: EDR2 | ENHANCED DISEASE RESISTANCE 2 | chr4:10431799-10437171 REVERSE LENGTH=724	-
TR10345|c0_g2_i1	gi|527189461|gb|EPS61106.1	6e-46	gi|565431075|ref|XM_006279801.1	3e-99	sp|Q8VZF6|EDR2L_ARATH	3e-39	Bra017600	4e-48	AT5G45560.1	2e-40	-	-	GO:0000226,GO:0000911,GO:0005768,GO:0005783,GO:0005789,GO:0005886,GO:0006346,GO:0006952,GO:0008289,GO:0009909,GO:0010008,GO:0016020,GO:0016021,GO:0031048,GO:0034968,GO:0051567,	3e-39	hypothetical protein M569_13695, partial [Genlisea aurea]	Capsella rubella hypothetical protein (CARUB_v10028530mg) mRNA, complete cds	Protein ENHANCED DISEASE RESISTANCE 2-like OS=Arabidopsis thaliana GN=EDR2L PE=2 SV=1	[mRNA] locus=Scaffold000022:2500161:2505427:- [translate_table: standard]	Symbols: | Pleckstrin homology (PH) domain-containing protein / lipid-binding START domain-containing protein | chr5:18465561-18470752 FORWARD LENGTH=719	-
TR10347|c0_g1_i1	gi|222424906|dbj|BAH20404.1	0	gi|297848391|ref|XM_002892031.1	0	sp|Q9LNJ5|BH013_ARATH	2e-148	Bra033273	2e-137	AT1G01260.3	2e-149	-	-	GO:0003677,GO:0003700,GO:0005634,GO:0006351,GO:0006355,GO:0009694,GO:0009753,GO:0044212,GO:0046983,	2e-148	AT1G01260 [Arabidopsis thaliana]	Arabidopsis lyrata subsp. lyrata basic helix-loop-helix family protein, mRNA	Transcription factor bHLH13 OS=Arabidopsis thaliana GN=BHLH13 PE=2 SV=1	[mRNA] locus=Scaffold000087:305460:307214:- [translate_table: standard]	Symbols: | basic helix-loop-helix (bHLH) DNA-binding superfamily protein | chr1:109595-111367 FORWARD LENGTH=590	-
TR10348|c0_g1_i1	gi|508787549|gb|AGN12807.1	1e-120	gi|297798015|ref|XM_002866846.1	0	sp|Q9SMR4|RAH1C_ARATH	1e-91	Bra017875	9e-119	AT4G39890.1	1e-92	gi|443243718|ref|YP_007376943.1	3e-19	GO:0000139,GO:0000166,GO:0003924,GO:0005515,GO:0005525,GO:0005737,GO:0005794,GO:0005829,GO:0006499,GO:0006810,GO:0006886,GO:0006890,GO:0006891,GO:0006984,GO:0007264,GO:0009697,GO:0009738,GO:0009862,GO:0009863,GO:0015031,GO:0016020,GO:0016192,GO:0030968,GO:0031348,GO:0032482,GO:0034976,GO:0035556,GO:0042147,GO:0045087,GO:0061025,	1e-91	Ras-related protein RABH1C [Leavenworthia alabamica]	Arabidopsis lyrata subsp. lyrata hypothetical protein, mRNA	Ras-related protein RABH1c OS=Arabidopsis thaliana GN=RABH1C PE=1 SV=1	[mRNA] locus=Scaffold000023:1956384:1957812:- [translate_table: standard]	Symbols: AtRABH1c, RABH1c | RAB GTPase homolog H1C | chr4:18506112-18507459 FORWARD LENGTH=214	small GTP-binding protein domain-containing protein, Ras family [Nonlabens dokdonensis DSW-6]
TR10349|c0_g1_i1	gi|9294097|dbj|BAB01949.1	7e-33	gi|567158494|ref|XM_006418683.1	3e-71	-	-	Bra001949	2e-35	AT3G24460.1	3e-31	-	-	-	-	unnamed protein product [Arabidopsis thaliana]	Eutrema salsugineum hypothetical protein (EUTSA_v10002545mg) mRNA, complete cds	-	[mRNA] locus=Scaffold000001:10754495:10756813:- [translate_table: standard]	Symbols: | Serinc-domain containing serine and sphingolipid biosynthesis protein | chr3:8886160-8889717 REVERSE LENGTH=409	-
TR10349|c0_g1_i2	gi|42565162|ref|NP_189089.3	5e-94	gi|567158494|ref|XM_006418683.1	0	sp|Q54UF8|SERIC_DICDI	2e-07	Bra001949	7e-93	AT3G24460.1	9e-82	-	-	GO:0003674,GO:0005783,GO:0005789,GO:0006629,GO:0008150,GO:0008654,GO:0015194,GO:0015825,GO:0016020,GO:0016021,	2e-07	Serinc-domain containing serine and sphingolipid biosynthesis protein [Arabidopsis thaliana]	Eutrema salsugineum hypothetical protein (EUTSA_v10002545mg) mRNA, complete cds	Probable serine incorporator OS=Dictyostelium discoideum GN=serinc PE=3 SV=1	[mRNA] locus=Scaffold000001:10754495:10756813:- [translate_table: standard]	Symbols: | Serinc-domain containing serine and sphingolipid biosynthesis protein | chr3:8886160-8889717 REVERSE LENGTH=409	-
TR10350|c0_g2_i1	gi|297843512|ref|XP_002889637.1	0	gi|297843511|ref|XM_002889591.1	0	sp|Q9FE68|U71C5_ARATH	0	Bra015567	0	AT1G07240.1	0	gi|134100137|ref|YP_001105798.1	1e-07	GO:0008152,GO:0009813,GO:0016740,GO:0016757,GO:0016758,GO:0043231,GO:0052696,GO:0080043,GO:0080044,	0	UDP-glucoronosyl/UDP-glucosyl transferase family protein [Arabidopsis lyrata subsp. lyrata]	Arabidopsis lyrata subsp. lyrata UDP-glucoronosyl/UDP-glucosyl transferase family protein, mRNA	UDP-glycosyltransferase 71C5 OS=Arabidopsis thaliana GN=UGT71C5 PE=2 SV=1	[mRNA] locus=Scaffold000018:2781903:2783336:+ [translate_table: standard]	Symbols: UGT71C5 | UDP-glucosyl transferase 71C5 | chr1:2223889-2225331 FORWARD LENGTH=480	antibiotic resistance macrolide glycosyltransferase [Saccharopolyspora erythraea NRRL 2338]
TR10351|c0_g1_i1	gi|727504498|ref|XP_010428322.1	0	gi|565485448|ref|XM_006300302.1	0	sp|Q9SY89|Y1661_ARATH	1e-82	Bra015961	0	AT1G61610.1	1e-83	gi|189502744|ref|YP_001958461.1	2e-25	GO:0000166,GO:0004672,GO:0004674,GO:0005516,GO:0005524,GO:0005886,GO:0006468,GO:0009693,GO:0016020,GO:0016021,GO:0016301,GO:0016310,GO:0016740,GO:0030246,GO:0048544,	1e-82	PREDICTED: putative receptor-like protein kinase At4g00960 [Camelina sativa]	Capsella rubella hypothetical protein (CARUB_v10022206mg) mRNA, complete cds	Putative G-type lectin S-receptor-like serine/threonine-protein kinase At1g61610 OS=Arabidopsis thaliana GN=At1g61610 PE=3 SV=1	[mRNA] locus=Scaffold000019:1665622:1667377:- [translate_table: standard]	Symbols: | S-locus lectin protein kinase family protein | chr1:22733472-22736509 FORWARD LENGTH=842	hypothetical protein Aasi_1443 [Candidatus Amoebophilus asiaticus 5a2]
TR10351|c0_g2_i1	gi|565436284|ref|XP_006281559.1	3e-43	gi|565436283|ref|XM_006281497.1	5e-92	sp|Q9FIF0|LRK22_ARATH	3e-36	Bra020338	3e-42	AT5G59270.1	2e-37	gi|83649470|ref|YP_437905.1	2e-07	GO:0000166,GO:0004672,GO:0004674,GO:0005524,GO:0005886,GO:0006468,GO:0016020,GO:0016021,GO:0016301,GO:0016310,GO:0016740,GO:0030246,	3e-36	hypothetical protein CARUB_v10027666mg [Capsella rubella]	Capsella rubella hypothetical protein (CARUB_v10027666mg) mRNA, complete cds	Putative L-type lectin-domain containing receptor kinase II.2 OS=Arabidopsis thaliana GN=LECRK22 PE=3 SV=3	[mRNA] locus=Scaffold000030:1562731:1564803:- [translate_table: standard]	Symbols: | Concanavalin A-like lectin protein kinase family protein | chr5:23911151-23913235 REVERSE LENGTH=668	serine/threonine protein kinase [Hahella chejuensis KCTC 2396]
TR10352|c0_g1_i1	gi|567199227|ref|XP_006407075.1	1e-13	gi|565480633|ref|XM_006297895.1	8e-58	sp|Q9LRR9|GLO1_ARATH	4e-12	Bra001551	3e-16	AT3G14420.6	4e-13	-	-	GO:0003824,GO:0003973,GO:0005634,GO:0005777,GO:0008891,GO:0009506,GO:0009507,GO:0009570,GO:0009735,GO:0009853,GO:0009854,GO:0010181,GO:0016020,GO:0016491,GO:0022626,GO:0042742,GO:0048046,GO:0050665,GO:0052852,GO:0052853,GO:0052854,GO:0055114,GO:0005829,	4e-12	hypothetical protein EUTSA_v10020979mg [Eutrema salsugineum]	Capsella rubella hypothetical protein (CARUB_v10013998mg) mRNA, complete cds	Peroxisomal (S)-2-hydroxy-acid oxidase GLO1 OS=Arabidopsis thaliana GN=GLO1 PE=1 SV=1	[mRNA] locus=Scaffold000001:8219526:8221556:+ [translate_table: standard]	Symbols: | Aldolase-type TIM barrel family protein | chr3:4821899-4823899 FORWARD LENGTH=366	-
TR10352|c0_g1_i2	gi|567199227|ref|XP_006407075.1	3e-13	gi|565480633|ref|XM_006297895.1	2e-59	sp|Q9LRR9|GLO1_ARATH	7e-12	Bra001551	7e-16	AT3G14420.6	7e-13	-	-	GO:0003824,GO:0003973,GO:0005634,GO:0005777,GO:0008891,GO:0009506,GO:0009507,GO:0009570,GO:0009735,GO:0009853,GO:0009854,GO:0010181,GO:0016020,GO:0016491,GO:0022626,GO:0042742,GO:0048046,GO:0050665,GO:0052852,GO:0052853,GO:0052854,GO:0055114,GO:0005829,	7e-12	hypothetical protein EUTSA_v10020979mg [Eutrema salsugineum]	Capsella rubella hypothetical protein (CARUB_v10013998mg) mRNA, complete cds	Peroxisomal (S)-2-hydroxy-acid oxidase GLO1 OS=Arabidopsis thaliana GN=GLO1 PE=1 SV=1	[mRNA] locus=Scaffold000001:8219526:8221556:+ [translate_table: standard]	Symbols: | Aldolase-type TIM barrel family protein | chr3:4821899-4823899 FORWARD LENGTH=366	-
TR10353|c0_g1_i1	gi|297789208|ref|XP_002862594.1	3e-18	gi|330250293|gb|CP002685.1	6e-149	-	-	Bra000164	1e-14	AT2G40070.2	2e-22	-	-	-	-	hypothetical protein ARALYDRAFT_359508 [Arabidopsis lyrata subsp. lyrata]	Arabidopsis thaliana chromosome 2, complete sequence	-	[mRNA] locus=Scaffold000001:881448:884098:- [translate_table: standard]	Symbols: | FUNCTIONS IN: molecular_function unknown; INVOLVED IN: biological_process unknown; LOCATED IN: cellular_component unknown; EXPRESSED IN: 17 plant structures; EXPRESSED DURING: 7 growth stages; BEST Arabidopsis thaliana protein match is: proline-rich family protein (TAIR:AT3G09000.1); Has 108635 Blast hits to 60786 proteins in 2176 species: Archae - 287; Bacteria - 15142; Metazoa - 3941…	-
TR10357|c0_g1_i2	gi|674946033|emb|CDX87528.1	2e-46	gi|297839586|ref|XM_002887629.1	4e-115	sp|O80662|TCHQD_ARATH	9e-37	Bra015679	9e-50	AT1G77290.2	6e-38	gi|71279131|ref|YP_268635.1	2e-09	GO:0004364,GO:0005737,GO:0005886,GO:0006749,GO:0009636,GO:0016020,GO:0016740,	9e-37	BnaA07g33450D [Brassica napus]	Arabidopsis lyrata subsp. lyrata hypothetical protein, mRNA	Glutathione S-transferase TCHQD OS=Arabidopsis thaliana GN=TCHQD PE=2 SV=1	[mRNA] locus=Scaffold000019:314130:316677:- [translate_table: standard]	Symbols: | Glutathione S-transferase family protein | chr1:29038917-29039815 FORWARD LENGTH=266	glutathione S-transferase [Colwellia psychrerythraea 34H]
TR10357|c0_g1_i4	gi|674946033|emb|CDX87528.1	2e-44	gi|297839586|ref|XM_002887629.1	9e-102	sp|O80662|TCHQD_ARATH	3e-35	Bra015679	1e-47	AT1G77290.2	2e-36	gi|521469105|ref|YP_008156692.1	6e-09	GO:0004364,GO:0005737,GO:0005886,GO:0006749,GO:0009636,GO:0016020,GO:0016740,	3e-35	BnaA07g33450D [Brassica napus]	Arabidopsis lyrata subsp. lyrata hypothetical protein, mRNA	Glutathione S-transferase TCHQD OS=Arabidopsis thaliana GN=TCHQD PE=2 SV=1	[mRNA] locus=Scaffold000019:314130:316677:- [translate_table: standard]	Symbols: | Glutathione S-transferase family protein | chr1:29038917-29039815 FORWARD LENGTH=266	hypothetical protein SCE1572_51785 [Sorangium cellulosum So0157-2]
TR10358|c0_g2_i1	gi|674251936|gb|KFK44701.1	1e-168	gi|297851265|ref|XM_002893468.1	0	-	-	Bra030079	1e-165	AT1G28240.1	3e-134	-	-	-	-	hypothetical protein AALP_AA1G291900 [Arabis alpina]	Arabidopsis lyrata subsp. lyrata hypothetical protein, mRNA	-	[mRNA] locus=Scaffold000069:358072:361088:- [translate_table: standard]	Symbols: | Protein of unknown function (DUF616) | chr1:9868521-9871798 REVERSE LENGTH=581	-
TR10359|c0_g1_i1	gi|565463674|ref|XP_006289836.1	1e-76	gi|332656411|gb|CP002687.1	1e-162	sp|Q39203|SD22_ARATH	6e-60	Bra037334	2e-56	AT4G00340.1	3e-67	-	-	GO:0000166,GO:0004672,GO:0004674,GO:0005516,GO:0005524,GO:0005886,GO:0006468,GO:0016020,GO:0016021,GO:0016301,GO:0016310,GO:0016740,GO:0030246,GO:0048544,	6e-60	hypothetical protein CARUB_v10003441mg, partial [Capsella rubella]	Arabidopsis thaliana chromosome 4, complete genome	G-type lectin S-receptor-like serine/threonine-protein kinase SD2-2 OS=Arabidopsis thaliana GN=SD22 PE=1 SV=1	[mRNA] locus=Scaffold000128:120100:122650:+ [translate_table: standard]	Symbols: RLK4 | receptor-like protein kinase 4 | chr4:148958-151496 FORWARD LENGTH=818	-
TR1035|c0_g1_i1	gi|565460220|ref|XP_006288109.1	9e-27	gi|567172841|ref|XM_006399589.1	3e-55	-	-	Bra008960	2e-20	AT5G11460.1	1e-22	-	-	-	-	hypothetical protein CARUB_v10001342mg [Capsella rubella]	Eutrema salsugineum hypothetical protein (EUTSA_v10014059mg) mRNA, complete cds	-	[mRNA] locus=Scaffold000008:1833779:1834727:+ [translate_table: standard]	Symbols: | Protein of unknown function (DUF581) | chr5:3657064-3658388 REVERSE LENGTH=344	-
TR10360|c0_g1_i1	gi|297823773|ref|XP_002879769.1	2e-50	gi|334184801|ref|NM_129441.4	5e-165	-	-	Bra000100	2e-51	AT2G38840.1	5e-46	-	-	-	-	guanylate-binding family protein [Arabidopsis lyrata subsp. lyrata]	Arabidopsis thaliana guanylate-binding family protein mRNA, complete cds	-	[mRNA] locus=Scaffold000001:470194:474194:+ [translate_table: standard]	Symbols: | Guanylate-binding family protein | chr2:16227329-16232115 FORWARD LENGTH=602	-
TR10361|c0_g1_i1	gi|8978265|dbj|BAA98156.1	2e-46	gi|145334784|ref|NM_001085269.1	2e-103	sp|Q6IMT0|KIP_ARATH	3e-41	Bra030229	3e-47	AT5G49680.2	2e-42	-	-	GO:0005576,GO:0005794,GO:0007275,GO:0009860,GO:0035619,GO:0048768,GO:0090404,	3e-41	unnamed protein product [Arabidopsis thaliana]	Arabidopsis thaliana SABRE-like protein mRNA, complete cds	Protein KINKY POLLEN OS=Arabidopsis thaliana GN=KIP PE=2 SV=1	[mRNA] locus=Scaffold000070:346645:357544:+ [translate_table: standard]	Symbols: | Golgi-body localisation protein domain ;RNA pol II promoter Fmp27 protein domain | chr5:20176385-20188307 FORWARD LENGTH=2587	-
TR10361|c1_g1_i1	gi|674240041|gb|KFK32806.1	5e-30	gi|297792246|ref|XM_002863962.1	2e-97	sp|Q6IMT0|KIP_ARATH	1e-30	Bra030229	1e-25	AT5G49680.2	8e-32	-	-	GO:0005576,GO:0005794,GO:0007275,GO:0009860,GO:0035619,GO:0048768,GO:0090404,	1e-30	hypothetical protein AALP_AA6G290500 [Arabis alpina]	Arabidopsis lyrata subsp. lyrata predicted protein, mRNA	Protein KINKY POLLEN OS=Arabidopsis thaliana GN=KIP PE=2 SV=1	[mRNA] locus=Scaffold000070:346645:357544:+ [translate_table: standard]	Symbols: | Golgi-body localisation protein domain ;RNA pol II promoter Fmp27 protein domain | chr5:20176385-20188307 FORWARD LENGTH=2587	-
TR10363|c0_g1_i1	gi|565497894|ref|XP_006306586.1	4e-96	gi|297846423|ref|XM_002891047.1	0	sp|Q9XID0|FAB1D_ARATH	3e-82	Bra028046	2e-95	AT1G34260.1	3e-83	-	-	GO:0000166,GO:0000285,GO:0005524,GO:0016301,GO:0016307,GO:0016310,GO:0016740,GO:0046488,GO:0046854,	3e-82	hypothetical protein CARUB_v10008090mg [Capsella rubella]	Arabidopsis lyrata subsp. lyrata phosphatidylinositol-4-phosphate 5-kinase family protein, mRNA	Putative 1-phosphatidylinositol-3-phosphate 5-kinase FAB1D OS=Arabidopsis thaliana GN=FAB1D PE=3 SV=1	[mRNA] locus=Scaffold000059:631057:636816:+ [translate_table: standard]	Symbols: FAB1D | FORMS APLOID AND BINUCLEATE CELLS 1A | chr1:12485967-12491799 FORWARD LENGTH=1456	-
TR10366|c0_g1_i1	gi|28058696|gb|AAO29943.1	0	gi|297847545|ref|XM_002891608.1	0	sp|P28724|DHE4_GIAIN	8e-49	Bra018927	0	AT1G51720.1	0	gi|72161775|ref|YP_289432.1	5e-60	GO:0004354,GO:0006520,GO:0016491,GO:0016639,GO:0055114,	8e-49	NADP-specific glutatamate dehydrogenase, putative [Arabidopsis thaliana]	Arabidopsis lyrata subsp. lyrata hypothetical protein, mRNA	NADP-specific glutamate dehydrogenase OS=Giardia intestinalis PE=2 SV=1	[mRNA] locus=Scaffold000026:1970655:1974114:+ [translate_table: standard]	Symbols: | Amino acid dehydrogenase family protein | chr1:19181741-19186297 FORWARD LENGTH=637	glutamate dehydrogenase [Thermobifida fusca YX]
TR10367|c0_g1_i1	gi|565440915|ref|XP_006283000.1	0	gi|334187106|ref|NM_001203965.1	0	-	-	Bra011396	0	AT4G32920.3	5e-159	-	-	-	-	hypothetical protein CARUB_v10003989mg [Capsella rubella]	Arabidopsis thaliana glycine-rich protein mRNA, complete cds	-	[mRNA] locus=Scaffold000011:2014358:2021220:- [translate_table: standard]	Symbols: | glycine-rich protein | chr4:15888153-15896006 REVERSE LENGTH=1432	-
TR10368|c0_g1_i2	gi|297803420|ref|XP_002869594.1	1e-38	gi|567219037|ref|XM_006413085.1	1e-157	sp|Q9SZ13|VA0E2_ARATH	1e-32	Bra035566	8e-36	AT4G26710.2	9e-34	-	-	GO:0000139,GO:0005773,GO:0005783,GO:0005789,GO:0005794,GO:0006623,GO:0006661,GO:0006810,GO:0006811,GO:0006816,GO:0007030,GO:0009651,GO:0015078,GO:0015991,GO:0015992,GO:0016020,GO:0016021,GO:0016192,GO:0033179,GO:0048193,GO:0061025,	1e-32	ATP synthase subunit H family protein [Arabidopsis lyrata subsp. lyrata]	Eutrema salsugineum hypothetical protein (EUTSA_v10026732mg) mRNA, complete cds	V-type proton ATPase subunit e2 OS=Arabidopsis thaliana GN=VHA-e2 PE=2 SV=1	[mRNA] locus=Scaffold000107:133467:134278:- [translate_table: standard]	Symbols: | ATPase, V0 complex, subunit E | chr4:13468705-13469668 FORWARD LENGTH=70	-
TR10369|c0_g1_i1	gi|186526663|ref|NP_001119311.1	5e-33	gi|297801051|ref|XM_002868364.1	7e-88	-	-	Bra038938	1e-32	AT5G35180.4	2e-31	-	-	-	-	uncharacterized protein [Arabidopsis thaliana]	Arabidopsis lyrata subsp. lyrata hypothetical protein, mRNA	-	[mRNA] locus=Scaffold000156:57415:65216:- [translate_table: standard]	Symbols: | Protein of unknown function (DUF1336) | chr5:13424538-13432787 FORWARD LENGTH=811	-
TR1036|c0_g2_i1	gi|567164545|ref|XP_006397364.1	2e-50	gi|297808926|ref|XM_002872301.1	3e-93	-	-	Bra040733	7e-45	AT4G06534.1	5e-47	-	-	-	-	hypothetical protein EUTSA_v10028638mg [Eutrema salsugineum]	Arabidopsis lyrata subsp. lyrata hypothetical protein, mRNA	-	[mRNA] locus=Scaffold000244:39638:42657:+ [translate_table: standard]	Symbols: | unknown protein; FUNCTIONS IN: molecular_function unknown; INVOLVED IN: biological_process unknown; LOCATED IN: endomembrane system; Has 22 Blast hits to 22 proteins in 8 species: Archae - 0; Bacteria - 0; Metazoa - 0; Fungi - 0; Plants - 22; Viruses - 0; Other Eukaryotes - 0 (source: NCBI BLink). | chr4:3356870-3358087 FORWARD LENGTH=405	-
TR10371|c0_g1_i1	gi|15223445|ref|NP_174039.1	1e-40	gi|565492595|ref|XM_006303875.1	2e-134	sp|O04567|Y1719_ARATH	1e-34	Bra024650	2e-40	AT1G27190.1	2e-35	-	-	GO:0000166,GO:0004672,GO:0005524,GO:0005634,GO:0005886,GO:0006468,GO:0016020,GO:0016021,	1e-34	leucine-rich repeat protein kinase family protein [Arabidopsis thaliana]	Capsella rubella hypothetical protein (CARUB_v10008631mg) mRNA, complete cds	Probable inactive receptor kinase At1g27190 OS=Arabidopsis thaliana GN=At1g27190 PE=1 SV=1	[mRNA] locus=Scaffold000045:891574:893370:+ [translate_table: standard]	Symbols: | Leucine-rich repeat protein kinase family protein | chr1:9446923-9448728 REVERSE LENGTH=601	-
TR10374|c0_g1_i1	gi|3281870|emb|CAA19766.1	1e-44	gi|297789117|ref|XM_002862515.1	2e-108	-	-	Bra023995	6e-38	AT4G31570.1	3e-40	-	-	-	-	putative protein [Arabidopsis thaliana]	Arabidopsis lyrata subsp. lyrata hypothetical protein, mRNA	-	[mRNA] locus=Scaffold000043:308578:317470:- [translate_table: standard]	Symbols: | CONTAINS InterPro DOMAIN/s: Prefoldin (InterPro:IPR009053); BEST Arabidopsis thaliana protein match is: unknown protein (TAIR:AT1G24460.1); Has 194354 Blast hits to 66887 proteins in 3244 species: Archae - 3688; Bacteria - 38556; Metazoa - 84828; Fungi - 17265; Plants - 10589; Viruses - 805; Other Eukaryotes - 38623 (source: NCBI BLink). | chr4:15297061-15306036 FORWARD LENGTH=2730	-
TR10375|c0_g1_i1	gi|297828237|ref|XP_002882001.1	2e-166	gi|297828236|ref|XM_002881955.1	0	sp|O22151|GOS12_ARATH	2e-122	Bra000379	5e-161	AT2G45200.1	7e-127	-	-	GO:0000139,GO:0005783,GO:0005789,GO:0005794,GO:0005801,GO:0006810,GO:0006888,GO:0015031,GO:0016020,GO:0016021,GO:0016192,	2e-122	hypothetical protein ARALYDRAFT_903960 [Arabidopsis lyrata subsp. lyrata]	Arabidopsis lyrata subsp. lyrata hypothetical protein, mRNA	Golgi SNAP receptor complex member 1-2 OS=Arabidopsis thaliana GN=GOS12 PE=1 SV=2	[mRNA] locus=Scaffold000001:2064737:2066240:- [translate_table: standard]	Symbols: GOS12, ATGOS12 | golgi snare 12 | chr2:18637689-18639640 REVERSE LENGTH=239	-
TR10376|c0_g1_i1	gi|297834156|ref|XP_002884960.1	2e-93	gi|297834155|ref|XM_002884914.1	5e-147	sp|Q9FYB5|DNJ11_ARATH	2e-16	Bra034691	5e-80	AT3G13310.1	2e-73	gi|108885076|ref|NP_072662.2	8e-12	GO:0005634,GO:0005737,GO:0009507,GO:0009536,GO:0009570,	2e-16	DNAJ heat shock N-terminal domain-containing protein [Arabidopsis lyrata subsp. lyrata]	Arabidopsis lyrata subsp. lyrata DNAJ heat shock N-terminal domain-containing protein, mRNA	Chaperone protein dnaJ 11, chloroplastic OS=Arabidopsis thaliana GN=ATJ11 PE=1 SV=2	[mRNA] locus=Scaffold000098:78417:78896:+ [translate_table: standard]	Symbols: | Chaperone DnaJ-domain superfamily protein | chr3:4310827-4311300 REVERSE LENGTH=157	DnaJ domain-containing protein [Mycoplasma genitalium G37]
TR10377|c0_g1_i1	gi|15237967|ref|NP_197247.1	8e-89	gi|117168108|gb|BT029323.1	3e-172	sp|Q9SZN7|HIP26_ARATH	2e-31	Bra013976	7e-90	AT5G17450.1	3e-72	gi|284163436|ref|YP_003401715.1	4e-07	GO:0005515,GO:0005634,GO:0005886,GO:0009506,GO:0010286,GO:0016020,GO:0030001,GO:0031965,GO:0046872,	2e-31	heavy metal transport/detoxification domain-containing protein [Arabidopsis thaliana]	Arabidopsis thaliana At5g17450 mRNA, complete cds	Heavy metal-associated isoprenylated plant protein 26 OS=Arabidopsis thaliana GN=HIPP26 PE=1 SV=1	[mRNA] locus=Scaffold000015:72201:73648:- [translate_table: standard]	Symbols: HIPP21 | Heavy metal transport/detoxification superfamily protein | chr5:5755386-5756743 FORWARD LENGTH=149	heavy metal transport/detoxification protein [Haloterrigena turkmenica DSM 5511]
TR10378|c0_g1_i1	gi|567141948|ref|XP_006395498.1	0	gi|145338986|ref|NM_113613.4	0	sp|Q9CSU0|RPR1B_MOUSE	8e-23	Bra025240	0	AT3G26990.1	0	-	-	GO:0000993,GO:0005634,GO:0006351,GO:0006355,GO:0008284,GO:0010564,GO:0016591,GO:0045944,GO:0070940,	8e-23	hypothetical protein EUTSA_v10004010mg [Eutrema salsugineum]	Arabidopsis thaliana ENTH/VHS family protein mRNA, complete cds	Regulation of nuclear pre-mRNA domain-containing protein 1B OS=Mus musculus GN=Rprd1b PE=1 SV=2	[mRNA] locus=Scaffold000047:769555:772308:+ [translate_table: standard]	Symbols: | ENTH/VHS family protein | chr3:9948426-9951557 REVERSE LENGTH=513	-
TR10379|c0_g1_i1	gi|240255678|ref|NP_191592.5	3e-53	gi|334186149|ref|NM_001203212.1	8e-121	sp|Q9LY32|PMA7_ARATH	3e-46	Bra014496	8e-56	AT3G60330.2	3e-47	gi|338733186|ref|YP_004671659.1	2e-21	GO:0000166,GO:0005524,GO:0005886,GO:0006754,GO:0006810,GO:0006811,GO:0008553,GO:0015992,GO:0016020,GO:0016021,GO:0016787,GO:0016887,GO:0046872,GO:1902600,	3e-46	H(+)-ATPase 7 [Arabidopsis thaliana]	Arabidopsis thaliana H(+)-ATPase 7 mRNA, complete cds	ATPase 7, plasma membrane-type OS=Arabidopsis thaliana GN=AHA7 PE=2 SV=1	[mRNA] locus=Scaffold000016:815979:821282:- [translate_table: standard]	Symbols: HA7 | H(+)-ATPase 7 | chr3:22298763-22303509 FORWARD LENGTH=961	putative cation-transporting ATPase [Simkania negevensis Z]
TR10379|c1_g1_i1	gi|240255678|ref|NP_191592.5	2e-56	gi|334186149|ref|NM_001203212.1	2e-126	sp|Q9LY32|PMA7_ARATH	1e-48	Bra007524	4e-59	AT3G60330.2	9e-50	gi|338733186|ref|YP_004671659.1	4e-22	GO:0000166,GO:0005524,GO:0005886,GO:0006754,GO:0006810,GO:0006811,GO:0008553,GO:0015992,GO:0016020,GO:0016021,GO:0016787,GO:0016887,GO:0046872,GO:1902600,	1e-48	H(+)-ATPase 7 [Arabidopsis thaliana]	Arabidopsis thaliana H(+)-ATPase 7 mRNA, complete cds	ATPase 7, plasma membrane-type OS=Arabidopsis thaliana GN=AHA7 PE=2 SV=1	[mRNA] locus=Scaffold000006:3709409:3714010:+ [translate_table: standard]	Symbols: HA7 | H(+)-ATPase 7 | chr3:22298763-22303509 FORWARD LENGTH=961	putative cation-transporting ATPase [Simkania negevensis Z]
TR1037|c0_g1_i1	gi|727574896|ref|XP_010460069.1	3e-59	gi|565492257|ref|XM_006303706.1	2e-118	sp|P0C7Q9|PPR56_ARATH	1e-48	Bra024554	2e-51	AT1G22960.1	1e-49	-	-	GO:0005739,	1e-48	PREDICTED: pentatricopeptide repeat-containing protein At1g22960, mitochondrial-like [Camelina sativa]	Capsella rubella hypothetical protein (CARUB_v10011979mg) mRNA, complete cds	Pentatricopeptide repeat-containing protein At1g22960, mitochondrial OS=Arabidopsis thaliana GN=At1g22960 PE=2 SV=1	[mRNA] locus=Scaffold000045:261509:262525:- [translate_table: standard]	Symbols: | Pentatricopeptide repeat (PPR) superfamily protein | chr1:8128086-8130242 REVERSE LENGTH=718	-
TR10380|c0_g2_i1	gi|15237781|ref|NP_197743.1	2e-123	gi|565459729|ref|XM_006287802.1	0	sp|Q08954|YP199_YEAST	7e-07	Bra009690	9e-118	AT5G23520.1	5e-99	-	-	GO:0003674,GO:0005737,GO:0008150,	7e-07	smr (Small MutS Related) domain-containing protein [Arabidopsis thaliana]	Capsella rubella hypothetical protein (CARUB_v10001090mg) mRNA, complete cds	Smr domain-containing protein YPL199C OS=Saccharomyces cerevisiae (strain ATCC 204508 / S288c) GN=YPL199C PE=1 SV=1	[mRNA] locus=Scaffold000009:210297:211938:- [translate_table: standard]	Symbols: | smr (Small MutS Related) domain-containing protein | chr5:7929591-7931296 REVERSE LENGTH=435	-
TR10380|c0_g2_i2	gi|15237781|ref|NP_197743.1	3e-102	gi|565459729|ref|XM_006287802.1	0	sp|Q08954|YP199_YEAST	4e-06	Bra009690	1e-94	AT5G23520.1	6e-84	-	-	GO:0003674,GO:0005737,GO:0008150,	4e-06	smr (Small MutS Related) domain-containing protein [Arabidopsis thaliana]	Capsella rubella hypothetical protein (CARUB_v10001090mg) mRNA, complete cds	Smr domain-containing protein YPL199C OS=Saccharomyces cerevisiae (strain ATCC 204508 / S288c) GN=YPL199C PE=1 SV=1	[mRNA] locus=Scaffold000009:210297:211938:- [translate_table: standard]	Symbols: | smr (Small MutS Related) domain-containing protein | chr5:7929591-7931296 REVERSE LENGTH=435	-
TR10382|c0_g1_i1	gi|297833086|ref|XP_002884425.1	5e-80	gi|297833085|ref|XM_002884379.1	0	sp|Q9FLJ2|NC100_ARATH	3e-58	Bra031950	8e-81	AT3G04060.1	3e-68	-	-	GO:0003677,GO:0003700,GO:0005634,GO:0006351,GO:0006355,	3e-58	ANAC046 [Arabidopsis lyrata subsp. lyrata]	Arabidopsis lyrata subsp. lyrata ANAC046, mRNA	NAC domain-containing protein 100 OS=Arabidopsis thaliana GN=NAC100 PE=2 SV=1	[mRNA] locus=Scaffold000078:897764:899144:+ [translate_table: standard]	Symbols: anac046, NAC046 | NAC domain containing protein 46 | chr3:1053625-1054952 REVERSE LENGTH=338	-
TR10382|c1_g1_i1	gi|15229219|ref|NP_187056.1	1e-179	gi|297833085|ref|XM_002884379.1	0	sp|Q9FLJ2|NC100_ARATH	2e-74	Bra031950	2e-162	AT3G04060.1	3e-147	-	-	GO:0003677,GO:0003700,GO:0005634,GO:0006351,GO:0006355,	2e-74	NAC domain containing protein 46 [Arabidopsis thaliana]	Arabidopsis lyrata subsp. lyrata ANAC046, mRNA	NAC domain-containing protein 100 OS=Arabidopsis thaliana GN=NAC100 PE=2 SV=1	[mRNA] locus=Scaffold000078:897764:899144:+ [translate_table: standard]	Symbols: anac046, NAC046 | NAC domain containing protein 46 | chr3:1053625-1054952 REVERSE LENGTH=338	-
TR10383|c0_g2_i1	gi|297835114|ref|XP_002885439.1	8e-147	gi|297835113|ref|XM_002885393.1	0	sp|Q6A332|ALY3_ARATH	5e-118	Bra031282	3e-131	AT3G21430.2	5e-119	-	-	GO:0003677,GO:0005515,GO:0005634,GO:0006351,GO:0007049,GO:0009630,GO:0010413,GO:0017053,GO:0045492,	5e-118	always early protein 3 [Arabidopsis lyrata subsp. lyrata]	Arabidopsis lyrata subsp. lyrata always early protein 3, mRNA	Protein ALWAYS EARLY 3 OS=Arabidopsis thaliana GN=ALY3 PE=1 SV=1	[mRNA] locus=Scaffold000075:448056:455581:- [translate_table: standard]	Symbols: ATALY3, ALY3 | DNA binding | chr3:7544800-7552841 REVERSE LENGTH=1132	-
TR10384|c0_g1_i1	gi|24417392|gb|AAN60306.1	6e-67	gi|297817575|ref|XM_002876625.1	3e-122	-	-	Bra003497	3e-64	AT3G62370.1	5e-56	-	-	-	-	unknown [Arabidopsis thaliana]	Arabidopsis lyrata subsp. lyrata hypothetical protein, mRNA	-	[mRNA] locus=Scaffold000003:2034573:2037129:+ [translate_table: standard]	Symbols: | heme binding | chr3:23080789-23083234 FORWARD LENGTH=361	-
TR10384|c1_g2_i1	gi|297817576|ref|XP_002876671.1	0	gi|567182397|ref|XM_006402318.1	0	-	-	Bra003497	0	AT3G62370.1	0	-	-	-	-	hypothetical protein ARALYDRAFT_907811 [Arabidopsis lyrata subsp. lyrata]	Eutrema salsugineum hypothetical protein (EUTSA_v10006054mg) mRNA, complete cds	-	[mRNA] locus=Scaffold000003:2034573:2037129:+ [translate_table: standard]	Symbols: | heme binding | chr3:23080789-23083234 FORWARD LENGTH=361	-
TR10387|c0_g1_i1	gi|18406234|ref|NP_565998.1	1e-39	gi|145360945|ref|NM_129903.2	2e-132	sp|A9X4U2|HSDD3_ARATH	8e-35	Bra004762	6e-34	AT2G43420.1	6e-36	-	-	GO:0003854,GO:0005783,GO:0005789,GO:0005886,GO:0006629,GO:0006694,GO:0008202,GO:0009506,GO:0016020,GO:0016021,GO:0016126,GO:0016491,GO:0016616,GO:0047012,GO:0055114,	8e-35	3beta-hydroxysteroid-dehydrogenase/decarboxylase isoform 3 [Arabidopsis thaliana]	Arabidopsis thaliana 3beta-hydroxysteroid-dehydrogenase/decarboxylase isoform 3 mRNA, complete cds	3beta-hydroxysteroid-dehydrogenase/decarboxylase isoform 3 OS=Arabidopsis thaliana GN=3BETAHSD/D3 PE=2 SV=2	[mRNA] locus=Scaffold000004:1713172:1716542:- [translate_table: standard]	Symbols: | 3-beta hydroxysteroid dehydrogenase/isomerase family protein | chr2:18031493-18034936 REVERSE LENGTH=561	-
TR10388|c0_g1_i1	gi|565472300|ref|XP_006293952.1	1e-82	gi|334184751|ref|NM_001036424.2	1e-165	sp|Q8TBZ3|WDR20_HUMAN	2e-31	Bra039780	8e-22	AT2G37160.2	2e-70	gi|479132516|ref|YP_005072476.1	5e-13	GO:0005515,	2e-31	hypothetical protein CARUB_v10022943mg [Capsella rubella]	Arabidopsis thaliana transducin/WD-40 repeat-containing protein mRNA, complete cds	WD repeat-containing protein 20 OS=Homo sapiens GN=WDR20 PE=1 SV=2	[mRNA] locus=Scaffold000177:27945:31764:+ [translate_table: standard]	Symbols: | Transducin/WD40 repeat-like superfamily protein | chr2:15609047-15612529 FORWARD LENGTH=573	serine/threonine protein kinase with WD-40 repeats [Arthrospira platensis NIES-39]
TR10389|c0_g1_i1	gi|15220839|ref|NP_173217.1	5e-121	gi|332189094|gb|CP002684.1	0	sp|Q9FZ59|PEPR2_ARATH	8e-110	Bra025951	6e-107	AT1G17750.1	7e-111	gi|343085920|ref|YP_004775215.1	1e-26	GO:0000166,GO:0001653,GO:0002237,GO:0004672,GO:0004674,GO:0004675,GO:0005524,GO:0005622,GO:0005886,GO:0006468,GO:0006952,GO:0007165,GO:0007178,GO:0009506,GO:0009611,GO:0009738,GO:0009753,GO:0009755,GO:0009873,GO:0010103,GO:0010200,GO:0016020,GO:0016021,GO:0016301,GO:0016310,GO:0016740,GO:0031625,GO:0035556,GO:0042277,GO:0042742,GO:0046777,GO:0048443,	8e-110	leucine-rich repeat receptor-like protein kinase PEPR2 [Arabidopsis thaliana]	Arabidopsis thaliana chromosome 1, complete sequence	Leucine-rich repeat receptor-like protein kinase PEPR2 OS=Arabidopsis thaliana GN=PEPR2 PE=1 SV=1	[mRNA] locus=Scaffold000050:315671:329141:- [translate_table: standard]	Symbols: PEPR2, AtPEPR2 | PEP1 receptor 2 | chr1:6106656-6110008 FORWARD LENGTH=1088	RHS repeat-associated core domain-containing protein [Cyclobacterium marinum DSM 745]
TR10390|c0_g1_i1	gi|15238154|ref|NP_199574.1	3e-70	gi|145358964|ref|NM_124136.4	7e-145	sp|Q9FGJ4|ACPM3_ARATH	6e-55	Bra022146	7e-60	AT5G47630.2	6e-56	gi|16125923|ref|NP_420487.1	1e-14	GO:0005739,GO:0006629,GO:0006631,GO:0006633,GO:0010267,GO:0035196,GO:0051607,GO:0055114,GO:0070469,	6e-55	acyl carrier protein 3 [Arabidopsis thaliana]	Arabidopsis thaliana acyl carrier protein 3 mRNA, complete cds	Acyl carrier protein 3, mitochondrial OS=Arabidopsis thaliana GN=MTACP2 PE=2 SV=1	[mRNA] locus=Scaffold000036:1937760:1938234:+ [translate_table: standard]	Symbols: mtACP3 | mitochondrial acyl carrier protein 3 | chr5:19306397-19306885 FORWARD LENGTH=131	acyl carrier protein [Caulobacter crescentus CB15]
TR10391|c0_g2_i1	gi|145324044|ref|NP_001077611.1	3e-27	gi|186478931|ref|NM_001123894.1	3e-103	-	-	Bra010919	8e-27	AT1G27752.1	1e-25	-	-	-	-	ubiquitin system component Cue protein [Arabidopsis thaliana]	Arabidopsis thaliana ubiquitin system component Cue protein mRNA, complete cds	-	[mRNA] locus=Scaffold000010:3890439:3895330:- [translate_table: standard]	Symbols: | Ubiquitin system component Cue protein | chr1:9662250-9667318 FORWARD LENGTH=873	-
TR10392|c0_g1_i1	gi|674928748|emb|CDY04695.1	2e-93	gi|332189094|gb|CP002684.1	0	sp|Q9LM59|GLYC6_ARATH	1e-77	Bra031358	1e-93	AT1G22020.1	2e-78	gi|117928744|ref|YP_873295.1	5e-40	GO:0003824,GO:0004372,GO:0005737,GO:0006544,GO:0006563,GO:0006730,GO:0016740,GO:0030170,GO:0035999,	1e-77	BnaC05g17330D [Brassica napus]	Arabidopsis thaliana chromosome 1, complete sequence	Serine hydroxymethyltransferase 6 OS=Arabidopsis thaliana GN=SHM6 PE=2 SV=1	[mRNA] locus=Scaffold000075:1037703:1040070:+ [translate_table: standard]	Symbols: SHM6 | serine hydroxymethyltransferase 6 | chr1:7754599-7757087 FORWARD LENGTH=599	serine hydroxymethyltransferase [Acidothermus cellulolyticus 11B]
TR10393|c0_g1_i1	gi|3201626|gb|AAC20735.1	2e-131	gi|334184602|ref|NM_001202717.1	0	sp|Q05609|CTR1_ARATH	2e-43	Bra021687	6e-131	AT2G31010.2	2e-106	gi|189502744|ref|YP_001958461.1	1e-28	GO:0000166,GO:0001666,GO:0004672,GO:0004674,GO:0004712,GO:0005515,GO:0005524,GO:0005789,GO:0006468,GO:0009686,GO:0009723,GO:0009744,GO:0009750,GO:0009873,GO:0010105,GO:0010182,GO:0016301,GO:0016310,GO:0016740,GO:0046777,GO:0048510,GO:0071281,GO:2000035,GO:2000069,	2e-43	putative protein kinase [Arabidopsis thaliana]	Arabidopsis thaliana putative serine/threonine kinase mRNA, complete cds	Serine/threonine-protein kinase CTR1 OS=Arabidopsis thaliana GN=CTR1 PE=1 SV=1	[mRNA] locus=Scaffold000035:564209:568421:+ [translate_table: standard]	Symbols: | Protein kinase superfamily protein | chr2:13194939-13199642 FORWARD LENGTH=775	hypothetical protein Aasi_1443 [Candidatus Amoebophilus asiaticus 5a2]
TR10393|c0_g1_i2	gi|727593482|ref|XP_010469773.1	1e-105	gi|567210936|ref|XM_006410154.1	2e-140	sp|Q05609|CTR1_ARATH	1e-38	Bra021687	5e-106	AT2G31010.2	2e-101	gi|189502744|ref|YP_001958461.1	8e-22	GO:0000166,GO:0001666,GO:0004672,GO:0004674,GO:0004712,GO:0005515,GO:0005524,GO:0005789,GO:0006468,GO:0009686,GO:0009723,GO:0009744,GO:0009750,GO:0009873,GO:0010105,GO:0010182,GO:0016301,GO:0016310,GO:0016740,GO:0046777,GO:0048510,GO:0071281,GO:2000035,GO:2000069,	1e-38	PREDICTED: serine/threonine-protein kinase EDR1-like [Camelina sativa]	Eutrema salsugineum hypothetical protein (EUTSA_v10016276mg) mRNA, complete cds	Serine/threonine-protein kinase CTR1 OS=Arabidopsis thaliana GN=CTR1 PE=1 SV=1	[mRNA] locus=Scaffold000035:564209:568421:+ [translate_table: standard]	Symbols: | Protein kinase superfamily protein | chr2:13194939-13199642 FORWARD LENGTH=775	hypothetical protein Aasi_1443 [Candidatus Amoebophilus asiaticus 5a2]
TR10396|c0_g1_i1	gi|312282727|dbj|BAJ34229.1	1e-104	gi|567205957|ref|XM_006408837.1	0	sp|O82199|C3H20_ARATH	2e-87	Bra039022	9e-103	AT2G19810.1	2e-88	-	-	GO:0003677,GO:0003700,GO:0005886,GO:0006355,GO:0006661,GO:0006979,GO:0015996,GO:0046872,	2e-87	unnamed protein product [Thellungiella halophila]	Eutrema salsugineum hypothetical protein (EUTSA_v10002026mg) mRNA, complete cds	Zinc finger CCCH domain-containing protein 20 OS=Arabidopsis thaliana GN=At2g19810 PE=2 SV=1	[mRNA] locus=Scaffold000158:247347:248420:+ [translate_table: standard]	Symbols: | CCCH-type zinc finger family protein | chr2:8550419-8551498 FORWARD LENGTH=359	-
TR10399|c0_g2_i1	gi|685344627|ref|XP_009108545.1	0	gi|22328868|ref|NM_118331.2	0	sp|O65458|BGL03_ARATH	0	Bra000461	0	AT4G22100.1	0	gi|332666557|ref|YP_004449345.1	1e-109	GO:0004553,GO:0005975,GO:0008152,GO:0008422,GO:0016787,GO:0016798,	0	PREDICTED: beta-glucosidase 3 isoform X1 [Brassica rapa]	Arabidopsis thaliana beta-glucosidase 3 mRNA, complete cds	Beta-glucosidase 3 OS=Arabidopsis thaliana GN=BGLU3 PE=3 SV=2	[mRNA] locus=Scaffold000001:2443127:2447329:- [translate_table: standard]	Symbols: BGLU3 | beta glucosidase 2 | chr4:11707370-11709932 REVERSE LENGTH=507	beta-galactosidase [Haliscomenobacter hydrossis DSM 1100]
TR10399|c0_g3_i1	gi|674905533|emb|CDY27472.1	1e-21	gi|565493697|ref|XM_006304426.1	7e-43	sp|Q3ECW8|BGL01_ARATH	4e-18	Bra020858	2e-23	AT1G45191.2	3e-19	gi|389862287|ref|YP_006364527.1	2e-09	GO:0004553,GO:0005975,GO:0008152,GO:0008422,GO:0016787,GO:0016798,	4e-18	BnaC04g51130D [Brassica napus]	Capsella rubella hypothetical protein (CARUB_v10011227mg) mRNA, partial cds	Beta-glucosidase 1 OS=Arabidopsis thaliana GN=BGLU1 PE=2 SV=2	[mRNA] locus=Scaffold000032:406643:409258:+ [translate_table: standard]	Symbols: BGLU1 | Glycosyl hydrolase superfamily protein | chr1:17116044-17119076 FORWARD LENGTH=512	thermostable beta-glucosidase B [Modestobacter marinus]
TR103|c0_g1_i1	gi|7329650|emb|CAB82747.1	6e-33	gi|332002898|gb|CP002688.1	2e-77	sp|Q9LZW9|RTOR2_ARATH	1e-31	Bra029726	1e-30	AT5G01770.1	8e-33	-	-	GO:0031929,GO:0031931,	1e-31	putative protein [Arabidopsis thaliana]	Arabidopsis thaliana chromosome 5, complete sequence	Regulatory-associated protein of TOR 2 OS=Arabidopsis thaliana GN=RAPTOR2 PE=2 SV=2	[mRNA] locus=Scaffold000067:700033:707102:- [translate_table: standard]	Symbols: RAPTOR1A, ATRAPTOR1A, RAPTOR2 | HEAT repeat ;WD domain, G-beta repeat protein protein | chr5:294539-301773 REVERSE LENGTH=1336	-
TR103|c0_g2_i1	gi|7329650|emb|CAB82747.1	1e-44	gi|297806030|ref|XM_002870853.1	5e-98	sp|Q9LZW9|RTOR2_ARATH	5e-42	Bra029726	6e-42	AT5G01770.1	4e-43	-	-	GO:0031929,GO:0031931,	5e-42	putative protein [Arabidopsis thaliana]	Arabidopsis lyrata subsp. lyrata RAPTOR1A, mRNA	Regulatory-associated protein of TOR 2 OS=Arabidopsis thaliana GN=RAPTOR2 PE=2 SV=2	[mRNA] locus=Scaffold000067:700033:707102:- [translate_table: standard]	Symbols: RAPTOR1A, ATRAPTOR1A, RAPTOR2 | HEAT repeat ;WD domain, G-beta repeat protein protein | chr5:294539-301773 REVERSE LENGTH=1336	-
TR10400|c1_g1_i1	gi|565451393|ref|XP_006286019.1	1e-50	gi|297804095|ref|XM_002869886.1	2e-111	sp|Q8GUI6|JMJ14_ARATH	1e-42	Bra013461	6e-51	AT4G20400.2	1e-43	-	-	GO:0000976,GO:0003700,GO:0005515,GO:0005634,GO:0005654,GO:0006351,GO:0006355,GO:0009910,GO:0010216,GO:0016491,GO:0016568,GO:0032453,GO:0034720,GO:0043687,GO:0045892,GO:0045893,GO:0046872,GO:0048573,GO:0048579,GO:0051213,GO:0055114,	1e-42	hypothetical protein CARUB_v10007549mg, partial [Capsella rubella]	Arabidopsis lyrata subsp. lyrata transcription factor jumonji family protein, mRNA	Probable lysine-specific demethylase JMJ14 OS=Arabidopsis thaliana GN=JMJ14 PE=1 SV=1	[mRNA] locus=Scaffold000014:1262146:1266702:+ [translate_table: standard]	Symbols: JMJ14, PKDM7B | JUMONJI 14 | chr4:11009753-11013588 FORWARD LENGTH=897	-
TR10401|c0_g1_i1	gi|565498796|ref|XP_006307037.1	2e-66	gi|565498795|ref|XM_006306975.1	4e-136	sp|Q9FZ49|ALG9_ARATH	4e-54	Bra016625	1e-60	AT1G16900.1	5e-55	-	-	GO:0000026,GO:0004377,GO:0005783,GO:0005789,GO:0006486,GO:0006490,GO:0016020,GO:0016021,GO:0016301,GO:0016310,GO:0016740,GO:0016757,GO:0030433,GO:0052918,GO:0052926,GO:0097502,	4e-54	hypothetical protein CARUB_v10008626mg, partial [Capsella rubella]	Capsella rubella hypothetical protein (CARUB_v10008626mg) mRNA, partial cds	Dol-P-Man:Man(6)GlcNAc(2)-PP-Dol alpha-1,2-mannosyltransferase OS=Arabidopsis thaliana GN=ALG9 PE=1 SV=1	[mRNA] locus=Scaffold000020:1697904:1700712:+ [translate_table: standard]	Symbols: | Alg9-like mannosyltransferase family | chr1:5779262-5782303 REVERSE LENGTH=570	-
TR10402|c0_g1_i1	gi|727642086|ref|XP_010492397.1	4e-102	gi|334187703|ref|NM_001203388.1	0	sp|F5HSE3|NIPLA_DANRE	5e-26	Bra008693	4e-103	AT5G15540.2	1e-87	-	-	GO:0003146,GO:0005634,GO:0007049,GO:0007507,GO:0035118,GO:0048565,GO:0071733,	5e-26	PREDICTED: nipped-B-like protein B [Camelina sativa]	Arabidopsis thaliana sister-chromatid cohesion protein 2 mRNA, complete cds	Nipped-B-like protein A OS=Danio rerio GN=nipbla PE=2 SV=1	[mRNA] locus=Scaffold000008:615394:625091:+ [translate_table: standard]	Symbols: EMB2773 | PHD finger family protein | chr5:5047887-5057411 REVERSE LENGTH=1844	-
TR10404|c0_g1_i1	gi|674242726|gb|KFK35491.1	5e-20	-	-	sp|Q9M1V4|DEF11_ARATH	1e-19	-	-	AT3G63360.1	1e-20	-	-	GO:0005576,GO:0006952,GO:0031640,GO:0050832,	1e-19	hypothetical protein AALP_AA5G291500 [Arabis alpina]	-	Defensin-like protein 11 OS=Arabidopsis thaliana GN=At3g63360 PE=3 SV=1	-	Symbols: | defensin-related | chr3:23401257-23401591 REVERSE LENGTH=85	-
TR10404|c0_g1_i2	gi|297821260|ref|XP_002878513.1	7e-13	gi|565435706|ref|XM_006281313.1	1e-42	sp|Q9M1V4|DEF11_ARATH	3e-14	-	-	AT3G63360.1	4e-15	-	-	GO:0005576,GO:0006952,GO:0031640,GO:0050832,	3e-14	hypothetical protein ARALYDRAFT_324760 [Arabidopsis lyrata subsp. lyrata]	Capsella rubella hypothetical protein (CARUB_v10027434mg) mRNA, partial cds	Defensin-like protein 11 OS=Arabidopsis thaliana GN=At3g63360 PE=3 SV=1	-	Symbols: | defensin-related | chr3:23401257-23401591 REVERSE LENGTH=85	-
TR10405|c0_g1_i1	gi|297836945|ref|XP_002886354.1	0	gi|21406957|gb|AY088183.1	0	sp|P93002|NPR1_ARATH	0	Bra027690	0	AT1G64280.1	0	-	-	GO:0000165,GO:0001666,GO:0002679,GO:0005515,GO:0005634,GO:0005737,GO:0006355,GO:0006612,GO:0006952,GO:0007154,GO:0009408,GO:0009409,GO:0009410,GO:0009595,GO:0009611,GO:0009617,GO:0009625,GO:0009626,GO:0009627,GO:0009682,GO:0009697,GO:0009738,GO:0009862,GO:0009863,GO:0009867,GO:0010112,GO:0010200,GO:0010310,GO:0010363,GO:0016045,GO:0016567,GO:0030968,GO:0031347,GO:0031348,GO:0035304,GO:0042742,GO:…	0	non-expressor of PR1 [Arabidopsis lyrata subsp. lyrata]	Arabidopsis thaliana clone 42654 mRNA, complete sequence	Regulatory protein NPR1 OS=Arabidopsis thaliana GN=NPR1 PE=1 SV=1	[mRNA] locus=Scaffold000057:473761:475923:- [translate_table: standard]	Symbols: NPR1, SAI1, NIM1, ATNPR1 | regulatory protein (NPR1) | chr1:23853329-23855407 REVERSE LENGTH=593	-
TR10406|c0_g1_i2	gi|565429859|ref|XP_006279466.1	8e-56	gi|308196486|gb|HQ215188.1	4e-96	sp|F4K3G5|EDM2_ARATH	2e-46	Bra035572	2e-38	AT5G55390.2	2e-47	-	-	GO:0003677,GO:0003700,GO:0005515,GO:0005634,GO:0006351,GO:0006355,GO:0006952,GO:0007165,GO:0007275,GO:0008270,GO:0009911,GO:0010228,GO:0016568,GO:0031937,GO:0043565,GO:0044030,GO:0046872,GO:0050832,GO:0061087,GO:0070829,GO:0090436,GO:1900111,GO:1900363,GO:2000024,	2e-46	hypothetical protein CARUB_v10025745mg, partial [Capsella rubella]	Caulanthus amplexicaulis var. barbarae clone Ca260 microsatellite sequence	Protein ENHANCED DOWNY MILDEW 2 OS=Arabidopsis thaliana GN=EDM2 PE=1 SV=1	[mRNA] locus=Scaffold000107:169579:177160:- [translate_table: standard]	Symbols: EDM2 | ENHANCED DOWNY MILDEW 2 | chr5:22448152-22454414 REVERSE LENGTH=1297	-
TR10406|c1_g1_i1	gi|565429859|ref|XP_006279466.1	7e-66	gi|567178966|ref|XM_006401396.1	1e-101	sp|F4K3G5|EDM2_ARATH	8e-55	Bra035572	4e-57	AT5G55390.2	9e-56	-	-	GO:0003677,GO:0003700,GO:0005515,GO:0005634,GO:0006351,GO:0006355,GO:0006952,GO:0007165,GO:0007275,GO:0008270,GO:0009911,GO:0010228,GO:0016568,GO:0031937,GO:0043565,GO:0044030,GO:0046872,GO:0050832,GO:0061087,GO:0070829,GO:0090436,GO:1900111,GO:1900363,GO:2000024,	8e-55	hypothetical protein CARUB_v10025745mg, partial [Capsella rubella]	Eutrema salsugineum hypothetical protein (EUTSA_v10012452mg) mRNA, complete cds	Protein ENHANCED DOWNY MILDEW 2 OS=Arabidopsis thaliana GN=EDM2 PE=1 SV=1	[mRNA] locus=Scaffold000107:169579:177160:- [translate_table: standard]	Symbols: EDM2 | ENHANCED DOWNY MILDEW 2 | chr5:22448152-22454414 REVERSE LENGTH=1297	-
TR10407|c0_g1_i1	gi|164604666|gb|ABY61893.1	2e-87	gi|297848639|ref|XM_002892155.1	3e-147	sp|Q5XEP9|KCS17_ARATH	4e-67	Bra015296	7e-86	AT1G04220.1	3e-68	-	-	GO:0000038,GO:0003824,GO:0006633,GO:0006970,GO:0008152,GO:0008610,GO:0009409,GO:0009411,GO:0009611,GO:0009813,GO:0009922,GO:0010345,GO:0016020,GO:0016021,GO:0016740,GO:0016746,GO:0016747,GO:0042335,	4e-67	At1g04220-like protein, partial [Arabidopsis lyrata]	Arabidopsis lyrata subsp. lyrata hypothetical protein, mRNA	3-ketoacyl-CoA synthase 17 OS=Arabidopsis thaliana GN=KCS17 PE=2 SV=2	[mRNA] locus=Scaffold000018:1136126:1139271:- [translate_table: standard]	Symbols: KCS2 | 3-ketoacyl-CoA synthase 2 | chr1:1119853-1122483 REVERSE LENGTH=528	-
TR10409|c0_g1_i1	gi|565470870|ref|XP_006293238.1	0	gi|42565832|ref|NM_115002.3	0	sp|Q9SD05|SSL6_ARATH	8e-164	Bra038899	0	AT3G51440.1	7e-165	gi|385330003|ref|YP_005883954.1	2e-57	GO:0005773,GO:0005783,GO:0009058,GO:0009611,GO:0009615,GO:0009620,GO:0009723,GO:0009751,GO:0009753,GO:0016844,	8e-164	hypothetical protein CARUB_v10019569mg [Capsella rubella]	Arabidopsis thaliana strictosidine synthase-like 5 mRNA, complete cds	Protein STRICTOSIDINE SYNTHASE-LIKE 6 OS=Arabidopsis thaliana GN=SSL6 PE=2 SV=1	[mRNA] locus=Scaffold000154:311289:312659:+ [translate_table: standard]	Symbols: | Calcium-dependent phosphotriesterase superfamily protein | chr3:19089114-19090537 FORWARD LENGTH=371	strictosidine synthase family protein [Marinobacter adhaerens HP15]
TR10410|c0_g1_i1	gi|674245932|gb|KFK38697.1	7e-70	gi|297847867|ref|XM_002891769.1	0	-	-	Bra030883	2e-65	AT1G55160.1	3e-58	-	-	-	-	hypothetical protein AALP_AA3G148300 [Arabis alpina]	Arabidopsis lyrata subsp. lyrata hypothetical protein, mRNA	-	[mRNA] locus=Scaffold000073:534580:535584:- [translate_table: standard]	Symbols: | unknown protein; FUNCTIONS IN: molecular_function unknown; INVOLVED IN: biological_process unknown; LOCATED IN: mitochondrion, plastid; EXPRESSED IN: 24 plant structures; EXPRESSED DURING: 13 growth stages; BEST Arabidopsis thaliana protein match is: unknown protein (TAIR:AT2G19530.1); Has 63 Blast hits to 63 proteins in 14 species: Archae - 0; Bacteria - 0; Metazoa - 0; Fungi - 0; Pla…	-
TR10411|c0_g1_i1	gi|13449406|ref|NP_085589.1	6e-49	gi|339773281|gb|JF729202.1	0	sp|P92566|M1400_ARATH	1e-52	-	-	ATMG01400.1	1e-53	-	-	GO:0005739,	1e-52	hypothetical protein ArthMp111 [Arabidopsis thaliana]	Arabidopsis thaliana ecotype Landsberg erecta mitochondrion, complete genome	Uncharacterized mitochondrial protein AtMg01400 OS=Arabidopsis thaliana GN=AtMg01400 PE=4 SV=1	-	Symbols: ORF105B | hypothetical protein | chrM:363725-364042 FORWARD LENGTH=105	-
TR10412|c0_g2_i1	gi|727418163|ref|XP_010417335.1	0	gi|334185039|ref|NM_111133.3	0	sp|P0C896|PP209_ARATH	1e-172	Bra021422	0	AT3G02650.1	1e-173	-	-	GO:0005739,	1e-172	PREDICTED: pentatricopeptide repeat-containing protein At3g02650, mitochondrial [Camelina sativa]	Arabidopsis thaliana pentatricopeptide repeat-containing protein mRNA, complete cds	Pentatricopeptide repeat-containing protein At3g02650, mitochondrial OS=Arabidopsis thaliana GN=At3g02650 PE=2 SV=1	[mRNA] locus=Scaffold000034:1055608:1057290:- [translate_table: standard]	Symbols: | Tetratricopeptide repeat (TPR)-like superfamily protein | chr3:568135-569865 FORWARD LENGTH=576	-
TR10413|c0_g1_i1	gi|727422358|ref|XP_010440972.1	5e-61	gi|297792246|ref|XM_002863962.1	5e-119	sp|Q6IMT0|KIP_ARATH	3e-53	Bra030229	4e-55	AT5G49680.2	2e-54	-	-	GO:0005576,GO:0005794,GO:0007275,GO:0009860,GO:0035619,GO:0048768,GO:0090404,	3e-53	PREDICTED: uncharacterized protein LOC104724208 isoform X2 [Camelina sativa]	Arabidopsis lyrata subsp. lyrata predicted protein, mRNA	Protein KINKY POLLEN OS=Arabidopsis thaliana GN=KIP PE=2 SV=1	[mRNA] locus=Scaffold000070:346645:357544:+ [translate_table: standard]	Symbols: | Golgi-body localisation protein domain ;RNA pol II promoter Fmp27 protein domain | chr5:20176385-20188307 FORWARD LENGTH=2587	-
TR10414|c0_g1_i1	gi|15233440|ref|NP_195326.1	4e-37	-	-	sp|O65639|CSP1_ARATH	3e-41	Bra017742	3e-22	AT4G36020.1	3e-42	-	-	GO:0003676,GO:0003677,GO:0003690,GO:0003697,GO:0003723,GO:0005634,GO:0005737,GO:0006355,GO:0008270,GO:0009165,GO:0009409,GO:0009414,GO:0009631,GO:0009651,GO:0010501,GO:0032508,GO:0046872,	3e-41	cold shock protein 1 [Arabidopsis thaliana]	-	Cold shock protein 1 OS=Arabidopsis thaliana GN=CSP1 PE=1 SV=1	[mRNA] locus=Scaffold000023:922514:923305:- [translate_table: standard]	Symbols: CSDP1 | cold shock domain protein 1 | chr4:17043443-17044342 REVERSE LENGTH=299	-
TR10414|c0_g2_i1	-	-	-	-	sp|O65639|CSP1_ARATH	3e-08	Bra002099	3e-06	AT4G36020.1	2e-09	-	-	GO:0003676,GO:0003677,GO:0003690,GO:0003697,GO:0003723,GO:0005634,GO:0005737,GO:0006355,GO:0008270,GO:0009165,GO:0009409,GO:0009414,GO:0009631,GO:0009651,GO:0010501,GO:0032508,GO:0046872,	3e-08	-	-	Cold shock protein 1 OS=Arabidopsis thaliana GN=CSP1 PE=1 SV=1	[mRNA] locus=Scaffold000002:1325920:1331105:- [translate_table: standard]	Symbols: CSDP1 | cold shock domain protein 1 | chr4:17043443-17044342 REVERSE LENGTH=299	-
TR10415|c0_g1_i1	gi|567162213|ref|XP_006396684.1	1e-67	gi|567162215|ref|XM_006396622.1	1e-120	sp|Q9SYS7|CRK39_ARATH	3e-53	Bra029499	2e-63	AT4G04540.1	3e-54	-	-	GO:0000166,GO:0001653,GO:0004672,GO:0004674,GO:0004675,GO:0005524,GO:0005886,GO:0006468,GO:0007178,GO:0009506,GO:0009755,GO:0016020,GO:0016021,GO:0016301,GO:0016310,GO:0016740,GO:0031625,GO:0046777,	3e-53	hypothetical protein EUTSA_v10028500mg [Eutrema salsugineum]	Eutrema salsugineum hypothetical protein (EUTSA_v10028501mg) mRNA, complete cds	Putative cysteine-rich receptor-like protein kinase 39 OS=Arabidopsis thaliana GN=CRK39 PE=3 SV=1	[mRNA] locus=Scaffold000066:723049:725814:+ [translate_table: standard]	Symbols: CRK39 | cysteine-rich RLK (RECEPTOR-like protein kinase) 39 | chr4:2259580-2262138 FORWARD LENGTH=659	-
TR10417|c1_g1_i1	gi|727447434|ref|XP_010505317.1	1e-51	gi|565475891|ref|XM_006295525.1	3e-95	sp|Q9ZUT0|AB2G_ARATH	5e-42	Bra017193	1e-45	AT2G37360.1	4e-43	-	-	GO:0000166,GO:0005524,GO:0006810,GO:0010345,GO:0016020,GO:0016021,GO:0016887,	5e-42	PREDICTED: ABC transporter G family member 2-like [Camelina sativa]	Capsella rubella hypothetical protein (CARUB_v10024695mg) mRNA, complete cds	ABC transporter G family member 2 OS=Arabidopsis thaliana GN=ABCG2 PE=2 SV=1	[mRNA] locus=Scaffold000021:1804608:1806836:+ [translate_table: standard]	Symbols: | ABC-2 type transporter family protein | chr2:15673555-15675822 REVERSE LENGTH=755	-
TR10417|c1_g2_i1	gi|727454937|ref|XP_010509348.1	3e-47	gi|297820079|ref|XM_002877877.1	9e-76	sp|Q9ZUT0|AB2G_ARATH	2e-38	Bra007006	5e-44	AT2G37360.1	1e-39	-	-	GO:0000166,GO:0005524,GO:0006810,GO:0010345,GO:0016020,GO:0016021,GO:0016887,	2e-38	PREDICTED: ABC transporter G family member 2-like [Camelina sativa]	Arabidopsis lyrata subsp. lyrata abc transporter family protein, mRNA	ABC transporter G family member 2 OS=Arabidopsis thaliana GN=ABCG2 PE=2 SV=1	[mRNA] locus=Scaffold000006:869614:876796:- [translate_table: standard]	Symbols: | ABC-2 type transporter family protein | chr2:15673555-15675822 REVERSE LENGTH=755	-
TR10418|c0_g1_i1	gi|565445337|ref|XP_006284399.1	5e-56	gi|565446163|ref|XM_006284526.1	1e-95	sp|Q5PQ09|DESI2_XENLA	2e-08	Bra010452	4e-58	AT4G25660.1	1e-48	-	-	GO:0005737,GO:0006508,GO:0008233,GO:0016787,	2e-08	hypothetical protein CARUB_v10005569mg [Capsella rubella]	Capsella rubella hypothetical protein (CARUB_v10005814mg) mRNA, complete cds	Desumoylating isopeptidase 2 OS=Xenopus laevis GN=desi2 PE=2 SV=1	[mRNA] locus=Scaffold000010:1372731:1373889:- [translate_table: standard]	Symbols: | PPPDE putative thiol peptidase family protein | chr4:13083677-13084989 FORWARD LENGTH=255	-
TR10418|c1_g1_i1	gi|15235952|ref|NP_194296.1	3e-69	gi|21404769|gb|AY086059.1	4e-119	sp|Q93VG8|PPDEX_ARATH	2e-10	Bra010452	8e-72	AT4G25660.1	1e-56	-	-	GO:0006508,GO:0008233,GO:0016787,	2e-10	PPPDE putative thiol peptidase family protein [Arabidopsis thaliana]	Arabidopsis thaliana clone 20902 mRNA, complete sequence	DeSI-like protein At4g17486 OS=Arabidopsis thaliana GN=At4g17486 PE=2 SV=1	[mRNA] locus=Scaffold000010:1372731:1373889:- [translate_table: standard]	Symbols: | PPPDE putative thiol peptidase family protein | chr4:13083677-13084989 FORWARD LENGTH=255	-
TR10419|c0_g1_i1	gi|567197801|ref|XP_006406669.1	3e-80	gi|49660162|gb|AY600573.1	0	sp|Q6DR24|Y3795_ARATH	2e-65	Bra001691	2e-78	AT3G17950.1	2e-66	-	-	GO:0008150,GO:0009741,	2e-65	hypothetical protein EUTSA_v10021515mg [Eutrema salsugineum]	Arabidopsis thaliana hypothetical protein (At3g17950) mRNA, complete cds, alternatively spliced	Uncharacterized protein At3g17950 OS=Arabidopsis thaliana GN=Y-3 PE=1 SV=1	[mRNA] locus=Scaffold000001:9106529:9107311:+ [translate_table: standard]	Symbols: | unknown protein; FUNCTIONS IN: molecular_function unknown; INVOLVED IN: biological_process unknown; LOCATED IN: chloroplast; EXPRESSED IN: 17 plant structures; EXPRESSED DURING: 10 growth stages; Has 63 Blast hits to 63 proteins in 12 species: Archae - 0; Bacteria - 0; Metazoa - 0; Fungi - 0; Plants - 63; Viruses - 0; Other Eukaryotes - 0 (source: NCBI BLink). | chr3:6146311-6147169 FO…	-
TR10419|c0_g1_i2	gi|567197801|ref|XP_006406669.1	3e-43	-	-	sp|Q6DR24|Y3795_ARATH	2e-35	Bra001691	2e-45	AT3G17950.2	2e-36	-	-	GO:0008150,GO:0009741,	2e-35	hypothetical protein EUTSA_v10021515mg [Eutrema salsugineum]	-	Uncharacterized protein At3g17950 OS=Arabidopsis thaliana GN=Y-3 PE=1 SV=1	[mRNA] locus=Scaffold000001:9106529:9107311:+ [translate_table: standard]	Symbols: | unknown protein; FUNCTIONS IN: molecular_function unknown; INVOLVED IN: biological_process unknown; LOCATED IN: chloroplast; EXPRESSED IN: 17 plant structures; EXPRESSED DURING: 10 growth stages; Has 35333 Blast hits to 34131 proteins in 2444 species: Archae - 798; Bacteria - 22429; Metazoa - 974; Fungi - 991; Plants - 531; Viruses - 0; Other Eukaryotes - 9610 (source: NCBI BLink). | c…	-
TR10420|c0_g1_i1	gi|727482000|ref|XP_010416858.1	2e-157	gi|145360174|ref|NM_127685.3	0	sp|Q8H110|XCT_ARATH	5e-121	Bra031165	4e-134	AT2G21150.1	5e-122	-	-	GO:0005634,GO:0009637,GO:0009640,GO:0009793,GO:0009845,GO:0009873,GO:0009909,GO:0009933,GO:0010099,GO:0010114,GO:0010162,GO:0010182,GO:0010228,GO:0016567,GO:0019915,GO:0035196,GO:0042752,GO:0048511,GO:0050826,	5e-121	PREDICTED: protein XAP5 CIRCADIAN TIMEKEEPER-like isoform X2 [Camelina sativa]	Arabidopsis thaliana protein XAP5 CIRCADIAN TIMEKEEPER mRNA, complete cds	Protein XAP5 CIRCADIAN TIMEKEEPER OS=Arabidopsis thaliana GN=XCT PE=1 SV=1	[mRNA] locus=Scaffold000074:923509:925793:+ [translate_table: standard]	Symbols: XCT | XAP5 family protein | chr2:9065397-9067921 FORWARD LENGTH=337	-
TR10421|c0_g1_i1	gi|567190178|ref|XP_006404573.1	2e-150	gi|565472255|ref|XM_006293868.1	0	sp|Q8W4G3|MATE4_ARATH	2e-114	Bra031182	7e-131	AT2G21340.1	2e-115	gi|159043397|ref|YP_001532191.1	2e-07	GO:0006855,GO:0009507,GO:0009536,GO:0009941,GO:0015238,GO:0015297,GO:0016020,GO:0016021,GO:0031969,GO:0055085,	2e-114	hypothetical protein EUTSA_v10000106mg [Eutrema salsugineum]	Capsella rubella hypothetical protein (CARUB_v10022921mg) mRNA, complete cds	MATE efflux family protein 4, chloroplastic OS=Arabidopsis thaliana GN=DTX46 PE=2 SV=1	[mRNA] locus=Scaffold000074:1020278:1023244:+ [translate_table: standard]	Symbols: | MATE efflux family protein | chr2:9132629-9136236 FORWARD LENGTH=559	MATE efflux family protein [Dinoroseobacter shibae DFL 12 = DSM 16493]
TR10421|c0_g2_i1	gi|567190185|ref|XP_006404575.1	5e-65	gi|567190184|ref|XM_006404512.1	9e-143	sp|Q8W4G3|MATE4_ARATH	2e-53	Bra031182	2e-63	AT2G21340.1	2e-54	gi|159043397|ref|YP_001532191.1	6e-06	GO:0006855,GO:0009507,GO:0009536,GO:0009941,GO:0015238,GO:0015297,GO:0016020,GO:0016021,GO:0031969,GO:0055085,	2e-53	hypothetical protein EUTSA_v10000106mg [Eutrema salsugineum]	Eutrema salsugineum hypothetical protein (EUTSA_v10000106mg) mRNA, complete cds	MATE efflux family protein 4, chloroplastic OS=Arabidopsis thaliana GN=DTX46 PE=2 SV=1	[mRNA] locus=Scaffold000074:1020278:1023244:+ [translate_table: standard]	Symbols: | MATE efflux family protein | chr2:9132629-9136236 FORWARD LENGTH=559	MATE efflux family protein [Dinoroseobacter shibae DFL 12 = DSM 16493]
TR10422|c0_g2_i1	gi|565459656|ref|XP_006287827.1	3e-19	gi|297811724|ref|XM_002873700.1	2e-52	sp|Q94AS5|ICME_ARATH	3e-17	Bra023542	4e-21	AT5G15860.2	2e-18	-	-	GO:0000139,GO:0005783,GO:0005789,GO:0005794,GO:0008152,GO:0009062,GO:0010296,GO:0016020,GO:0016021,GO:0016787,GO:0052689,	3e-17	hypothetical protein CARUB_v10001044mg [Capsella rubella]	Arabidopsis lyrata subsp. lyrata predicted protein, mRNA	Isoprenylcysteine alpha-carbonyl methylesterase ICME OS=Arabidopsis thaliana GN=ICME PE=2 SV=1	[mRNA] locus=Scaffold000041:1093204:1095963:- [translate_table: standard]	Symbols: ATPCME, PCME | prenylcysteine methylesterase | chr5:5179394-5181263 REVERSE LENGTH=299	-
TR10422|c1_g1_i1	gi|565459656|ref|XP_006287827.1	0	gi|297811724|ref|XM_002873700.1	0	sp|Q94AS5|ICME_ARATH	3e-153	Bra023542	0	AT5G15860.1	3e-154	gi|357385900|ref|YP_004900624.1	6e-23	GO:0000139,GO:0005783,GO:0005789,GO:0005794,GO:0008152,GO:0009062,GO:0010296,GO:0016020,GO:0016021,GO:0016787,GO:0052689,	3e-153	hypothetical protein CARUB_v10001044mg [Capsella rubella]	Arabidopsis lyrata subsp. lyrata predicted protein, mRNA	Isoprenylcysteine alpha-carbonyl methylesterase ICME OS=Arabidopsis thaliana GN=ICME PE=2 SV=1	[mRNA] locus=Scaffold000041:1093204:1095963:- [translate_table: standard]	Symbols: ATPCME, PCME | prenylcysteine methylesterase | chr5:5178676-5181263 REVERSE LENGTH=427	esterase [Pelagibacterium halotolerans B2]
TR10423|c0_g2_i1	gi|802641235|ref|XP_012079157.1	1e-11	gi|567136214|ref|XM_006393830.1	1e-58	-	-	Bra037136	1e-11	AT5G66930.3	3e-12	-	-	-	-	PREDICTED: meiotically up-regulated gene 66 protein isoform X1 [Jatropha curcas]	Eutrema salsugineum hypothetical protein (EUTSA_v10005270mg) mRNA, partial cds	-	[mRNA] locus=Scaffold000126:119101:120515:- [translate_table: standard]	Symbols: | unknown protein; FUNCTIONS IN: molecular_function unknown; INVOLVED IN: biological_process unknown; LOCATED IN: cellular_component unknown; EXPRESSED IN: 24 plant structures; EXPRESSED DURING: 15 growth stages; CONTAINS InterPro DOMAIN/s: Protein of unknown function DUF1649 (InterPro:IPR012445); Has 247 Blast hits to 247 proteins in 111 species: Archae - 0; Bacteria - 0; Metazoa - 89; …	-
TR10423|c1_g1_i1	gi|565434819|ref|XP_006281084.1	3e-36	gi|297797680|ref|XM_002866679.1	2e-82	-	-	Bra037136	2e-37	AT5G66930.2	2e-32	-	-	-	-	hypothetical protein CARUB_v10027114mg [Capsella rubella]	Arabidopsis lyrata subsp. lyrata hypothetical protein, mRNA	-	[mRNA] locus=Scaffold000126:119101:120515:- [translate_table: standard]	Symbols: | unknown protein; CONTAINS InterPro DOMAIN/s: Protein of unknown function DUF1649 (InterPro:IPR012445); Has 251 Blast hits to 251 proteins in 113 species: Archae - 0; Bacteria - 0; Metazoa - 91; Fungi - 85; Plants - 58; Viruses - 0; Other Eukaryotes - 17 (source: NCBI BLink). | chr5:26725997-26727549 FORWARD LENGTH=215	-
TR10424|c0_g1_i1	gi|565434797|ref|XP_006281077.1	2e-116	gi|78370065|gb|DQ226909.1	0	-	-	Bra035303	4e-119	AT5G42570.1	5e-90	-	-	-	-	hypothetical protein CARUB_v10027105mg [Capsella rubella]	Boechera divaricarpa isolate SLW-E-B01 mRNA sequence	-	[mRNA] locus=Scaffold000103:161704:162776:- [translate_table: standard]	Symbols: | B-cell receptor-associated 31-like | chr5:17021459-17022497 REVERSE LENGTH=218	-
TR10425|c0_g1_i1	gi|674246924|gb|KFK39689.1	8e-52	gi|565478397|ref|XM_006296777.1	2e-73	sp|P30182|TOP2_ARATH	1e-40	Bra011071	5e-48	AT3G23890.2	7e-42	-	-	GO:0000166,GO:0000226,GO:0000712,GO:0000819,GO:0000911,GO:0003677,GO:0003916,GO:0003918,GO:0005524,GO:0005634,GO:0006259,GO:0006260,GO:0006265,GO:0006268,GO:0006270,GO:0006275,GO:0006306,GO:0006342,GO:0008283,GO:0009330,GO:0009909,GO:0009957,GO:0010583,GO:0016458,GO:0016572,GO:0016853,GO:0034968,GO:0044774,GO:0046872,GO:0051225,GO:0051567,GO:0051726,GO:0009295,	1e-40	hypothetical protein AALP_AA3G276300, partial [Arabis alpina]	Capsella rubella hypothetical protein (CARUB_v10012826mg) mRNA, complete cds	DNA topoisomerase 2 OS=Arabidopsis thaliana GN=TOP2 PE=2 SV=2	[mRNA] locus=Scaffold000011:275994:281644:+ [translate_table: standard]	Symbols: TOPII, ATTOPII | topoisomerase II | chr3:8624931-8631106 FORWARD LENGTH=1438	-
TR10425|c1_g1_i1	gi|567218532|ref|XP_006412895.1	5e-62	-	-	sp|P30182|TOP2_ARATH	2e-49	Bra011071	2e-64	AT3G23890.2	1e-50	-	-	GO:0000166,GO:0000226,GO:0000712,GO:0000819,GO:0000911,GO:0003677,GO:0003916,GO:0003918,GO:0005524,GO:0005634,GO:0006259,GO:0006260,GO:0006265,GO:0006268,GO:0006270,GO:0006275,GO:0006306,GO:0006342,GO:0008283,GO:0009330,GO:0009909,GO:0009957,GO:0010583,GO:0016458,GO:0016572,GO:0016853,GO:0034968,GO:0044774,GO:0046872,GO:0051225,GO:0051567,GO:0051726,GO:0009295,	2e-49	hypothetical protein EUTSA_v10024219mg [Eutrema salsugineum]	-	DNA topoisomerase 2 OS=Arabidopsis thaliana GN=TOP2 PE=2 SV=2	[mRNA] locus=Scaffold000011:275994:281644:+ [translate_table: standard]	Symbols: TOPII, ATTOPII | topoisomerase II | chr3:8624931-8631106 FORWARD LENGTH=1438	-
TR10425|c2_g1_i1	gi|567218532|ref|XP_006412895.1	2e-22	gi|567218531|ref|XM_006412832.1	2e-31	sp|P30182|TOP2_ARATH	2e-18	Bra011071	3e-19	AT3G23890.2	1e-19	-	-	GO:0000166,GO:0000226,GO:0000712,GO:0000819,GO:0000911,GO:0003677,GO:0003916,GO:0003918,GO:0005524,GO:0005634,GO:0006259,GO:0006260,GO:0006265,GO:0006268,GO:0006270,GO:0006275,GO:0006306,GO:0006342,GO:0008283,GO:0009330,GO:0009909,GO:0009957,GO:0010583,GO:0016458,GO:0016572,GO:0016853,GO:0034968,GO:0044774,GO:0046872,GO:0051225,GO:0051567,GO:0051726,GO:0009295,	2e-18	hypothetical protein EUTSA_v10024219mg [Eutrema salsugineum]	Eutrema salsugineum hypothetical protein (EUTSA_v10024219mg) mRNA, complete cds	DNA topoisomerase 2 OS=Arabidopsis thaliana GN=TOP2 PE=2 SV=2	[mRNA] locus=Scaffold000011:275994:281644:+ [translate_table: standard]	Symbols: TOPII, ATTOPII | topoisomerase II | chr3:8624931-8631106 FORWARD LENGTH=1438	-
TR10427|c0_g1_i1	gi|297797253|ref|XP_002866511.1	9e-62	gi|297797252|ref|XM_002866465.1	3e-132	sp|Q501G6|CSPLY_ARATH	2e-50	Bra010125	4e-61	AT5G62820.1	2e-51	-	-	GO:0003954,GO:0005886,GO:0016020,GO:0016021,GO:0051536,GO:0055114,	2e-50	hypothetical protein ARALYDRAFT_919556 [Arabidopsis lyrata subsp. lyrata]	Arabidopsis lyrata subsp. lyrata hypothetical protein, mRNA	CASP-like protein 4A2 OS=Arabidopsis thaliana GN=At5g62820 PE=2 SV=1	[mRNA] locus=Scaffold000009:3197018:3198017:- [translate_table: standard]	Symbols: | Uncharacterised protein family (UPF0497) | chr5:25223828-25224898 REVERSE LENGTH=297	-
TR10427|c1_g1_i1	gi|15241975|ref|NP_201088.1	4e-26	gi|567137907|ref|XM_006394286.1	4e-70	sp|Q501G6|CSPLY_ARATH	2e-23	Bra010125	2e-26	AT5G62820.1	1e-24	-	-	GO:0003954,GO:0005886,GO:0016020,GO:0016021,GO:0051536,GO:0055114,	2e-23	uncharacterized protein [Arabidopsis thaliana]	Eutrema salsugineum hypothetical protein (EUTSA_v10004696mg) mRNA, complete cds	CASP-like protein 4A2 OS=Arabidopsis thaliana GN=At5g62820 PE=2 SV=1	[mRNA] locus=Scaffold000009:3197018:3198017:- [translate_table: standard]	Symbols: | Uncharacterised protein family (UPF0497) | chr5:25223828-25224898 REVERSE LENGTH=297	-
TR10428|c1_g1_i1	gi|567120631|ref|XP_006390181.1	3e-48	gi|567120630|ref|XM_006390119.1	5e-103	sp|Q8LF80|CKB21_ARATH	1e-39	Bra015735	3e-49	AT1G76540.1	1e-40	-	-	GO:0000086,GO:0000166,GO:0000226,GO:0000278,GO:0000280,GO:0000307,GO:0000911,GO:0004672,GO:0004674,GO:0004693,GO:0005515,GO:0005524,GO:0006275,GO:0006342,GO:0006468,GO:0008283,GO:0008353,GO:0009755,GO:0009934,GO:0010389,GO:0010440,GO:0010583,GO:0016301,GO:0016310,GO:0016572,GO:0016740,GO:0042023,GO:0045736,GO:0051225,GO:0051567,	1e-39	hypothetical protein EUTSA_v10018908mg [Eutrema salsugineum]	Eutrema salsugineum hypothetical protein (EUTSA_v10018908mg) mRNA, complete cds	Cyclin-dependent kinase B2-1 OS=Arabidopsis thaliana GN=CDKB2-1 PE=1 SV=2	[mRNA] locus=Scaffold000019:610548:612207:+ [translate_table: standard]	Symbols: CDKB2;1 | cyclin-dependent kinase B2;1 | chr1:28720554-28722351 REVERSE LENGTH=313	-
TR10429|c0_g1_i1	gi|30686502|ref|NP_850841.1	0	gi|30686501|ref|NM_180510.1	0	sp|Q7ZTL7|BCS1_XENLA	1e-30	Bra023635	0	AT5G17760.1	0	gi|434388384|ref|YP_007098995.1	1e-29	GO:0000166,GO:0005524,GO:0005739,GO:0005743,GO:0016020,GO:0016021,GO:0034551,	1e-30	P-loop containing nucleoside triphosphate hydrolases superfamily protein [Arabidopsis thaliana]	Arabidopsis thaliana P-loop containing nucleoside triphosphate hydrolases superfamily protein mRNA, complete cds	Mitochondrial chaperone BCS1 OS=Xenopus laevis GN=bcs1l PE=2 SV=1	[mRNA] locus=Scaffold000041:1533946:1535845:- [translate_table: standard]	Symbols: | P-loop containing nucleoside triphosphate hydrolases superfamily protein | chr5:5860591-5862301 REVERSE LENGTH=505	AAA+ family ATPase [Chamaesiphon minutus PCC 6605]
TR10430|c0_g1_i1	gi|18394114|ref|NP_563951.1	2e-14	gi|565491511|ref|XM_006303333.1	4e-100	sp|P25865|UBC1_ARATH	3e-14	Bra026833	2e-17	AT1G14400.2	3e-15	-	-	GO:0000166,GO:0000209,GO:0004842,GO:0005524,GO:0005737,GO:0006281,GO:0006301,GO:0006511,GO:0006605,GO:0006623,GO:0006661,GO:0010228,GO:0016197,GO:0016567,GO:0016874,GO:0031625,GO:0033523,GO:0043161,GO:0061025,GO:0061630,	3e-14	ubiquitin-conjugating enzyme E2 1 [Arabidopsis thaliana]	Capsella rubella hypothetical protein (CARUB_v10010548mg) mRNA, complete cds	Ubiquitin-conjugating enzyme E2 1 OS=Arabidopsis thaliana GN=UBC1 PE=1 SV=1	[mRNA] locus=Scaffold000053:769110:769872:+ [translate_table: standard]	Symbols: UBC1, ATUBC1 | ubiquitin carrier protein 1 | chr1:4927294-4928136 REVERSE LENGTH=152	-
TR10431|c0_g1_i1	gi|12321357|gb|AAG50753.1|AC079733_21	4e-105	gi|334183390|ref|NM_104567.2	0	sp|F4I114|Y1960_ARATH	2e-53	Bra035472	9e-92	AT1G57700.1	2e-87	gi|220918814|ref|YP_002494118.1	8e-07	GO:0000166,GO:0004672,GO:0004674,GO:0005524,GO:0006468,GO:0009957,GO:0016301,GO:0016310,GO:0016740,	2e-53	CRK1 protein, putative [Arabidopsis thaliana]	Arabidopsis thaliana Protein kinase superfamily protein mRNA, complete cds	Probable serine/threonine-protein kinase At1g09600 OS=Arabidopsis thaliana GN=At1g09600 PE=3 SV=1	[mRNA] locus=Scaffold000105:744826:747469:+ [translate_table: standard]	Symbols: | Protein kinase superfamily protein | chr1:21371051-21373860 FORWARD LENGTH=692	serine/threonine protein kinase [Anaeromyxobacter dehalogenans 2CP-1]
TR10432|c0_g1_i1	gi|3176667|gb|AAC18791.1	4e-07	-	-	-	-	Bra004226	1e-09	AT1G67440.1	2e-09	-	-	-	-	Similar to hypothetical 41.9KD protein gb|1001369 from sequence of Synechocystis sp. gb|D64006 [Arabidopsis thaliana]	-	-	[mRNA] locus=Scaffold000003:6087994:6089989:- [translate_table: standard]	Symbols: emb1688 | Minichromosome maintenance (MCM2/3/5) family protein | chr1:25263905-25265551 REVERSE LENGTH=433	-
TR10432|c0_g2_i1	gi|3176667|gb|AAC18791.1	6e-07	-	-	-	-	Bra004226	2e-09	AT1G67440.1	2e-09	-	-	-	-	Similar to hypothetical 41.9KD protein gb|1001369 from sequence of Synechocystis sp. gb|D64006 [Arabidopsis thaliana]	-	-	[mRNA] locus=Scaffold000003:6087994:6089989:- [translate_table: standard]	Symbols: emb1688 | Minichromosome maintenance (MCM2/3/5) family protein | chr1:25263905-25265551 REVERSE LENGTH=433	-
TR10432|c1_g1_i1	gi|42563017|ref|NP_176911.2	5e-38	gi|42563016|ref|NM_105411.3	2e-103	-	-	Bra004226	1e-39	AT1G67440.1	1e-34	-	-	-	-	protein EMBRYO DEFECTIVE 1688 [Arabidopsis thaliana]	Arabidopsis thaliana protein EMBRYO DEFECTIVE 1688 mRNA, complete cds	-	[mRNA] locus=Scaffold000003:6087994:6089989:- [translate_table: standard]	Symbols: emb1688 | Minichromosome maintenance (MCM2/3/5) family protein | chr1:25263905-25265551 REVERSE LENGTH=433	-
TR10433|c0_g1_i1	gi|4966346|gb|AAD34677.1|AC006341_5	2e-132	gi|297844547|ref|XM_002890109.1	0	sp|Q0WW40|FBK5_ARATH	4e-110	Bra016641	3e-125	AT1G16250.1	3e-111	gi|297565110|ref|YP_003684082.1	2e-10	-	-	Contains two PF|01344 Kelch motif domains [Arabidopsis thaliana]	Arabidopsis lyrata subsp. lyrata kelch repeat-containing F-box family protein, mRNA	F-box/kelch-repeat protein At1g16250 OS=Arabidopsis thaliana GN=At1g16250 PE=2 SV=1	[mRNA] locus=Scaffold000020:1763004:1766685:- [translate_table: standard]	Symbols: | Galactose oxidase/kelch repeat superfamily protein | chr1:5557214-5558697 FORWARD LENGTH=383	Kelch repeat-containing protein [Meiothermus silvanus DSM 9946]
TR10434|c0_g1_i4	gi|685276055|ref|XP_009128986.1	8e-145	gi|567168729|ref|XM_006398401.1	0	sp|Q94B74|NUDT2_ARATH	1e-136	Bra017472	3e-141	AT5G47650.1	1e-137	gi|119946752|ref|YP_944432.1	3e-36	GO:0000210,GO:0005829,GO:0006979,GO:0008152,GO:0016787,GO:0046872,GO:0047631,GO:0051287,	1e-136	PREDICTED: nudix hydrolase 2 isoform X1 [Brassica rapa]	Eutrema salsugineum hypothetical protein (EUTSA_v10000989mg) mRNA, complete cds	Nudix hydrolase 2 OS=Arabidopsis thaliana GN=NUDT2 PE=1 SV=1	[mRNA] locus=Scaffold000022:1326853:1328533:+ [translate_table: standard]	Symbols: ATNUDT2, ATNUDX2, NUDT2 | nudix hydrolase homolog 2 | chr5:19310391-19312084 REVERSE LENGTH=278	ADP-ribose pyrophosphatase [Psychromonas ingrahamii 37]
TR10435|c0_g1_i1	gi|6729048|gb|AAF27044.1|AC009177_34	2e-102	gi|334185097|ref|NM_001202884.1	0	sp|Q6A333|ALY2_ARATH	7e-85	Bra039443	2e-79	AT3G05380.4	6e-86	-	-	GO:0003677,GO:0005515,GO:0005634,GO:0006351,GO:0007049,GO:0017053,	7e-85	unknown protein, 3' partial [Arabidopsis thaliana]	Arabidopsis thaliana protein ALWAYS EARLY 2 mRNA, complete cds	Protein ALWAYS EARLY 2 OS=Arabidopsis thaliana GN=ALY2 PE=1 SV=1	[mRNA] locus=Scaffold000165:144602:149374:- [translate_table: standard]	Symbols: ALY2 | DIRP ;Myb-like DNA-binding domain | chr3:1540562-1546139 FORWARD LENGTH=1052	-
TR10439|c0_g1_i1	gi|19347724|gb|AAL86288.1	4e-119	gi|565478493|ref|XM_006296825.1	0	sp|Q6A333|ALY2_ARATH	6e-97	Bra039443	2e-115	AT3G05380.4	6e-98	-	-	GO:0003677,GO:0005515,GO:0005634,GO:0006351,GO:0007049,GO:0017053,	6e-97	unknown protein [Arabidopsis thaliana]	Capsella rubella hypothetical protein (CARUB_v10012879mg) mRNA, complete cds	Protein ALWAYS EARLY 2 OS=Arabidopsis thaliana GN=ALY2 PE=1 SV=1	[mRNA] locus=Scaffold000165:144602:149374:- [translate_table: standard]	Symbols: ALY2 | DIRP ;Myb-like DNA-binding domain | chr3:1540562-1546139 FORWARD LENGTH=1052	-
TR1043|c0_g1_i1	gi|727538716|ref|XP_010443211.1	8e-173	gi|297793044|ref|XM_002864361.1	0	sp|Q9FM68|BAM4_ARATH	4e-138	Bra035586	3e-169	AT5G55700.1	4e-139	gi|337745723|ref|YP_004639885.1	7e-17	GO:0000272,GO:0005975,GO:0005983,GO:0006914,GO:0009507,GO:0009536,GO:0016161,	4e-138	PREDICTED: inactive beta-amylase 4, chloroplastic-like [Camelina sativa]	Arabidopsis lyrata subsp. lyrata beta-amylase 6 (BMY6), mRNA	Inactive beta-amylase 4, chloroplastic OS=Arabidopsis thaliana GN=BAM4 PE=2 SV=1	[mRNA] locus=Scaffold000107:233346:235847:+ [translate_table: standard]	Symbols: BMY6, BAM4 | beta-amylase 4 | chr5:22551873-22554702 FORWARD LENGTH=531	thermophilic beta-amylase [Paenibacillus mucilaginosus KNP414]
TR10440|c0_g1_i1	gi|297802278|ref|XP_002869023.1	3e-93	gi|565449466|ref|XM_006285361.1	6e-174	-	-	Bra011707	2e-90	AT4G36790.1	9e-77	gi|320160906|ref|YP_004174130.1	3e-08	-	-	predicted protein [Arabidopsis lyrata subsp. lyrata]	Capsella rubella hypothetical protein (CARUB_v10006840mg) mRNA, complete cds	-	[mRNA] locus=Scaffold000011:3420588:3422650:+ [translate_table: standard]	Symbols: | Major facilitator superfamily protein | chr4:17336360-17338304 FORWARD LENGTH=489	major facilitator superfamily transporter [Anaerolinea thermophila UNI-1]
TR10440|c1_g1_i1	gi|297802278|ref|XP_002869023.1	8e-73	gi|565446211|ref|XM_006284537.1	2e-134	-	-	Bra011707	6e-72	AT4G36790.1	8e-61	-	-	-	-	predicted protein [Arabidopsis lyrata subsp. lyrata]	Capsella rubella hypothetical protein (CARUB_v10005831mg) mRNA, complete cds	-	[mRNA] locus=Scaffold000011:3420588:3422650:+ [translate_table: standard]	Symbols: | Major facilitator superfamily protein | chr4:17336360-17338304 FORWARD LENGTH=489	-
TR10442|c0_g1_i1	gi|22531104|gb|AAM97056.1	3e-49	gi|332002898|gb|CP002688.1	9e-107	-	-	Bra009377	1e-50	AT5G09320.1	2e-41	-	-	-	-	putative protein [Arabidopsis thaliana]	Arabidopsis thaliana chromosome 5, complete sequence	-	[mRNA] locus=Scaffold000008:3595034:3595868:- [translate_table: standard]	Symbols: VPS9B | Vacuolar sorting protein 9 (VPS9) domain | chr5:2889007-2892016 REVERSE LENGTH=712	-
TR10443|c0_g1_i1	gi|297842843|ref|XP_002889303.1	5e-53	gi|186496631|ref|NM_106674.2	1e-119	-	-	Bra008485	5e-33	AT1G80245.3	3e-42	-	-	-	-	hypothetical protein ARALYDRAFT_316935 [Arabidopsis lyrata subsp. lyrata]	Arabidopsis thaliana Spc97 / Spc98 family of spindle pole body (SBP) component mRNA, complete cds	-	[mRNA] locus=Scaffold000007:4540175:4545904:- [translate_table: standard]	Symbols: | Spc97 / Spc98 family of spindle pole body (SBP) component | chr1:30174547-30175217 FORWARD LENGTH=127	-
TR10445|c0_g1_i1	gi|727500805|ref|XP_010426418.1	5e-72	gi|334185833|ref|NM_114773.4	8e-174	sp|Q0WMN5|Y3913_ARATH	4e-57	Bra018005	6e-59	AT3G49140.1	4e-58	-	-	GO:0010181,GO:0016491,GO:0055114,	4e-57	PREDICTED: uncharacterized protein At3g49140 [Camelina sativa]	Arabidopsis thaliana uncharacterized protein mRNA, complete cds	Uncharacterized protein At3g49140 OS=Arabidopsis thaliana GN=At3g49140 PE=1 SV=2	[mRNA] locus=Scaffold000024:676966:679866:+ [translate_table: standard]	Symbols: | Pentatricopeptide repeat (PPR) superfamily protein | chr3:18212187-18215557 REVERSE LENGTH=499	-
TR10447|c0_g1_i1	gi|15238295|ref|NP_201297.1	3e-39	gi|332002898|gb|CP002688.1	2e-113	sp|Q9SPL2|CIP8_ARATH	3e-35	Bra037800	3e-28	AT5G64920.1	3e-36	-	-	GO:0005515,GO:0005737,GO:0008270,GO:0016567,GO:0016874,GO:0046872,	3e-35	COP1-interacting protein 8 [Arabidopsis thaliana]	Arabidopsis thaliana chromosome 5, complete sequence	E3 ubiquitin-protein ligase CIP8 OS=Arabidopsis thaliana GN=CIP8 PE=1 SV=1	[mRNA] locus=Scaffold000133:262450:263358:- [translate_table: standard]	Symbols: CIP8 | COP1-interacting protein 8 | chr5:25944338-25945342 REVERSE LENGTH=334	-
TR10448|c0_g1_i1	gi|763746113|gb|KJB13552.1	5e-47	gi|567179301|ref|XM_006401494.1	9e-96	sp|Q9LFV3|Y5157_ARATH	1e-23	Bra002974	1e-49	AT5G54590.2	3e-39	-	-	GO:0000166,GO:0001653,GO:0004672,GO:0004674,GO:0004675,GO:0005524,GO:0005622,GO:0005886,GO:0006468,GO:0006612,GO:0007178,GO:0009506,GO:0009755,GO:0010363,GO:0016020,GO:0016021,GO:0016301,GO:0016310,GO:0016740,GO:0030968,GO:0031625,GO:0043069,GO:0046777,GO:0061025,	1e-23	hypothetical protein B456_002G080700 [Gossypium raimondii]	Eutrema salsugineum hypothetical protein (EUTSA_v10013594mg) mRNA, complete cds	Probable leucine-rich repeat receptor-like serine/threonine-protein kinase At5g15730 OS=Arabidopsis thaliana GN=At5g15730 PE=2 SV=1	[mRNA] locus=Scaffold000002:6455510:6457517:- [translate_table: standard]	Symbols: CRLK1 | Protein kinase superfamily protein | chr5:22180480-22182698 FORWARD LENGTH=440	-
TR10448|c1_g1_i1	gi|30696478|ref|NP_851189.1	8e-74	gi|30696479|ref|NM_124840.2	1e-130	sp|Q9LFV3|Y5157_ARATH	1e-18	Bra002974	1e-68	AT5G54590.2	3e-59	-	-	GO:0000166,GO:0001653,GO:0004672,GO:0004674,GO:0004675,GO:0005524,GO:0005622,GO:0005886,GO:0006468,GO:0006612,GO:0007178,GO:0009506,GO:0009755,GO:0010363,GO:0016020,GO:0016021,GO:0016301,GO:0016310,GO:0016740,GO:0030968,GO:0031625,GO:0043069,GO:0046777,GO:0061025,	1e-18	calcium/calmodulin-regulated receptor-like kinase [Arabidopsis thaliana]	Arabidopsis thaliana calcium/calmodulin-regulated receptor-like kinase mRNA, complete cds	Probable leucine-rich repeat receptor-like serine/threonine-protein kinase At5g15730 OS=Arabidopsis thaliana GN=At5g15730 PE=2 SV=1	[mRNA] locus=Scaffold000002:6455510:6457517:- [translate_table: standard]	Symbols: CRLK1 | Protein kinase superfamily protein | chr5:22180480-22182698 FORWARD LENGTH=440	-
TR10449|c0_g1_i1	gi|727624070|ref|XP_010482879.1	1e-73	gi|297796342|ref|XM_002866010.1	0	sp|Q9FH32|AT18F_ARATH	4e-60	Bra029008	4e-66	AT5G54730.1	4e-61	-	-	GO:0003674,GO:0005737,GO:0005773,GO:0005774,GO:0006810,GO:0006914,GO:0015031,GO:0016020,GO:0016036,GO:0019375,GO:0034045,GO:0042594,GO:0042631,	4e-60	PREDICTED: autophagy-related protein 18f-like [Camelina sativa]	Arabidopsis lyrata subsp. lyrata hypothetical protein, mRNA	Autophagy-related protein 18f OS=Arabidopsis thaliana GN=ATG18F PE=2 SV=1	[mRNA] locus=Scaffold000064:424281:427238:+ [translate_table: standard]	Symbols: ATATG18F, ATG18F, G18F | homolog of yeast autophagy 18 (ATG18) F | chr5:22233977-22236804 REVERSE LENGTH=763	-
TR1044|c0_g1_i1	gi|567175319|ref|XP_006400396.1	6e-44	gi|565458957|ref|XM_006287416.1	1e-101	sp|Q8GWB7|GUX6_ARATH	2e-36	Bra006462	1e-45	AT5G18480.1	3e-37	-	-	GO:0000139,GO:0005768,GO:0005794,GO:0005802,GO:0015020,GO:0016020,GO:0016021,GO:0016740,GO:0016757,GO:0046513,GO:0046872,GO:1990482,	2e-36	hypothetical protein EUTSA_v10013196mg [Eutrema salsugineum]	Capsella rubella hypothetical protein (CARUB_v10000689mg) mRNA, complete cds	Inositol phosphorylceramide glucuronosyltransferase 1 OS=Arabidopsis thaliana GN=IPUT1 PE=1 SV=1	[mRNA] locus=Scaffold000005:3592002:3594300:- [translate_table: standard]	Symbols: PGSIP6 | plant glycogenin-like starch initiation protein 6 | chr5:6131307-6133787 REVERSE LENGTH=537	-
TR10450|c0_g1_i1	gi|565466366|ref|XP_006291063.1	3e-74	gi|565466365|ref|XM_006291001.1	0	sp|Q9M354|AGD6_ARATH	8e-59	Bra007020	2e-66	AT3G53710.2	9e-60	-	-	GO:0005096,GO:0005634,GO:0005829,GO:0030244,GO:0043547,GO:0046872,GO:0048193,	8e-59	hypothetical protein CARUB_v10017178mg [Capsella rubella]	Capsella rubella hypothetical protein (CARUB_v10017178mg) mRNA, complete cds	Probable ADP-ribosylation factor GTPase-activating protein AGD6 OS=Arabidopsis thaliana GN=AGD6 PE=1 SV=1	[mRNA] locus=Scaffold000006:956098:958290:- [translate_table: standard]	Symbols: AGD6 | ARF-GAP domain 6 | chr3:19903730-19905419 REVERSE LENGTH=459	-
TR10452|c0_g2_i1	gi|227202602|dbj|BAH56774.1	3e-13	gi|332656411|gb|CP002687.1	6e-63	sp|Q93YW0|EXEC1_ARATH	6e-12	Bra034578	1e-15	AT4G33630.2	4e-13	-	-	GO:0000302,GO:0009507,GO:0009536,GO:0010039,GO:0010343,GO:0042651,GO:0055072,	6e-12	AT4G33630 [Arabidopsis thaliana]	Arabidopsis thaliana chromosome 4, complete genome	Protein EXECUTER 1, chloroplastic OS=Arabidopsis thaliana GN=EX1 PE=1 SV=1	[mRNA] locus=Scaffold000097:270468:273815:+ [translate_table: standard]	Symbols: EX1 | Protein of unknown function (DUF3506) | chr4:16155560-16159094 FORWARD LENGTH=684	-
TR10452|c0_g2_i2	gi|727548631|ref|XP_010447214.1	2e-12	gi|332656411|gb|CP002687.1	2e-55	sp|Q93YW0|EXEC1_ARATH	6e-12	Bra034578	4e-15	AT4G33630.2	7e-13	-	-	GO:0000302,GO:0009507,GO:0009536,GO:0010039,GO:0010343,GO:0042651,GO:0055072,	6e-12	PREDICTED: protein EXECUTER 1, chloroplastic [Camelina sativa]	Arabidopsis thaliana chromosome 4, complete genome	Protein EXECUTER 1, chloroplastic OS=Arabidopsis thaliana GN=EX1 PE=1 SV=1	[mRNA] locus=Scaffold000097:270468:273815:+ [translate_table: standard]	Symbols: EX1 | Protein of unknown function (DUF3506) | chr4:16155560-16159094 FORWARD LENGTH=684	-
TR10453|c0_g1_i1	gi|727556051|ref|XP_010450195.1	0	gi|565441164|ref|XM_006283019.1	0	-	-	Bra032713	2e-174	AT4G13550.1	3e-145	-	-	-	-	PREDICTED: uncharacterized protein LOC104732360 isoform X3 [Camelina sativa]	Capsella rubella hypothetical protein (CARUB_v10004094mg) mRNA, complete cds	-	[mRNA] locus=Scaffold000083:470546:475608:- [translate_table: standard]	Symbols: | triglyceride lipases;triglyceride lipases | chr4:7871251-7876160 REVERSE LENGTH=715	-
TR10454|c0_g1_i1	gi|674246673|gb|KFK39438.1	6e-43	gi|567196447|ref|XM_006406227.1	5e-59	-	-	Bra031270	5e-33	AT3G21290.1	3e-28	-	-	-	-	hypothetical protein AALP_AA3G244900 [Arabis alpina]	Eutrema salsugineum hypothetical protein (EUTSA_v10019924mg) mRNA, complete cds	-	[mRNA] locus=Scaffold000075:359879:365721:+ [translate_table: standard]	Symbols: | dentin sialophosphoprotein-related | chr3:7482318-7488676 FORWARD LENGTH=1192	-
TR10455|c0_g1_i1	gi|79332684|ref|NP_001032161.1	4e-55	gi|332002898|gb|CP002688.1	2e-159	-	-	Bra031806	6e-35	AT5G66180.1	1e-57	-	-	-	-	S-adenosyl-L-methionine-dependent methyltransferase domain-containing protein [Arabidopsis thaliana]	Arabidopsis thaliana chromosome 5, complete sequence	-	[mRNA] locus=Scaffold000078:30861:32676:+ [translate_table: standard]	Symbols: | S-adenosyl-L-methionine-dependent methyltransferases superfamily protein | chr5:26448952-26450919 FORWARD LENGTH=395	-
TR10457|c0_g1_i1	gi|567160699|ref|XP_006396249.1	0	gi|567160698|ref|XM_006396186.1	0	sp|P58137|ACOT8_MOUSE	8e-38	Bra033240	5e-176	AT4G00520.3	2e-157	gi|257056465|ref|YP_003134297.1	2e-48	GO:0005102,GO:0005739,GO:0005777,GO:0005782,GO:0006637,GO:0007031,GO:0016290,GO:0016559,GO:0016787,GO:0033882,GO:0043649,GO:0047617,GO:0052689,GO:0052815,	8e-38	hypothetical protein EUTSA_v10029128mg, partial [Eutrema salsugineum]	Eutrema salsugineum hypothetical protein (EUTSA_v10029128mg) mRNA, partial cds	Acyl-coenzyme A thioesterase 8 OS=Mus musculus GN=Acot8 PE=1 SV=1	[mRNA] locus=Scaffold000087:131151:135084:- [translate_table: standard]	Symbols: | Acyl-CoA thioesterase family protein | chr4:227726-231249 FORWARD LENGTH=377	acyl-CoA thioesterase II [Saccharomonospora viridis DSM 43017]
TR10457|c0_g1_i4	gi|567160699|ref|XP_006396249.1	0	gi|567160698|ref|XM_006396186.1	0	sp|P58137|ACOT8_MOUSE	2e-41	Bra033240	0	AT4G00520.3	8e-162	gi|15599137|ref|NP_252631.1	1e-51	GO:0005102,GO:0005739,GO:0005777,GO:0005782,GO:0006637,GO:0007031,GO:0016290,GO:0016559,GO:0016787,GO:0033882,GO:0043649,GO:0047617,GO:0052689,GO:0052815,	2e-41	hypothetical protein EUTSA_v10029128mg, partial [Eutrema salsugineum]	Eutrema salsugineum hypothetical protein (EUTSA_v10029128mg) mRNA, partial cds	Acyl-coenzyme A thioesterase 8 OS=Mus musculus GN=Acot8 PE=1 SV=1	[mRNA] locus=Scaffold000087:131151:135084:- [translate_table: standard]	Symbols: | Acyl-CoA thioesterase family protein | chr4:227726-231249 FORWARD LENGTH=377	acyl-CoA thioesterase [Pseudomonas aeruginosa PAO1]
TR10458|c0_g1_i1	gi|565476226|ref|XP_006295754.1	5e-59	gi|297825068|ref|XM_002880371.1	0	sp|Q9SHZ5|UBA1B_ARATH	6e-48	Bra030265	3e-51	AT2G22100.1	6e-49	gi|262196624|ref|YP_003267833.1	1e-11	GO:0000166,GO:0000398,GO:0003676,GO:0003723,GO:0005634,GO:0008150,	6e-48	hypothetical protein CARUB_v10024874mg [Capsella rubella]	Arabidopsis lyrata subsp. lyrata hypothetical protein, mRNA	UBP1-associated proteins 1B OS=Arabidopsis thaliana GN=UBA1B PE=2 SV=2	[mRNA] locus=Scaffold000070:660913:662013:+ [translate_table: standard]	Symbols: | RNA-binding (RRM/RBD/RNP motifs) family protein | chr2:9392397-9393545 REVERSE LENGTH=382	RNP-1 like RNA-binding protein [Haliangium ochraceum DSM 14365]
TR10459|c1_g1_i1	gi|565458407|ref|XP_006287203.1	1e-20	gi|565458406|ref|XM_006287141.1	7e-53	sp|B3H5K9|NEDD1_ARATH	1e-19	Bra009155	1e-22	AT5G05970.2	9e-21	-	-	GO:0000775,GO:0000776,GO:0000777,GO:0000919,GO:0005634,GO:0005635,GO:0005694,GO:0005737,GO:0005828,GO:0005856,GO:0009524,GO:0009553,GO:0009555,GO:0032467,GO:0060236,GO:2000694,	1e-19	hypothetical protein CARUB_v10000379mg [Capsella rubella]	Capsella rubella hypothetical protein (CARUB_v10000379mg) mRNA, complete cds	Protein NEDD1 OS=Arabidopsis thaliana GN=NEDD1 PE=2 SV=1	[mRNA] locus=Scaffold000008:2651114:2654928:+ [translate_table: standard]	Symbols: NEDD1 | Transducin/WD40 repeat-like superfamily protein | chr5:1795464-1799313 FORWARD LENGTH=782	-
TR10460|c0_g1_i1	gi|567190665|ref|XP_006404703.1	4e-15	gi|297825124|ref|XM_002880399.1	2e-139	sp|Q9SJY7|AGP2_ARATH	3e-17	Bra038521	4e-14	AT2G22470.1	3e-18	-	-	GO:0005737,GO:0005886,GO:0010167,GO:0015706,GO:0016020,GO:0031225,	3e-17	hypothetical protein EUTSA_v10000303mg [Eutrema salsugineum]	Arabidopsis lyrata subsp. lyrata predicted protein, mRNA	Classical arabinogalactan protein 2 OS=Arabidopsis thaliana GN=AGP2 PE=1 SV=1	[mRNA] locus=Scaffold000148:89707:90105:+ [translate_table: standard]	Symbols: AGP2, ATAGP2 | arabinogalactan protein 2 | chr2:9538400-9538795 REVERSE LENGTH=131	-
TR10462|c0_g1_i1	gi|18416592|ref|NP_567725.1	0	gi|145344362|ref|NM_118697.3	0	sp|Q8W496|PTC52_ARATH	0	Bra013907	0	AT4G25650.1	0	gi|158336046|ref|YP_001517220.1	9e-78	GO:0006810,GO:0009507,GO:0009528,GO:0009536,GO:0009706,GO:0009941,GO:0010277,GO:0015031,GO:0016020,GO:0016021,GO:0016491,GO:0046872,GO:0051536,GO:0051537,GO:0055114,	0	ACD1-like protein [Arabidopsis thaliana]	Arabidopsis thaliana ACD1-like protein mRNA, complete cds	Protochlorophyllide-dependent translocon component 52, chloroplastic OS=Arabidopsis thaliana GN=PTC52 PE=2 SV=1	[mRNA] locus=Scaffold000014:3845863:3848012:- [translate_table: standard]	Symbols: ACD1-LIKE, PTC52, TIC55-IV | ACD1-like | chr4:13081021-13083153 REVERSE LENGTH=536	pheophorbide A oxygenase [Acaryochloris marina MBIC11017]
TR10463|c0_g1_i1	gi|727636841|ref|XP_010489538.1	8e-120	gi|297836565|ref|XM_002886119.1	0	sp|Q9ZPW7|ZHD6_ARATH	4e-98	Bra037224	4e-116	AT2G18350.1	4e-99	-	-	GO:0003677,GO:0005515,GO:0005634,GO:0006351,GO:0006355,GO:0042803,GO:0046872,	4e-98	PREDICTED: zinc-finger homeodomain protein 6 isoform X1 [Camelina sativa]	Arabidopsis lyrata subsp. lyrata ATHB24, mRNA	Zinc-finger homeodomain protein 6 OS=Arabidopsis thaliana GN=ZHD6 PE=1 SV=1	[mRNA] locus=Scaffold000127:62304:63101:+ [translate_table: standard]	Symbols: AtHB24, HB24, ZHD6 | homeobox protein 24 | chr2:7971122-7971910 REVERSE LENGTH=262	-
TR10463|c1_g2_i1	gi|18398714|ref|NP_565436.1	1e-76	gi|297836565|ref|XM_002886119.1	4e-146	sp|Q9ZPW7|ZHD6_ARATH	1e-63	Bra037224	7e-73	AT2G18350.1	1e-64	-	-	GO:0003677,GO:0005515,GO:0005634,GO:0006351,GO:0006355,GO:0042803,GO:0046872,	1e-63	homeobox protein 24 [Arabidopsis thaliana]	Arabidopsis lyrata subsp. lyrata ATHB24, mRNA	Zinc-finger homeodomain protein 6 OS=Arabidopsis thaliana GN=ZHD6 PE=1 SV=1	[mRNA] locus=Scaffold000127:62304:63101:+ [translate_table: standard]	Symbols: AtHB24, HB24, ZHD6 | homeobox protein 24 | chr2:7971122-7971910 REVERSE LENGTH=262	-
TR10465|c0_g1_i1	gi|727564536|ref|XP_010454601.1	4e-148	gi|297808316|ref|XM_002871996.1	0	-	-	Bra013025	2e-142	AT5G23200.1	1e-119	-	-	-	-	PREDICTED: uncharacterized protein LOC104736334 [Camelina sativa]	Arabidopsis lyrata subsp. lyrata hypothetical protein, mRNA	-	[mRNA] locus=Scaffold000013:2965362:2967017:+ [translate_table: standard]	Symbols: | unknown protein; BEST Arabidopsis thaliana protein match is: unknown protein (TAIR:AT5G08270.1); Has 30201 Blast hits to 17322 proteins in 780 species: Archae - 12; Bacteria - 1396; Metazoa - 17338; Fungi - 3422; Plants - 5037; Viruses - 0; Other Eukaryotes - 2996 (source: NCBI BLink). | chr5:7807319-7808988 FORWARD LENGTH=399	-
TR10465|c1_g1_i1	gi|297808317|ref|XP_002872042.1	7e-44	gi|297808316|ref|XM_002871996.1	1e-94	-	-	Bra013025	1e-41	AT5G23200.1	7e-37	-	-	-	-	hypothetical protein ARALYDRAFT_489175 [Arabidopsis lyrata subsp. lyrata]	Arabidopsis lyrata subsp. lyrata hypothetical protein, mRNA	-	[mRNA] locus=Scaffold000013:2965362:2967017:+ [translate_table: standard]	Symbols: | unknown protein; BEST Arabidopsis thaliana protein match is: unknown protein (TAIR:AT5G08270.1); Has 30201 Blast hits to 17322 proteins in 780 species: Archae - 12; Bacteria - 1396; Metazoa - 17338; Fungi - 3422; Plants - 5037; Viruses - 0; Other Eukaryotes - 2996 (source: NCBI BLink). | chr5:7807319-7808988 FORWARD LENGTH=399	-
TR10466|c0_g1_i1	gi|42568325|ref|NP_199295.2	3e-132	gi|109946406|gb|BT026026.1	0	sp|P0C042|Y4597_ARATH	5e-50	Bra025100	4e-132	AT5G44820.1	2e-108	-	-	-	-	Nucleotide-diphospho-sugar transferase family protein [Arabidopsis thaliana]	Arabidopsis thaliana At5g44820 mRNA, complete cds	Uncharacterized protein At4g15970 OS=Arabidopsis thaliana GN=At4g15970 PE=2 SV=1	[mRNA] locus=Scaffold000046:1774014:1776058:+ [translate_table: standard]	Symbols: | Nucleotide-diphospho-sugar transferase family protein | chr5:18095795-18097558 REVERSE LENGTH=367	-
TR10467|c0_g1_i1	gi|297842695|ref|XP_002889229.1	6e-15	gi|567119662|ref|XM_006389862.1	3e-45	-	-	Bra035089	7e-16	AT1G79070.1	2e-14	-	-	-	-	hypothetical protein ARALYDRAFT_316805 [Arabidopsis lyrata subsp. lyrata]	Eutrema salsugineum hypothetical protein (EUTSA_v10019307mg) mRNA, complete cds	-	[mRNA] locus=Scaffold000101:402104:402756:- [translate_table: standard]	Symbols: | SNARE-associated protein-related | chr1:29745018-29745807 REVERSE LENGTH=138	-
TR10467|c0_g3_i1	gi|297842695|ref|XP_002889229.1	8e-16	gi|567119662|ref|XM_006389862.1	1e-45	-	-	Bra035089	6e-17	AT1G79070.1	4e-15	-	-	-	-	hypothetical protein ARALYDRAFT_316805 [Arabidopsis lyrata subsp. lyrata]	Eutrema salsugineum hypothetical protein (EUTSA_v10019307mg) mRNA, complete cds	-	[mRNA] locus=Scaffold000101:402104:402756:- [translate_table: standard]	Symbols: | SNARE-associated protein-related | chr1:29745018-29745807 REVERSE LENGTH=138	-
TR10468|c0_g1_i1	gi|727414655|ref|XP_010506990.1	3e-90	gi|297830515|ref|XM_002883094.1	0	-	-	Bra037578	3e-81	AT3G18560.1	2e-78	-	-	-	-	PREDICTED: uncharacterized protein LOC104783540 [Camelina sativa]	Arabidopsis lyrata subsp. lyrata hypothetical protein, mRNA	-	[mRNA] locus=Scaffold000130:375278:375862:- [translate_table: standard]	Symbols: | unknown protein; BEST Arabidopsis thaliana protein match is: unknown protein (TAIR:AT1G49000.1); Has 95 Blast hits to 95 proteins in 13 species: Archae - 0; Bacteria - 0; Metazoa - 0; Fungi - 0; Plants - 95; Viruses - 0; Other Eukaryotes - 0 (source: NCBI BLink). | chr3:6393984-6394571 FORWARD LENGTH=195	-
TR10468|c1_g1_i1	gi|18401929|ref|NP_566614.1	4e-36	gi|297830515|ref|XM_002883094.1	4e-81	-	-	Bra037578	1e-30	AT3G18560.1	1e-30	-	-	-	-	uncharacterized protein [Arabidopsis thaliana]	Arabidopsis lyrata subsp. lyrata hypothetical protein, mRNA	-	[mRNA] locus=Scaffold000130:375278:375862:- [translate_table: standard]	Symbols: | unknown protein; BEST Arabidopsis thaliana protein match is: unknown protein (TAIR:AT1G49000.1); Has 95 Blast hits to 95 proteins in 13 species: Archae - 0; Bacteria - 0; Metazoa - 0; Fungi - 0; Plants - 95; Viruses - 0; Other Eukaryotes - 0 (source: NCBI BLink). | chr3:6393984-6394571 FORWARD LENGTH=195	-
TR10469|c0_g1_i1	gi|22329527|ref|NP_172762.2	9e-59	gi|565492589|ref|XM_006303872.1	1e-115	-	-	Bra026939	4e-52	AT1G13030.1	3e-51	-	-	-	-	protein COILIN [Arabidopsis thaliana]	Capsella rubella hypothetical protein (CARUB_v10008617mg) mRNA, complete cds	-	[mRNA] locus=Scaffold000053:1258220:1261125:+ [translate_table: standard]	Symbols: | sphere organelles protein-related | chr1:4444284-4447278 REVERSE LENGTH=608	-
TR1046|c0_g1_i1	gi|22328931|ref|NP_194291.2	2e-34	gi|145344309|ref|NM_118693.5	3e-80	-	-	Bra013903	3e-33	AT4G25610.1	5e-32	-	-	-	-	C2H2-like zinc finger protein [Arabidopsis thaliana]	Arabidopsis thaliana C2H2-like zinc finger protein mRNA, complete cds	-	[mRNA] locus=Scaffold000014:3828713:3831664:+ [translate_table: standard]	Symbols: | C2H2-like zinc finger protein | chr4:13063801-13066860 FORWARD LENGTH=586	-
TR10470|c0_g1_i1	gi|10177566|dbj|BAB10798.1	1e-79	gi|186520487|ref|NM_203008.3	0	-	-	Bra009151	2e-72	AT5G05930.1	3e-64	-	-	-	-	unnamed protein product [Arabidopsis thaliana]	Arabidopsis thaliana guanylyl cyclase 1 mRNA, complete cds	-	[mRNA] locus=Scaffold000008:2634955:2637571:- [translate_table: standard]	Symbols: ATGC1, GC1 | guanylyl cyclase 1 | chr5:1780270-1782659 REVERSE LENGTH=274	-
TR10470|c0_g1_i3	gi|42573281|ref|NP_974737.1	7e-116	gi|186520487|ref|NM_203008.3	0	sp|Q96NT3|GUCD1_HUMAN	1e-16	Bra009151	8e-109	AT5G05930.1	3e-93	-	-	GO:0005515,	1e-16	guanylyl cyclase 1 [Arabidopsis thaliana]	Arabidopsis thaliana guanylyl cyclase 1 mRNA, complete cds	Protein GUCD1 OS=Homo sapiens GN=GUCD1 PE=1 SV=2	[mRNA] locus=Scaffold000008:2634955:2637571:- [translate_table: standard]	Symbols: ATGC1, GC1 | guanylyl cyclase 1 | chr5:1780270-1782659 REVERSE LENGTH=274	-
TR10471|c0_g1_i1	gi|565461818|ref|XP_006288908.1	2e-25	gi|334187412|ref|NM_001203291.1	2e-62	-	-	Bra009494	1e-18	AT5G04000.2	5e-22	-	-	-	-	hypothetical protein CARUB_v10002272mg [Capsella rubella]	Arabidopsis thaliana uncharacterized protein mRNA, complete cds	-	[mRNA] locus=Scaffold000008:4115793:4118125:+ [translate_table: standard]	Symbols: | unknown protein; FUNCTIONS IN: molecular_function unknown; INVOLVED IN: biological_process unknown; LOCATED IN: cellular_component unknown; EXPRESSED IN: inflorescence meristem, hypocotyl. | chr5:1079305-1079732 REVERSE LENGTH=118	-
TR10472|c0_g1_i1	gi|727466992|ref|XP_010515363.1	1e-30	gi|297853001|ref|XM_002894336.1	7e-148	sp|O80358|FPG_ARATH	1e-07	Bra030380	1e-31	AT1G52510.2	2e-28	gi|374986359|ref|YP_004961854.1	5e-07	GO:0000741,GO:0003676,GO:0003677,GO:0003684,GO:0003824,GO:0003906,GO:0005634,GO:0006281,GO:0006284,GO:0006289,GO:0006312,GO:0006974,GO:0006979,GO:0008152,GO:0008270,GO:0008534,GO:0009560,GO:0016787,GO:0016798,GO:0016799,GO:0016829,GO:0019104,	1e-07	PREDICTED: uncharacterized protein LOC104791229 [Camelina sativa]	Arabidopsis lyrata subsp. lyrata hydrolase, alpha/beta fold family protein, mRNA	Formamidopyrimidine-DNA glycosylase OS=Arabidopsis thaliana GN=FPG1 PE=1 SV=1	[mRNA] locus=Scaffold000071:133871:135729:+ [translate_table: standard]	Symbols: | alpha/beta-Hydrolases superfamily protein | chr1:19563039-19564922 REVERSE LENGTH=288	putative hydrolase [Streptomyces bingchenggensis BCW-1]
TR10473|c0_g1_i1	gi|565458458|ref|XP_006287228.1	1e-17	-	-	sp|Q9SZ77|SEC1B_ARATH	9e-18	Bra029438	2e-19	AT4G12120.1	7e-19	-	-	GO:0005886,GO:0006810,GO:0006904,GO:0015031,GO:0016192,GO:0052542,	9e-18	hypothetical protein CARUB_v10000405mg [Capsella rubella]	-	Protein transport Sec1b OS=Arabidopsis thaliana GN=SEC1B PE=2 SV=3	[mRNA] locus=Scaffold000066:196367:200196:- [translate_table: standard]	Symbols: SEC1B, ATSEC1B | Sec1/munc18-like (SM) proteins superfamily | chr4:7256687-7260914 REVERSE LENGTH=662	-
TR10473|c0_g1_i2	gi|565458458|ref|XP_006287228.1	2e-29	-	-	sp|Q9SZ77|SEC1B_ARATH	1e-24	Bra029438	4e-31	AT4G12120.1	7e-26	-	-	GO:0005886,GO:0006810,GO:0006904,GO:0015031,GO:0016192,GO:0052542,	1e-24	hypothetical protein CARUB_v10000405mg [Capsella rubella]	-	Protein transport Sec1b OS=Arabidopsis thaliana GN=SEC1B PE=2 SV=3	[mRNA] locus=Scaffold000066:196367:200196:- [translate_table: standard]	Symbols: SEC1B, ATSEC1B | Sec1/munc18-like (SM) proteins superfamily | chr4:7256687-7260914 REVERSE LENGTH=662	-
TR10476|c0_g1_i1	gi|297846424|ref|XP_002891093.1	7e-48	gi|332189094|gb|CP002684.1	3e-95	sp|Q9XID0|FAB1D_ARATH	4e-43	Bra028046	2e-44	AT1G34260.1	3e-44	-	-	GO:0000166,GO:0000285,GO:0005524,GO:0016301,GO:0016307,GO:0016310,GO:0016740,GO:0046488,GO:0046854,	4e-43	phosphatidylinositol-4-phosphate 5-kinase family protein [Arabidopsis lyrata subsp. lyrata]	Arabidopsis thaliana chromosome 1, complete sequence	Putative 1-phosphatidylinositol-3-phosphate 5-kinase FAB1D OS=Arabidopsis thaliana GN=FAB1D PE=3 SV=1	[mRNA] locus=Scaffold000059:631057:636816:+ [translate_table: standard]	Symbols: FAB1D | FORMS APLOID AND BINUCLEATE CELLS 1A | chr1:12485967-12491799 FORWARD LENGTH=1456	-
TR10476|c1_g1_i1	gi|297846424|ref|XP_002891093.1	7e-48	gi|565497893|ref|XM_006306524.1	3e-86	sp|Q9XID0|FAB1D_ARATH	6e-43	Bra028046	6e-48	AT1G34260.1	5e-44	-	-	GO:0000166,GO:0000285,GO:0005524,GO:0016301,GO:0016307,GO:0016310,GO:0016740,GO:0046488,GO:0046854,	6e-43	phosphatidylinositol-4-phosphate 5-kinase family protein [Arabidopsis lyrata subsp. lyrata]	Capsella rubella hypothetical protein (CARUB_v10008090mg) mRNA, complete cds	Putative 1-phosphatidylinositol-3-phosphate 5-kinase FAB1D OS=Arabidopsis thaliana GN=FAB1D PE=3 SV=1	[mRNA] locus=Scaffold000059:631057:636816:+ [translate_table: standard]	Symbols: FAB1D | FORMS APLOID AND BINUCLEATE CELLS 1A | chr1:12485967-12491799 FORWARD LENGTH=1456	-
TR10477|c0_g1_i1	gi|727559375|ref|XP_010451977.1	8e-69	gi|209863157|gb|BT050411.1	4e-131	sp|B6IDH3|RUS5_ARATH	3e-61	Bra005683	2e-69	AT5G01510.1	3e-62	-	-	-	-	PREDICTED: protein root UVB sensitive 5-like isoform X3 [Camelina sativa]	Arabidopsis thaliana unknown protein (At5g01510) mRNA, complete cds	Protein root UVB sensitive 5 OS=Arabidopsis thaliana GN=RUS5 PE=2 SV=1	[mRNA] locus=Scaffold000005:113583:118295:- [translate_table: standard]	Symbols: RUS5 | Protein of unknown function, DUF647 | chr5:201702-205151 FORWARD LENGTH=509	-
TR10478|c0_g1_i1	gi|567139335|ref|XP_006394754.1	6e-85	gi|297812710|ref|XM_002874193.1	0	sp|Q8LC95|ENL3_ARATH	1e-65	Bra009815	2e-82	AT5G25090.1	1e-66	-	-	GO:0000226,GO:0000911,GO:0005886,GO:0009055,GO:0009506,GO:0016020,GO:0031225,GO:0046658,	1e-65	hypothetical protein EUTSA_v10004978mg [Eutrema salsugineum]	Arabidopsis lyrata subsp. lyrata hypothetical protein, mRNA	Early nodulin-like protein 3 OS=Arabidopsis thaliana GN=At5g25090 PE=1 SV=2	[mRNA] locus=Scaffold000009:1078444:1079098:- [translate_table: standard]	Symbols: ENODL13, AtENODL13 | early nodulin-like protein 13 | chr5:8647117-8647755 REVERSE LENGTH=186	-
TR10479|c0_g1_i1	gi|674898034|emb|CDY34841.1	1e-19	gi|567153024|ref|XM_006417305.1	5e-58	sp|Q9SXB6|MLO2_ARATH	2e-18	Bra031763	2e-22	AT1G11310.1	2e-19	-	-	GO:0000165,GO:0005516,GO:0005794,GO:0005886,GO:0006612,GO:0006952,GO:0009506,GO:0009595,GO:0009607,GO:0009617,GO:0009620,GO:0009697,GO:0009817,GO:0009862,GO:0009867,GO:0010200,GO:0010310,GO:0010363,GO:0016020,GO:0016021,GO:0031348,GO:0042742,GO:0043900,GO:0045087,GO:0045088,GO:0050832,	2e-18	BnaA09g47670D [Brassica napus]	Eutrema salsugineum hypothetical protein (EUTSA_v10007208mg) mRNA, complete cds	MLO-like protein 2 OS=Arabidopsis thaliana GN=MLO2 PE=1 SV=1	[mRNA] locus=Scaffold000077:1101574:1104948:- [translate_table: standard]	Symbols: MLO2, ATMLO2, PMR2 | Seven transmembrane MLO family protein | chr1:3800899-3803870 REVERSE LENGTH=573	-
TR1047|c0_g1_i1	gi|297797049|ref|XP_002866409.1	1e-135	gi|297797048|ref|XM_002866363.1	0	sp|Q9FME0|RFA1D_ARATH	2e-106	Bra035945	2e-135	AT5G61000.1	2e-107	-	-	GO:0000166,GO:0003676,GO:0003677,GO:0004386,GO:0005524,GO:0005634,GO:0006260,GO:0006281,GO:0006310,GO:0006974,GO:0016787,GO:0046872,	2e-106	hypothetical protein ARALYDRAFT_496254 [Arabidopsis lyrata subsp. lyrata]	Arabidopsis lyrata subsp. lyrata hypothetical protein, mRNA	Replication protein A 70 kDa DNA-binding subunit D OS=Arabidopsis thaliana GN=RPA1D PE=2 SV=1	[mRNA] locus=Scaffold000110:574743:577493:+ [translate_table: standard]	Symbols: RPA70D, ATRPA70D | Replication factor-A protein 1-related | chr5:24549682-24552641 REVERSE LENGTH=629	-
TR10481|c1_g1_i1	gi|565485883|ref|XP_006300581.1	4e-97	gi|297839606|ref|XM_002887639.1	0	-	-	Bra003684	1e-94	AT1G77460.2	3e-81	-	-	-	-	hypothetical protein CARUB_v10019648mg [Capsella rubella]	Arabidopsis lyrata subsp. lyrata C2 domain-containing protein, mRNA	-	[mRNA] locus=Scaffold000003:3001407:3008340:- [translate_table: standard]	Symbols: | Armadillo/beta-catenin-like repeat ; C2 calcium/lipid-binding domain (CaLB) protein | chr1:29104378-29111580 FORWARD LENGTH=2136	-
TR10484|c0_g1_i1	gi|565487295|ref|XP_006301287.1	5e-40	gi|332189094|gb|CP002684.1	7e-76	sp|Q8VXV7|LDL1_ARATH	3e-34	Bra027014	3e-42	AT1G62830.1	2e-35	-	-	GO:0003677,GO:0005634,GO:0006351,GO:0006355,GO:0016491,GO:0016568,GO:0016575,GO:0048364,GO:0051568,GO:0055114,	3e-34	hypothetical protein CARUB_v10021688mg, partial [Capsella rubella]	Arabidopsis thaliana chromosome 1, complete sequence	Lysine-specific histone demethylase 1 homolog 1 OS=Arabidopsis thaliana GN=LDL1 PE=1 SV=1	[mRNA] locus=Scaffold000054:191518:193614:+ [translate_table: standard]	Symbols: LDL1, SWP1, ATSWP1, ATLSD1, LSD1 | LSD1-like 1 | chr1:23264638-23267172 REVERSE LENGTH=844	-
TR10485|c0_g1_i1	gi|727447593|ref|XP_010505402.1	5e-38	gi|330250293|gb|CP002685.1	3e-112	-	-	Bra000032	5e-40	AT2G37975.1	4e-32	-	-	-	-	PREDICTED: protein transport protein yos1-like [Camelina sativa]	Arabidopsis thaliana chromosome 2, complete sequence	-	[mRNA] locus=Scaffold000001:148712:148948:- [translate_table: standard]	Symbols: | Yos1-like protein | chr2:15891900-15892136 REVERSE LENGTH=78	-
TR10486|c0_g1_i1	gi|674866865|emb|CDY66989.1	4e-90	gi|297832205|ref|XM_002883939.1	0	sp|Q5JVF3|PCID2_HUMAN	1e-20	Bra040682	1e-92	AT2G19560.1	1e-72	-	-	GO:0005515,GO:0005575,GO:0043066,GO:0043488,GO:0045579,GO:0045893,GO:0048536,GO:0090267,GO:2000117,	1e-20	BnaAnng23370D [Brassica napus]	Arabidopsis lyrata subsp. lyrata hypothetical protein, mRNA	PCI domain-containing protein 2 OS=Homo sapiens GN=PCID2 PE=1 SV=2	[mRNA] locus=Scaffold000232:58632:61688:- [translate_table: standard]	Symbols: EER5 | proteasome family protein | chr2:8465924-8469069 REVERSE LENGTH=413	-
TR10487|c0_g1_i1	gi|565472614|ref|XP_006294109.1	7e-10	gi|110738334|dbj|AK229228.1	5e-54	-	-	Bra004463	1e-10	AT2G47350.2	1e-09	-	-	-	-	hypothetical protein CARUB_v10023102mg [Capsella rubella]	Arabidopsis thaliana mRNA for hypothetical protein, complete cds, clone: RAFL16-51-L13	-	[mRNA] locus=Scaffold000004:259611:261694:- [translate_table: standard]	Symbols: | HIT zinc finger ;PAPA-1-like conserved region | chr2:19434588-19436281 FORWARD LENGTH=374	-
TR10488|c0_g1_i1	gi|727413960|ref|XP_010503441.1	2e-101	gi|240255353|ref|NM_112449.5	0	sp|Q9LW00|MBD11_ARATH	8e-84	Bra021136	6e-87	AT3G15790.1	7e-85	-	-	GO:0003677,GO:0005634,GO:0006351,GO:0006355,GO:0008327,	8e-84	PREDICTED: methyl-CpG-binding domain-containing protein 11-like [Camelina sativa]	Arabidopsis thaliana methyl-CPG-binding domain-containing protein 11 mRNA, complete cds	Methyl-CpG-binding domain-containing protein 11 OS=Arabidopsis thaliana GN=MBD11 PE=1 SV=1	[mRNA] locus=Scaffold000033:481896:482975:+ [translate_table: standard]	Symbols: MBD11, ATMBD11 | methyl-CPG-binding domain 11 | chr3:5343209-5344386 FORWARD LENGTH=254	-
TR10489|c0_g1_i1	gi|297842395|ref|XP_002889079.1	5e-18	gi|297842394|ref|XM_002889033.1	2e-70	-	-	Bra015755	2e-09	AT1G76380.2	4e-18	-	-	-	-	hypothetical protein ARALYDRAFT_476793 [Arabidopsis lyrata subsp. lyrata]	Arabidopsis lyrata subsp. lyrata hypothetical protein, mRNA	-	[mRNA] locus=Scaffold000019:696527:699633:+ [translate_table: standard]	Symbols: | DNA-binding bromodomain-containing protein | chr1:28651416-28654536 REVERSE LENGTH=580	-
TR10490|c0_g1_i1	-	-	gi|297796768|ref|XM_002866223.1	2e-48	sp|Q94KD0|TA15B_ARATH	8e-06	Bra006763	5e-06	AT5G58470.2	6e-07	-	-	GO:0000166,GO:0003676,GO:0003723,GO:0005634,GO:0006351,GO:0006355,GO:0008270,GO:0009507,GO:0046872,	8e-06	-	Arabidopsis lyrata subsp. lyrata hypothetical protein, mRNA	Transcription initiation factor TFIID subunit 15b OS=Arabidopsis thaliana GN=TAF15B PE=1 SV=1	[mRNA] locus=Scaffold000005:4947576:4956100:+ [translate_table: standard]	Symbols: TAF15b | TBP-associated factor 15B | chr5:23638566-23640854 REVERSE LENGTH=422	-
TR10492|c0_g1_i1	gi|6491862|gb|AAF14048.1|AF029262_1	6e-51	gi|297798611|ref|XM_002867144.1	2e-92	sp|Q9SZA4|CDC21_ARATH	2e-42	Bra037011	1e-49	AT4G33270.1	2e-43	-	-	GO:0005515,GO:0005634,GO:0007049,GO:0007067,GO:0016567,GO:0019900,GO:0033597,GO:0051301,	2e-42	putative cdc20 protein [Arabidopsis thaliana]	Arabidopsis lyrata subsp. lyrata CDC20.1, mRNA	Cell division cycle 20.1, cofactor of APC complex OS=Arabidopsis thaliana GN=CDC20-1 PE=1 SV=1	[mRNA] locus=Scaffold000124:247521:249289:+ [translate_table: standard]	Symbols: CDC20.1 | Transducin family protein / WD-40 repeat family protein | chr4:16044545-16046590 REVERSE LENGTH=457	-
TR10492|c1_g1_i1	gi|565443226|ref|XP_006283731.1	4e-77	gi|567217487|ref|XM_006412310.1	3e-126	sp|Q9SZA4|CDC21_ARATH	5e-63	Bra037011	6e-77	AT4G33270.1	5e-64	-	-	GO:0005515,GO:0005634,GO:0007049,GO:0007067,GO:0016567,GO:0019900,GO:0033597,GO:0051301,	5e-63	hypothetical protein CARUB_v10004802mg [Capsella rubella]	Eutrema salsugineum hypothetical protein (EUTSA_v10025162mg) mRNA, complete cds	Cell division cycle 20.1, cofactor of APC complex OS=Arabidopsis thaliana GN=CDC20-1 PE=1 SV=1	[mRNA] locus=Scaffold000124:247521:249289:+ [translate_table: standard]	Symbols: CDC20.1 | Transducin family protein / WD-40 repeat family protein | chr4:16044545-16046590 REVERSE LENGTH=457	-
TR10493|c0_g1_i1	gi|727456724|ref|XP_010510277.1	1e-10	gi|565474531|ref|XM_006294845.1	2e-71	-	-	Bra021674	7e-07	AT2G30880.1	3e-12	-	-	-	-	PREDICTED: switch-associated protein 70-like [Camelina sativa]	Capsella rubella hypothetical protein (CARUB_v10023958mg) mRNA, partial cds	-	[mRNA] locus=Scaffold000035:506350:508811:- [translate_table: standard]	Symbols: | Pleckstrin homology (PH) domain-containing protein | chr2:13142926-13145718 REVERSE LENGTH=504	-
TR10493|c1_g1_i1	gi|727456724|ref|XP_010510277.1	5e-89	gi|297826508|ref|XM_002881091.1	0	-	-	Bra021674	1e-67	AT2G30880.1	9e-76	-	-	-	-	PREDICTED: switch-associated protein 70-like [Camelina sativa]	Arabidopsis lyrata subsp. lyrata hypothetical protein, mRNA	-	[mRNA] locus=Scaffold000035:506350:508811:- [translate_table: standard]	Symbols: | Pleckstrin homology (PH) domain-containing protein | chr2:13142926-13145718 REVERSE LENGTH=504	-
TR10494|c0_g1_i1	gi|565446800|ref|XP_006284730.1	3e-61	gi|332656411|gb|CP002687.1	2e-120	-	-	Bra011811	6e-55	AT4G40045.1	2e-50	-	-	-	-	hypothetical protein CARUB_v10005993mg [Capsella rubella]	Arabidopsis thaliana chromosome 4, complete genome	-	[mRNA] locus=Scaffold000011:3962064:3962808:+ [translate_table: standard]	Symbols: | unknown protein; Has 30201 Blast hits to 17322 proteins in 780 species: Archae - 12; Bacteria - 1396; Metazoa - 17338; Fungi - 3422; Plants - 5037; Viruses - 0; Other Eukaryotes - 2996 (source: NCBI BLink). | chr4:18559926-18560348 REVERSE LENGTH=140	-
TR10495|c0_g1_i1	gi|297821258|ref|XP_002878512.1	7e-65	gi|332640072|gb|CP002686.1	7e-149	sp|Q93YS2|P2C51_ARATH	8e-53	Bra040446	5e-56	AT3G63340.2	8e-54	-	-	GO:0003824,GO:0004721,GO:0004722,GO:0006470,GO:0016020,GO:0016021,GO:0016787,GO:0046872,	8e-53	predicted protein [Arabidopsis lyrata subsp. lyrata]	Arabidopsis thaliana chromosome 3, complete sequence	Probable protein phosphatase 2C 51 OS=Arabidopsis thaliana GN=At3g63340 PE=2 SV=2	[mRNA] locus=Scaffold000205:74707:80514:- [translate_table: standard]	Symbols: | Protein phosphatase 2C family protein | chr3:23392181-23397999 REVERSE LENGTH=1075	-
TR10495|c0_g2_i1	gi|297821258|ref|XP_002878512.1	0	gi|334186223|ref|NM_116199.4	0	sp|Q93YS2|P2C51_ARATH	0	Bra040446	0	AT3G63340.1	0	-	-	GO:0003824,GO:0004721,GO:0004722,GO:0006470,GO:0016020,GO:0016021,GO:0016787,GO:0046872,	0	predicted protein [Arabidopsis lyrata subsp. lyrata]	Arabidopsis thaliana putative protein phosphatase 2C 51 mRNA, complete cds	Probable protein phosphatase 2C 51 OS=Arabidopsis thaliana GN=At3g63340 PE=2 SV=2	[mRNA] locus=Scaffold000205:74707:80514:- [translate_table: standard]	Symbols: | Protein phosphatase 2C family protein | chr3:23392181-23397999 REVERSE LENGTH=1041	-
TR10496|c0_g2_i1	gi|727581887|ref|XP_010463841.1	1e-39	gi|332640072|gb|CP002686.1	6e-130	-	-	Bra031973	2e-38	AT3G03790.1	3e-36	-	-	-	-	PREDICTED: uncharacterized protein LOC104744477 [Camelina sativa]	Arabidopsis thaliana chromosome 3, complete sequence	-	[mRNA] locus=Scaffold000078:985032:989389:- [translate_table: standard]	Symbols: | ankyrin repeat family protein / regulator of chromosome condensation (RCC1) family protein | chr3:963195-967857 FORWARD LENGTH=1078	-
[truncated: 60,356 more rows]
