# Supplementary material for: De novo transcriptome analysis and glucosinolate profiling in watercress (Nasturtium officinale R. Br.)
Source: BMC Genomics. 2017 May 23;18:401. doi: 10.1186/s12864-017-3792-5 (PMC5442658; doi:10.1186/s12864-017-3792-5)
Supplement: Supplementary file 2 — EXCEL file including sequence of transcripts in Nasturtium officinale. (XLSX 36722 kb) [file 12864_2017_3792_MOESM2_ESM.xlsx]

## Sheet: unigenes_watercress
>TR3|c0_g1_i1 len=653 path=[661:0-595 662:596-596 663:597-620 664:621-652] [-1, 661, 662, 663, 664, -2]
GCTACTCATAGGATCTCCAGAGGAATCAATGATAAGGGTCATACGCTTACTAGGAAGCTT
AACTCGAGTGGTGGCGTAGAGTCGACACAGACTCTTCACAACCTCGATGAAGACGAACTA
AGTAACTTTGAAGAAGCATGGAAAGGCAATTCATCTCTTCCCAAGCATGATTTCACTGGC
TTTGGTGATAGTTTTGGAGGGTGTCTTCTTCCATCTATAGATCAAACTCGTTACCGAACA
GACCAAAGTCAGACCGGTCCAAGCACTTCTGCACCTGGAGCTAAGAAGGTTGTTCGAATA
AACATTGAATGAATCATCAGAAAACCGCCTATAGAAAAAACATGTATCATCAATCTTTTT
GTGTAATCAGATAATGTTTGAAGTTATAATGTCAGTAATTTTACATTCGTATAAACAGAA
CATGATGTAGTCTTTTTGATTGCGGAAAATTATTCAAGTTTTGTAACGTATATACATGAC
ATCATTTGACTTGCAAAACGAAGTTGGAGCAAAAGGGTAAGAGAGGAAATATCCATTTAG
CGTCTGAATAGATGTTCCTCTCCCGATAGATGATCCACATGTCTAATCCAACGGCTAGGA
ATCCTCCTCGAGTCAGCACGTTGGTTGCCACCAGTAGCTCCCACGTGTACGAT
>TR4|c0_g1_i1 len=260 path=[280:0-141 281:142-183 282:184-259] [-1, 280, 281, 282, -2]
TCTGAACCTTCTTCTTCAGTGACGTTTTATCGTTATCTTGAAGAGAGATTACAGTTTCAA
AAGCACCAACCAATGCTTTAACCTTACTCTTCCTCACTTCTTCAAGCTTATTCACAGTCT
CTTCAATCACATTATTGAAAAGAGTCTGCAATTTCTTCTTTGCTTCCACTTTTCTATGCT
TCAAAACAACCTTCTCTCGTTTAGTTTCACCGTTCATCTTCCCAATAATTTCTTTTTTAT
CCTTCAGGTTCTTCTTCTTC
>TR4|c1_g1_i1 len=319 path=[297:0-318] [-1, 297, -2]
CTTCTCTCGTTTACTTTCACCGTTCATCTTCCCAATACTTTCTATCTTATCCTTCAGGTT
CTTCTTCTTCTTCACATCACTTCTCAGTTTTGGTTCTTGAACAACTCTCTTCTTGTATTT
GATCAATGCCGGAGTGGAATCTTCTGGTTTTGGATCAAGAACTTTCCCTTTCTTGAAACT
CATTAGTTGCTTTGTTGGAGGAGGAAGAGGAGTAGCCTTTAAACCAATCCTCTTCGGCCT
AATCTGGCTTTCGCTTTTCGAAGTAGTAACAAGATTTGCAGAACCAATCTCTTTCTTCTC
AGGCAAGCTAGTCTTGGAC
>TR5|c0_g2_i1 len=471 path=[464:0-275 465:276-470] [-1, 464, 465, -2]
GGTTTAGTATTCCCTTGTCGGCGAAGACTCGTCCCGAGTCGACTCACCAAGATCGCTCGG
CTCCACCGAGTGGCACCACGAGCCGTCTTCGCGAGCACTTTGTCGGCCGTGTCCCGAACA
GTTGCACTCCGCCGTGATCGCCGGAGGGCGTCGTAGAGCTTTAAGGAATAAAACTTTTGT
GCCGCCGTAGCCCTCCAACTCATACTAAGATGGCTCGCCGGAGCTTCCAAACTTCTCCGC
GATCGACGGAGAGCCTGTAACAGCTTTGGAGCGAAAATCCTTCGGCCACTTTGCAATCTC
CGGAGAAAAGGTACTGTTTCAGTTCCTTCTACCTCCAGAGACGTCGAAGGATTCGATCCA
TGTCCCTGTTTAGAAGACATTTACAAGAATCCGATAAAAACAGCTAAAGGATCTGTTCTT
TTTTTTCTTCCTTTCTTGAACAAATGATTTATTAATGGGATTACTTAGTCG
>TR6|c0_g2_i1 len=680 path=[777:0-505 778:506-679] [-1, 777, 778, -2]
CAATGATGGGTTCTGCTGAAGCTTTCTGAGAATCAAAATCTGCCTTAGCTCCGAGAATCT
TTGTCTGAGAATCTCTTGTTCCGACAAAATCATATTGTTCTCCGTACTTATATGTTCGAT
GTGGTGCAAAACGATCTGGAGCCGTTCTTTAAGTTCATGATTTTCTAAACCAAGCTGGTT
TACTTCTTCTCTTAAATTCTCAATGTGTCTTTGCTTACGCATCCTCGACCGCTTCGCTGA
TTCTCGGTTTGATTCCATCCGCTTCCTCTTACGGTCGTCAGTCACCTGCAAAACCGGCCG
GTTCAATTTCATCCGGTTATGGTTTGTGGCGTTAATCTGAATTCTCGAGATTTCAGAGTT
CAATTCCTCGGATTGAGGACTCGGTACGCCGTGAAAACAGTCAGAACCATCGGAACTGGA
GTTTATTTTGATAGAACCAATCCAAGATTCATCGGAACCGGAACCGGCATTAATTTTGAA
AGAACCGGTTTCGGATTCACCAGAACGAAGACTCGGTACGACAGGTTCAAAATTGATCGC
TGAGAAGAGATCGAAGTAGTCAAATTCCCAAGGAGTAAATCCGGTTTGTAAATCCGATAA
TTGGTTAACCAAACCCGGTTCAACAAAGGAAAAAGCTGGTACAGTGGACATCATAATGAC
CGGTTCAAAAATGATTAACA
>TR7|c0_g1_i1 len=453 path=[447:0-400 448:401-452] [-1, 447, 448, -2]
GGACTCCTTAAAAGCAGGATCTTGTAACAAAAAGACCTTATGTCCATCTCCAACACCAAT
CATGTGTAAGTATTCTCTGTCTTCTCTCTCCTTTCCTCTGAACAAGAGTCTTTGCTCGAT
TGCCTCAATTCCACTCACTATTGCTATCATCATCTTCAATTCACCGAAAGTGGAGTTGGC
ATCAATGGAGATTTCATATGAAAGCTGAGAAACGGTGGAGACTCGAAGGCTGATTAAATC
TTCTGTGTTAGAATCTTCTGATCTCTTCTGAACCAGCATCCCTCCAGGCCTCATCTCCCA
TTTTATGTTGTTATTGTTACATGATGATGATGATGGGGAGAATGATGCTGATGATGATCT
TTTGTTGTTTCTATTGCCCGTCCCAATGCTTCCACATCCAAACCCAATGCAAAACCTCTT
TGCCATTAACTTTCCCATTCTTTCTCTTTTTTT
>TR8|c0_g2_i1 len=954 path=[955:0-541 956:542-953] [-1, 955, 956, -2]
CACGAAGAGTAGACAATGGTTTCGTTTCGCTTCCCTTTCTCGTTTTCTCAGCCCCCACGT
GCCACGTCACCCTCCGGATTCTCCATTTCGGCTGTCGCAGCCACCGTCACCGTTGCTGCG
GGAGCTGCGATCGCTGCGTCTCGGAATTACAGGCATCCGGTTCTGGACTGGGTCTTGTCC
TCTCAAGATTCGTCTATGTTACCATGGGGATCTATAACACTAGCTGACTCCAGCCCTGAA
CCAGTTTTTGAACCTAAGACCGGTTTCTCGTTTCCACCTTCTATCGGTGATTCCCGGCGA
TTACTCGGCGTCGGCCTAAGGAAGAAGAGCTTATTGGGACTGAAGAACATCGATGTCTAC
GCATTTGGCGTGTATGCTGATTCTGATGATGTGAAGAAACTTGCGGCTCAGAAATATCCA
AACCTTCCGGCTTCGGAGATGAGGGGTAACAAGGCATTCATGGATGATCTCATGGAGTCC
GATATTCAAATGACTATAAGGCTGCAGATTGTCTACGCCAAACTCAACATCCGATCTGTG
CGTAATGCTTTTCAAGAATCTGTTGGTAACAGACTCAACAAGTTTGGTGCCTTTGACAAC
AACCAATTGCTTCAAAGCTTTACTTGCCTCTTCAAAGATGAGTATAAAATCCCTAGATAC
TCCATCATTGATTTGTCACGAGAACCAGGCCATGTACTCAACGTAGCAATTGAGGGAAAC
CATGTCGGGAGTGTGAAGAGCAAACTCTTGTGTAGGTCAATCTTAGACTTGTACATTGGT
GAAGACCCGTTTGATAAGAATGCAAGAGAAGATATACTAGACAATGTGGCTTCTCTAGCC
GTCCACAAATAGACTAGTATTTCACGCTATCTTTCTTATTTTGAGTCTCCATATATACGG
CATAATGTTAAGGAATGTATTTTTAAATAAAATGCTTGGGGGATGGTTCTGTCA
>TR11|c0_g1_i1 len=344 path=[424:0-86 431:87-186 427:187-343] [-1, 424, 431, 427, -2]
CACCAACTGAACATTACCACTGCTTCCTTTGCCAATGACTTTTATCACTTCAATATCTTC
TAAACTCAATTGGTTGTCCAATGGCTCCATAGGAGGTGGAGCTCCGGGTTCAGACTGAGA
CACGGTCTGGATTCCATCTCTGTTCACTCGAAGGTCACCATCTCTGAACGTTCCACTCTG
TGTTAAGAATTTGGAGATGGATTGTTCAAGAGGAGGGAGACAGATTGGATGAGGACTTAA
GCTGCCTCTATTCATGTCTGAATTTGGAGATTAAACTCGAAACGAAACAGAGCAGCAGAT
AAACACGAACGAAGAAGGCACAAATGTTAGAGATCGGAAAGATA
>TR12|c0_g1_i1 len=377 path=[378:0-80 379:81-376] [-1, 378, 379, -2]
TGTGTGTATTGGTCATCGCTTTTGATTGAACCGATGTATGAATCTTGAGTTTTGCTTCTG
CCATACCTTTCTTCTCAAGCTTATCCACCAACATTTTGCAAGTGCTATCTCTAGGAACCA
TTCCTTTACGTACTGCTTCCTCAAAGAACATGCAAGCTTCTTCAACTTTACCGCTATTAC
ACAACCCTCGAATGAGAAGAATATATGTTGCAACATCGATACTAACGTCGTTTTTCACCA
TGTGATGCAATAGGATTCCAAGTAGCTTCATTTTCTTCTTATGGCAACACATCTTCAGCA
ATGGAGCATAAGTCTCAACGTTTGGACTGCACGCTTCCTCTTTCATCCTTTTAAGCAAAC
GTAGACCCATCTCATCT
>TR13|c0_g1_i1 len=303 path=[281:0-302] [-1, 281, -2]
TTATCTTCACAGTACTCGGCGACAAAACCAGATTTTGCAATGAGGTTAATTGCAATCATA
TATCATGCTGAATCTCCCTATTCTTTGATCTTATTCCTTTGTTGCACTTTCTACTCATTT
GCTTCTCAGGTGAACTGCACAATTCAGCTTGATGCTAATCCTTCTTATAGGTAAAGAGAA
GTAAATGCAGCATATAGAAAGTATTGTTTCTTTGAACTCTTTTTTTTGCCAACCATATCA
TGAAAGTACAAGAGAATTACTAAGAGTAAAACTTCTGGATTAAAGAATATCCTGAAACCT
TCA
>TR14|c0_g1_i1 len=320 path=[298:0-319] [-1, 298, -2]
CGAAAACGCCGTTGTTCTTGTCCAAGCTTATGTGGATCACAAACGCAGAAACTTACTTAA
GAAAAATAGGTACAAGAAAAGTATCGAAGAGTTGGAAGCTTCATTAAGATGGATGGTAGA
TGTGGATGTTCAAGTGAATCAATGGGCAGATATCAAACAAATCATGGCTAAGATGTCTGA
TATGAATACTAAAATAGAAGAGATCACGTCTCGACCAAATCATTACAAAGTCGAAAAAGT
TGAACTGTCTTTAGAAGCCAAAGACGGATGCTCAAACGATGATCCTAAACCGAAACTAGA
TATACACCTTCGATGGCGAA
>TR14|c1_g1_i1 len=320 path=[298:0-319] [-1, 298, -2]
TTCCAACTCTTCGATACTTTTCTTGTACCTATTTTTCTTAAGTAAGTTTCTGCGTTTGAG
ATCCACATAAGCTTGGACAAGAACAACGGCGTTTTCGAGAAGATGTTTAAGATCTTTGAT
GACTCTCCTCAAAGGTTCATCGGCTTCTTCGCTGAGCTTCTCGACCTTAGCGACCAGTGG
AGTGATCCTAAAGAGTGTAGCATCAAGACGCTCCAGGATACATCTTGTGGTTGATGATCT
ATCTTTTCCTTTTTGGATGGCTTCGTGAAGGATTTGGAGAGAAAGTCCAAGAGCAGCCCC
TGCAATAATTTCACTAAGAG
>TR15|c0_g1_i1 len=305 path=[320:0-93 325:94-126 323:127-304] [-1, 320, 325, 323, -2]
GAGTTGTTCCCATATAATGCAGGCTCTTCCTACCAAATGATCTTGCCCCAGTCCACTCAT
TGCTCTTGGTGACATCTACACCAACAATCAAATTTGAAGACTCTAAACCAGCATGTGAAA
GAGCAGCAGTAACCTCATCAATGGAACAGTAATCATCAGCAATCCTAGAATACTTCGTCT
CAAGATTCTTCTGATTTTGCCTCCTAGAATTGTAGGAGGAGAAAGGACTCGCAGATGGAT
GGTTTGGTGTGTGATAGACACTGTTCTGATCTCCATACTGTCCCCAGGCTGAAGAAGAAG
AGCTC
>TR16|c0_g1_i1 len=462 path=[640:0-282 641:283-304 642:305-461] [-1, 640, 641, 642, -2]
AAGCGAGAACCATCCTACAAATTCAAATCCCTTGGAACCCTAATCGTCAATTTTCTCGTC
CTCATATAGATTTTTCGCGCTTTATAAGAGCTTCTTCTTCAACATCTCAGAAGCCGAGAA
GTTACAAAGGCCCGAAACCGAACAAGAATTTGGTAGCTGATCTCGTTTCCAGAAACGATG
ACTCAGTTCGGAGCTTACCAATCTACGTCGGAGGTGCTTCTCTTTTGGCCGTTCTCTTCA
ATCGAGCTGTTTCCGGTATTGCTCCTGTTGCTGATGCTAGCAGGGCTTGGGAATCTCTTA
AGGTAGCAACATGTTGTAAGTCTCTTGTTATTGTATACAATGGCATTTGCCTTATTCAAA
TTGGGATGGTTGCTGAATCTCCAGAAGATAAGAAAGCAGTTTTAGTAAACACTGAGAAGC
TGATGCTAGGATCGGTTTACCAAGGCGTATTGAAGTCTATAG
>TR16|c0_g2_i1 len=636 path=[638:0-282 643:283-478 637:479-635] [-1, 638, 643, 637, -2]
AAGCGAGAACCATCCTACAAATTCAAATCCCTTGGAACCCTAATCGTCAATTTTCTCGTC
CTCATATAGATTTTTCGCGCTTTATAAGAGCTTCTTCTTCAACATCTCAGAAGCCGAGAA
GTTACAAAGGCCCGAAACCGAACAAGAATTTGGTAGCTGATCTCGTTTCCAGAAACGATG
ACTCAGTTCGGAGCTTACCAATCTACGTCGGAGGTGCTTCTCTTTTGGCCGTTCTCTTCA
ATCGAGCTGTTTCCGGTATTGCTCCTGTTGCTGATGCTAGCAGCTCGCAGTCTAGAGCAG
ATCTATTGGCGCTTGGCTTAGCTGTTACCAATTTATTGACCGGTTTAGTTTGGTTATCGA
TTCGACCTAAGTCCATAACACCAGTACAACCTGAAGGTGTAGAATGTAAAGTTGTAGAAT
CTTATCTGCCTGTATCGATAGTTTCCGAATTATTATGGGCTTGGGAATCTCTTAAGGTAG
CAACATGTTGTAAGTCTCTTGTTATTGTATACAATGGCATTTGCCTTATTCAAATTGGGA
TGGTTGCTGAATCTCCAGAAGATAAGAAAGCAGTTTTAGTAAACACTGAGAAGCTGATGC
TAGGATCGGTTTACCAAGGCGTATTGAAGTCTATAG
>TR17|c0_g2_i1 len=774 path=[776:0-182 777:183-210 778:211-773] [-1, 776, 777, 778, -2]
TTCTTCTATAACCAGTTTGTGATATTGGAAGTGAAGTAAATGGCACTCTGTAACTTTAAT
CCTAATCTCGGCGGTTTCCAGTTGCGTGGATTATCAAAATCCCAGGAATTTGGATGCATT
TCGTTTCTTGAATTTCAAAGTTGTTTTAAGGCGAAAAGGTTTAAGCTTTGCATCAGGGCA
AAGTTCTTAGAGAAGAAGCAAACCGGGAAATTGGAACTACGTTATGAAGCCACTTTGAAA
AGAAAGGAAATAAAGAAGGTTGGGAAGAAAGAGCATCATTTGTGGAAGAGGAATGACTCT
GCTGGGTCTGGACAGAAAGCACTTAATCTTGTCCGAATGCTCTCTGGACTCCCAAATGAA
AAAGAGGCTGTTTATGGAGCTTTGAACAAATGGATAGCTTGGGAGGTTGAGTTTCCCATT
ATTGCTGCAGCTAAAGCTTTGCAGATCTTAAGGAAGAGAAGCCAATGGCATCGTGTGATT
CAAGTGGCTAAGTGGATGTTAAGTAAAGGCCAAGGCGCTACAATGGGGACATATGATACC
CTTTTATTAGCATTTGATATGGACGAAAGAGCTGACGCGGCAGAATCGTTGTGGAACATG
ATTCTGCACACGCATACACGATCCATCCCACGACGCTTGTTTGCTAGGATGATAGCTTTG
TATGCTCACCATGACCTTCATGATAAGGTTATTGAGGTGTTTGCAGATATGGAGGAGCTG
AAGGTAAGACCAGATGAAGATACAACAAGGAGAGTGGCACAAGCCTTAGGGGAA
>TR18|c0_g1_i1 len=258 path=[236:0-257] [-1, 236, -2]
CACCCTCTCTTCTGTATGCATCTATTTAGCTAGTATTGAACTTCATACACATATATATAG
AACGCAGACCTGTATCAATCCCATTACTGATTGTTCTCCTCTAACAAAAAAAAACTAGCC
ATAAAAGGAAAAGAGACCTATTGTGATAAAAGCAATCTAGCCAGGAAAGGTTTAAACTAG
GAAATAGCTAAAATGCAAGACAAATCGTCTGCTTATATTCAAATTGAGTAAGCCAGTGCT
CTCAGCGAAGTACTGTCT
>TR18|c1_g1_i1 len=229 path=[207:0-228] [-1, 207, -2]
ACATGGCTCCTCAAAAAAGTACTACAGAGTAAATGAAAGATGTTAGAGATAAGACGTCAG
CCTACTCAGAACATAGTGTCTCATCCCCACCGACCCAACTCTATTCCCAAACCGTTCTTC
TTTCAACTACTCAGCTTCCTTAATCTACTCGACCATATTAATACTTGGGGGGGTTGTCAC
CTCTCTAGCCATATCGCAGTGTTGTTGGTCAACCCTCACTTCTGTATGC
>TR19|c0_g1_i1 len=371 path=[387:0-282 388:283-370] [-1, 387, 388, -2]
GGGGGGCTTAAAATTGAGCTAGGCCAAGTTCCTAATCGGGAAAATGTTCTCGAGGCTCCT
AGAGGACATAACATTTCTCAGGGTCTCTTGCCACCACCACCGCTTACCATGGCAAATAAC
GAGAATTTGGTGAGGCCTGTGATGGGTAATGGTACTCCCCCTCCTGGACCTGGTAGTAAC
ATGGTCGGGAACGGAGGAGCTACTATCGTTATGCCTGGTGTTCCTACTGGCGGTGGAACT
GGTGGTGGAGGCGGTGGAAATTTTCTTTTTGTTGGGGATTTGCATTGGTGGACAACTGAT
GCTGAGCTTGAGGCAGAGCTGTGCAAGTATGGTGCAGTGAAGGAGGTTAAGTTCTTCGAT
GAGAAAGCTAG
>TR23|c0_g1_i1 len=353 path=[366:0-235 367:236-268 368:269-352] [-1, 366, 367, 368, -2]
CTAGAGAGTACTTCTGTGGGAGAAATGGCACATAAACCTGCATACTTTGTCCCTGATTCA
ATGTCTGTTTGGAATCTTCTTAGAGAATTTCGCATAAGAAAGGTTCATATGGCAGTTGTC
CTTAATGAATATGGTGGAACCATTGGAATAGTGACTCTTGAAGATGTGGTCGAAGAGATT
GTTGGTGAAATATTTGATGAAAATGATTCAAAAGAAGAGATTCAGAAGAAAACAGGGTAT
ATTGTGATGCGAGATGAGGGAATATATGATGTTGATGCTAACACATCAATTGACCAGCTA
TCTGAAGAACTGAATATGAAGATGCCAGAGGTAATGATACTAATTTGCAGTAG
>TR24|c0_g1_i1 len=338 path=[343:0-178 344:179-337] [-1, 343, 344, -2]
GTGATGACTTAAAATCTGGCAAATCTTCCGAAGATGCTGTTCTGTTTAAAGAGAAACTTT
CAGAACTCGAATACACTGTGCTTCCTACTGAAAATGATACGTGGGTATCCTTACACTCAT
CGTTTGGTCTCATATGTTGGTGTGATAATGAGAAGTTAAAGAAGAGATTTAGAAAGAAGG
ATAATATTCAGTTTATTTACTTTGGGGAAAATGCTGATGAAGAGCAAGAAGTGCTTCAAA
CAAAAGTATCAGGGCTGATGCACAGCTTGGGCATTCCAAGTATTTCTGAGGTGGTAAAGC
GTGAAGCAAAATATGAAGGGTTGCAAGAAAATAGTGTA
>TR25|c0_g1_i1 len=260 path=[254:0-104 255:105-259] [-1, 254, 255, -2]
GTATAATGAACAGAAAGAGGCAGCTTATTGCAACGATGCTGGTGATCTCAGACCAATCCC
TAAGGCTCCTGCTAAAGGTTCGAAGAAAGGTTGTATGAAAGGTAAAGGAGGACCAGAGAA
TTCTGAATGTAGTTATAGAGGAGTTAGACAAAGGATTTGGGGTAAATGGGTTTCTGAGAT
TCGAGAACCAAATAGAGGAAGTAGGCTTTGGCTTGGCACTTTTGATACTGCCAAAGAAGC
TGCGTCTGCATATGACCAAG
>TR26|c0_g1_i1 len=468 path=[467:0-393 468:394-467] [-1, 467, 468, -2]
AGTCGATCGAACACATACACCATGACTTTATTTGGTAAAATACATAACGATTACTAATTC
TGGACTTAGCTAGATACGCGGTCGCCTGTGTGATAATACATATGGTCAATTAAACAGAGT
TGTATGTATAATAACGACGAGAGAGTCAAATGGGAATGGATCTAGAGACTTTGGGATAAA
CATGCCTCGCCGGATGACCCATAATACGGCGACCCTTGGCATGTTTAAATATATAAACCA
CCGCACCAACTGGCCACTCGATTATACCGGTTATCAGAAAAGCCACGAACCCTAACGTCG
GCCCCACAAATTTGCACCGACAAGGGTTTTGCCTTGTTCCGCATTGAACACACGCGGGGA
ACGCCATCGTTTTGGGGTATGTAAGTAAGATCGAAGGATCAGCAGAGAGCGAGAGAACTG
ACTATATTTATTTGTTGCTTGTTGGATATATCAGATTCGAGGAAAGAG
>TR29|c0_g1_i1 len=257 path=[281:0-107 285:108-150 284:151-256] [-1, 281, 285, 284, -2]
CACTAATCCAAATGCCTTCTGTATCCTCTAATTCAGCCTGAGGAGTGGAAGTATACATAG
CAAGCTTCCCCAAGAGCACCTCCAGTCCGCCAGCATCCATGACAATGAACCTTGACTTAG
CATCAAAGGAAGTAAGTATGCATAGCAGCCACAATGCGACTGAACTACCCAAGATTTTAG
CTGGATCAGGAAAATAAAAACCACCTGTATCCTGGAAAACATTTTTTTCCAAAAAACCTT
TAGGTGTATGGGCTTCA
>TR30|c0_g1_i1 len=442 path=[458:0-208 459:209-441] [-1, 458, 459, -2]
AAACAAAGACATGGGAGCTGCAGTAACGAAATATGAATCTCTGCAAAAAGAATGGGCTCC
AGAGACAAAGCTAGAGGCCAAAATCATAGAAGCAATGCAACGCAGAGCATCGAGAGGCAC
CACAATGAAATCTTTCAACAGTATTGTTCTCAAGTTTCCAAAGATTGATGAAGGTCTTCG
AAACTGCAAAGCCATTTTCCATGAGTTTGATGAGGATTCTAACGGGTCGATCGATCAGAC
GGAGCTAAAGAATTGTATCAGGAAGCTAGAAATCTCGTTCGAGGAAGAAGAGATCAATGA
TTTGTTCAAGGCTTGTGACATTAACGAGGATATGGGGATTACATTTACTGAGTTCATTGT
TCTTCTCTGCCTTGTCTATCTTCTTAAAGATGATTCATCCACTCTCCAGAAGGTAACCAC
AAATACACTATCAACAAATTTT
>TR30|c0_g2_i1 len=245 path=[456:0-208 457:209-244] [-1, 456, 457, -2]
AAACAAAGACATGGGAGCTGCAGTAACGAAATATGAATCTCTGCAAAAAGAATGGGCTCC
AGAGACAAAGCTAGAGGCCAAAATCATAGAAGCAATGCAACGCAGAGCATCGAGAGGCAC
CACAATGAAATCTTTCAACAGTATTGTTCTCAAGTTTCCAAAGATTGATGAAGGTCTTCG
AAACTGCAAAGCCATTTTCCATGAGTTTGGTGAGTGGGTATGCATGGCAGAATTCTATAT
CGCCG
>TR31|c0_g2_i1 len=494 path=[506:0-453 507:454-493] [-1, 506, 507, -2]
GGCTGAACTTCAATAGCAAGATATAAATCAACATCATCAGCAGTGACAAGATAATTTGGC
TGCTTTGCTCCATCAATGTAATTCACAGATCCATCTTCTAGGTGACAGACCCACTCAAAA
TTACAACTTGTTGTTCCATTAATGGAGTAACCACAAGCCTGCAGCTCATTTCCAGGATAA
GGTTCTCCTGAAATTTGAAGGTCCTCTATGGCTGGTAACGGTTCATCCTCCCCAGCCTCA
GAAACGGAGGAAGAACGTTCTTCAATAACAGGAGACAGAAGAGGAGAATTTGAGGAGCTT
GGACCATCAAACGCAAACACATGTGGTGGATTTTTGGCATCCTCGACCACTGTATTGCTC
ATAGGCTCACGAAATTGAAAATTCTTAGATTGAGTTTTTTCTACTTGCTTCAGACCAGGA
TCACAGAGCATCACAGAGGCAGCCAACTGACTGTTCACAAGAGGTGGAAACCTACTAGAA
TCATCTAGATGGTG
>TR33|c0_g1_i1 len=1107 path=[1113:0-600 1114:601-625 1115:626-1106] [-1, 1113, 1114, 1115, -2]
CGCTTCTTTTTTTTTTTCGAACTCGACATTGCTCCTTTGTCACTATCGTCGCCGGAGAAA
TTGGTTTTCTTTTACCGGAGAAGAAATGTCGAAGACGCTAGTGCAGCCAGTAGGGCAAAA
GAGGTTAACGAACGTTGCAGTGGTTCGTCTCAAAAAGCAAGGCAATCGTTTCGAGATTGC
TTGTTACAAGAATAAGGTCCTTTCATGGCGGTCCGGCGTGGAGAAAGACATAGATGAAGT
GCTTCAGTCACATACTGTTTATTCGAATGTTTCCAAAGGAGTTCTTGCCAAATCAAAAGA
CTTGATGAAGGCCTTCGGATCTGACGATCATACGAAGATATGCATTGATATTTTGGAGAA
AGGAGAGCTTCAAGTTGCTGGAAAAGAGCGAGAATCACAGTTCTCTAACCAGTTTCGGGA
TATTGCAACAATTGTGATGCAGAAAACTATCAACCCTGAAACTCAACGGCCTTATACCAT
CAGTATGGTAGAGCGTCTAATGCATGAAATCCACTTCGCCGTTGATCCTCATAGCAATTC
CAAGAAACAGGCCCTTGATGTCATCCGTGAGCTGCAAAAGCACTTCCCTATAAAGCGTTC
TATAATGAGACTTCGTCTCACTGTACCTGTTCAAAACTTCACCTCGCTTCTCGAGAAGCT
AAAAGAATGGGACGCTAGTGTTGTCTCCAAAGATGAATCTGGAACACAGATGTCCACTGT
CTGCGAAATGGAACCGGGTCTTTTCAGAGAGTGTGATTCCCTTGTGAGGAATATACAAGG
AAGACTAGAAATACTCGCTGTATCAGTTCATGCAGAAGGTGACACAAGCATGGATCATTA
CGATGAGCATGATGATATGGCATTGCAGACTCACAAGCCATTGTTATCTGTTGAAACCGA
GACAAAGGATTTAACCGATCCCGTCACAGAACTTAGCAAGAAACTGCAGAAGCAAGAGAT
TGGTACTACAGGTAACACAAAGCAACAAGGAGAAGAAGAAGAAAAGAAAGGGACCAGATG
CAGCACTTGCAATACATTCGTTGGGGAGGCTAAGCAATATAGAGAGCATTGTAAGAGTGA
TTGGCACAAACACAACCTCAAGCGTAA
>TR34|c0_g1_i1 len=374 path=[377:0-130 378:131-154 379:155-373] [-1, 377, 378, 379, -2]
CACCCGTTGACTATAACAAACCGAATCTAATATACCTTATAGTTTTCTCCATCAATGATC
CAACGGCTAAGAAACATTCACATTAGTTGATGGTGATGATCGTTAGAAGAAGAACCAGGG
AGACCCAAACTGGTCCAATAGTGATTGGATTGGTTTCCTGTAGATGTCAAACCGGAAACC
GGTCGGCTTATATTACTCAAATGAGCTTCTTCCATTTTCACTGGAGTAGTTTGAGAAACC
CTAGTAGAACCAAGAGAAGATATTCCCATATTGCCCTCGTTAGGGAAATTATATAATCCC
ATGGTTCGATCGAATAAAGCAAAGTGGCTCGCTGATCCAAGAGAAGTCAGAATGTTACTC
TCATTAATGTTGTT
>TR35|c0_g2_i1 len=326 path=[339:0-48 340:49-49 341:50-73 342:74-325] [-1, 339, 340, 341, 342, -2]
GGTTTGTTCAATAGCTCAAGCTCCTCTTCCTCTTCCTCCTTCTTCTCCGCCACGACTCCT
CCACTACGAACATCGGAATCTCCGTCTCCGTAAATTCCCCGAAAGGGAAAATTTCGAGAA
ATTGTAAAACTAGGAGTTCTATGAAATTGAAACTGAGATACTTTCGCCGAAGCCCTAAAG
TAGAAACAGTCTCGTGAATCACCGGAGCTACGAATCGACGACGAGGAAGAAACGGTGAAT
GAAGGAAGAGATTTACATGGCTGACTCAGAAGCGTTTGCATCTTCTTCTTTTTTTCTCTT
ATCCGCCGCCATGTAAATCTCTTCCT
>TR36|c0_g2_i1 len=291 path=[405:0-207 406:208-290] [-1, 405, 406, -2]
GCGGCGGTGATTTTAAGGCTGTGAAAAAAGAGTAACGCCGTCTCAGTGTTATTTTGGGGT
TGTTGAAAAAATGTCGCCTCCGAAGAGAGAAAAAACCCTAGCTTCGCTTTACTCTATAAA
TCTCGAGAAGCTTTCTAAGAAGAGGAATCTTAGAAGCGAGGTGAAGGATTCTGCTACTGC
TGCTAGTTCGGTGAATAACAAGCGCGTTGCTTCAGATATTATTAAGAAAGAAGAAGAAGA
AGACGACGAAGAAGAAGAAGAAGAAGAAGACGAAGAAGAAGATAATGAAGG
>TR37|c0_g1_i1 len=334 path=[444:0-74 453:75-206 451:207-333] [-1, 444, 453, 451, -2]
CTGGAGGCAATCCATGGAAATTCAAGAAACAAGTTTGAAGATGAGGACTCGCTAACCAAG
GCGTCGCTACATATCTGCCGTGAAGGATCCGACATCGAGAAATAACGCAGTGGTAAAGAG
AGGAATCAGGATTATAAATGAGATTCATGCGGCATCTGAAATAGTGAAGGATTGTATCAC
CGATGAAGTGAAATTCGACGAAGTTGTAGAAGAAGATGGACCAGATGAAGAAGAGAGCGA
TGAGGTAGTGATGAATTGGGATTAGGGAAAGAGCTTGAAAGAGAAGTTTGTATGGAGATT
GAATTGGATCGTCCATTGATTGCTCTGTTTTTTT
>TR37|c0_g2_i1 len=334 path=[446:0-74 452:75-206 449:207-333] [-1, 446, 452, 449, -2]
CTGGAGGCAATCCATGGAAATTCAAGAAACAAGTTTGAAGATGAGGACTCGCTAACCAAG
GCGTCGCTACATATCGGCCGTGAAGGATCCGGCATCGAGAAACAACGTTATGGTAAAGAG
AAGAATCTGGATTGAATATGAGAGTAACGCGACATCTGAAATAGTGAAGGATCGTATCAC
CAAGGAAGTGAAATTCGACGAAGTTGTAGAAGAAGATGGACCAGATGAAGAAGAGAGCGA
TGAGGTAGTGATGAATTGGGATTAGGGAAAGAGCTTGAAAGAGAAGTTTGTATGGAGATT
GAATTGGATCGTCCATTGATTGCTCTGTTTTTTT
>TR38|c0_g1_i1 len=438 path=[441:0-290 442:291-314 443:315-437] [-1, 441, 442, 443, -2]
CAAGATAAGCGACGTATCTTATGACACACTTCGAACTTTCGTGTGTTATCTCTACACAGC
TGAAGCAAGTCTGGATGAGCAAATGGCATGTGATCTTTTGATTATGTCAGAGAAATACCA
AGTGAAACATCTAAAAAGTTACTGTGAGAAGTTTTTGGTAACTAAACTTAGTTGGGACAA
CTCTCTCATGACATATGCCTTTGCTCACCAGCACAACGCAAAGCTTGTGCTTGACGCTGC
ATTATCTCAGATCACAAATAATATGGATAAACTTTCTAAAAGAGAGGAATACTTGGAGCT
TGTGGAAAAGGACCCTCGTCTTATCGTTGAAATCTATGAAGCCTATCTCTCGAAACAGGT
TAATACGGCAGCTGGAGGAGCTAGCACGAGTAAAACTAGTTGAAAGGAAGTCTATTTGTC
GATCTAAACAAGAGGTAA
>TR39|c0_g1_i1 len=413 path=[271:0-217 272:218-412] [-1, 271, 272, -2]
TAATTACTGTTGGCCGGTAGTTGCTATTCTTGTTTTCTATCTATGCTTCCACGAAAGGCT
TACTGCATTGATGGAAGCAATTTACAATTGGAGTTCTTCAAGAACGGGTTATGCTTGGGA
TGATGTTTTTCTCTTCATACTTTTAGCAGTTCTCTTTCTGGTTTTCTTAGCTCCTCAATA
TTACTTGAGGTATTATAATTACTGTTGGCCGGTAGTTGCTATTCTTGTTTTCTATCTATG
CTTCCACGAAAGGCTTACTGCATTGATGGAAGCAATTTACAATTGGAGTTCTTCAAGAAC
GGGTTATGCTTGGGATGATGTTTTTCTCTTCATACTTTTAGCAGTTCTCTTTCTGGTTTT
CTTAGCTCCTCAATATTACTTGAGGTATTATAATTACTGTTGGCCGGTAGTTG
>TR39|c0_g2_i1 len=291 path=[269:0-217 270:218-290] [-1, 269, 270, -2]
TAATTACTGTTGGCCGGTAGTTGCTATTCTTGTTTTCTATCTATGCTTCCACGAAAGGCT
TACTGCATTGATGGAAGCAATTTACAATTGGAGTTCTTCAAGAACGGGTTATGCTTGGGA
TGATGTTTTTCTCTTCATACTTTTAGCAGTTCTCTTTCTGGTTTTCTTAGCTCCTCAATA
TTACTTGAGGTATTATAATTACTGTTGGCCGGTAGTTGTTATTCTTATTTCCTTATTTAT
CCACCACCTTAATTGAATGAATGGAAGAAAACCGAAACAGCAATAAGGCAG
>TR40|c0_g1_i1 len=1261 path=[1239:0-1260] [-1, 1239, -2]
GCCACCTGAAATCCTAATACTCAACAATTCATACAAACTCCACATTTTCGGTTTCTTGAT
CTCATCCCTGTACTGATGATCGGGTCCAAGTTTACGGTACATCCTCTTGTAGGCTCAAGA
TGAAGCCTTGAAGCAAGCTTTGTGCTTTCTCTGCCTGCTCCGGTGTACCCGATATTCGAA
TGATATTCTGTGTTTCCTCGGGACCGTCTTCAACTAAGGTTACACTAGCTCCAGACCACT
CACTGATTTGTGCAAGCTTGTTTCTTGACTTCGTAACGAGCTTTGGAACAACGTGCTCGG
GTAAGACAACTTCAAGAGTGCTCCTAGTAACAAGAGGTACCGCCATTCTGCTTGTAGTGA
CAGGAACCTCATCCCGGTGTTCACTTTCACCCGCCTTTGCAACTGATTGAACACCATCCT
TAAACTGTTGCACGACTGTGCTAGCTTGCTGCAAGCTTAGATTGGAACCAATAAAACCTT
CACGGGATTGAGTGGTGTTATTTGATGAAGCTACTTCTATTACTCCTGCAACACCTTCAA
GAGGGCCAGTTGTGGATGTGGAAGCTGGTGGTGTCTCCTTTTGATAAAAGTCCTTGTACA
TATGACTCCTCAATCGCAACGTTAATTCAACAAGTGCATTTCGAGCTGCTATGATCTCGC
CAGTAATCTGTATAACAACATCATTGACAGAAACACATCGGGGAGTTTCTTCCCTGGCTA
GGATTTGTACGCTTGCTCCAGTTAATCGTGACATCTCAGATACTGATCCTGCTTTCCCTT
CCAAACAAACTGAGTCTCTAGATGGGATGAGTAGCCTCGTTGTTATTAAGTTATCTTTAT
CTGGAATAAGATCTACGATCTGAGTCTGTATGTGCAACAAGGCTTCTTGAGCAGGAAAGA
ACTGGTCATCGGGAGCCTCTTCCGAAGAAATGCTAATTATCTGTTCATCAGATCCAGCAA
CGGGGTCAGATACTCTCACATCCACACCAATTTCGTTTTGAAGCAAATCTATTATTCCTT
CTGTTTCTCCAACAATACGAATAATCTTGTCAACAGGGCAGAGAATCCGAAGCATAAGTT
CTTCAGTGTCGAAAGGCTGCACATTCTCACCAACAGGAACTGCTGGACCTTCCACTGCAT
AGTTAGATTGGCGAGAGCTAAAGTTATTACTATTTCTGTAATTGCCTTGAGGAAACCTCT
CCGACGATTGTTTTCTTTGCTGCGGGATGTAATCATCCACAGCAGCTGGAAATGGCCGTT
C
>TR41|c0_g1_i1 len=452 path=[430:0-451] [-1, 430, -2]
TAGCTTGATCAGTTTCTGAATTCTGAAATTCTGATTGTGGAGAAGGGGCTACAAAAAACA
GTGGCTGGAAAGGAATTAGAACAATGTAGGCAAGTAAATACAACAATGTACATGAAACCT
TGGTAGAAAGCAGGTAATGAACCATGTTCAAATGGAAGGAAGTGAGAAGGTGATCCGATA
ATGGAAGAATCCTCTCATACAAAGAACTCCGTAAGTGATCAGGCAAAGAAAAATTGTGAG
GAGGGTGGAGAGATTGTCCAACGGTGATGGTAGAAATGTAGAGAGGGTGGAGGAGTTGGG
AAAGCAATGCCCCTTGAAGTCCAAGAACATTCCATCGAGCAATCTTATCTGAACAGCTAA
CGGAGAGAGTCATTTCACCGCGACCAGGCTTTCTTTGTACCATATCTGTAACTGGTGAGT
GATTAGCTGAAAAGGAGACATACAGAGTAAAG
>TR42|c0_g1_i1 len=284 path=[288:0-77 289:78-283] [-1, 288, 289, -2]
CTTCCTTTCTAGATGTCTTCTGCTCATCTGTATAAAATGGATTTCTCTTATTCTAGACAA
ACTCAAATTCATAGAAGAGCATTTTCTGGATCGAAAAGGTTGATAACACAGAAATGGCTC
CCGTTTAGAGAAGAAACCATAAGAGGGATGCGAAAGCGAGATTGGTCTAAGAGGAAAATG
AAAGAAACAAGCTTGAGAAGAATTCATCGAGAGGCTGAGAGAAAACGCGGCGCTAAGCCA
AGGAAGAAGAAGAACATCGGCTTTCAAGAGTGTTAATGTTTTTT
>TR43|c0_g1_i1 len=854 path=[857:0-454 858:455-478 859:479-853] [-1, 857, 858, 859, -2]
CTCTTATTTTATCCATTTTCTCCACTCCTTGCTTCACAATACCTCCAATTACACGGGTCG
CAAGATTTGAATCGAAAGGAGATGATGTATCATTGTCATGTTCACCCGCTGAATTTTTTC
TGATTTTCTTACAGAGGATATATGTACACTTCTCAAGGCCATGCACTGCAGCTTCACGAA
CCCAAGAACCTACATCACCTCTGTTGTCAACTGAATAGTCATTAAGAGCTTGCAGTAAAG
TATCCATCACTTCAGTCTTGATAAGAAGAAAAAGAGACAGGTCATCGTTTTCAGGATCGC
TTGCTCTTTTCTGAGTAAGAGTCTCACACACAGATGTTAGTCCCTTTACAGCATTTACAC
GTGCCTCAGCATCTCTATCTTCAGGGTTCACCTCTATCTTACAAGCATTGCAGAGCTTCA
AAACTACATCCTTCCATTTTGCAGCTAATAGTTCACATGGCAAGATACCTAGTGCAAGTG
CAGAACCTCTTCGAACAGCTACATTTGGGTCCGTTAGATGTTTTAGGTGCTTTGTTATTA
AATCAACAGATTTCTTATCATTGCCAACGAGATAGGACTTCACAAGCTGTTTAACAGCAC
TGACAGCTGCATTCTGTATTTGAGAATTGGGATGTCTTAAATTCTCAGTGAGAGTATCAA
GCAGGATCCGTTCTGTTCTCTCAGCTAATCTCACATGCGATAACGAGATACACTCGATAA
ACCGTGAGACAGCCAGTCTCATTATTTCTCCTCCTTTTCCATGGTAAAGGCTTGCTTTCT
CAAAGGAAGGGACAATCCCAGCCATAGGCTTATGGCTCTGTAAAAATTGATTGCCACAGG
AACCTTTATTATAA
>TR44|c0_g1_i1 len=246 path=[224:0-245] [-1, 224, -2]
AATCTACTGAGAGAAATCCATTTAAAGTGTTGAGCTCGATTCACAAGAGGGCTGGACTCA
AGGGATGTTATGCTGGTTTGGGTCCAACGATCGTGAGAGCATTCCCTGCTAATGCAGCAG
CAATCGTTGCTTGGGAGTTCTCAATGAAAATGTTGGGAATCAAACGTGACTAGGATTAGA
TTTCAAATCTTATTTATTTGGTCCAATTTACAGATCTCAGAACCACTACGACCTTGCAGA
TCTCAA
>TR45|c0_g1_i1 len=283 path=[261:0-282] [-1, 261, -2]
ATAAGTATAGGCCCTCGAAAGGCGGGGGATACAAACTCTGTGAGCGGCGATGTATCAAAG
CTTGCCTCCAAATCCAATGGAAAACATGAAAAACTGCAATCAGAAGAAACGCGAGAACAG
CATGGCAGCTTGTCGGGAAAGAATAATGACGAAAAGAGAGGGTCTCGAGGTGAAGTAGCC
ACGTCAAAGGGTGAGGGCAGATTTATAGGGAGACACTCAGAAGGCAAAGGAGATTTAGAT
GATGGCTCACATGACTCTCATTCAGTACAGAAAGATTCAAGAA
>TR46|c0_g2_i1 len=267 path=[300:0-88 301:89-266] [-1, 300, 301, -2]
CACGGATGTCTTATGGGCAATAACACTTTTCATGATAGAAAGAAGAGAAGAACAATACAA
GACGTACCCAGAGCTCGGAGCATCTTAAGATCAAATTTCTCAGCTAGTTCTTCGTGGCCA
CTAATTTTGGCGCGTTGAAGGGCCAGCTTCTTTAAGCTGATGAGCAAATCCAGTTCAGAT
TCTGAGAGAGAGCAGAACCAAGTGATATCATCTGTCCTATTGTTCTTCAAGATTTCACTT
AGCTCCTCCATCTTCAGAGAAGAGCAG
>TR47|c0_g1_i1 len=398 path=[427:0-83 428:84-397] [-1, 427, 428, -2]
TCCCATTCAGAAAAGTTTAGAAGAGCGTCGCGAGCCATTGATACTGCTGCATTTCCTAAA
CTGCCATAGAATCTTGTGTATCGTCTGTGGTAAGTTTTCTCATCGAACCTAGTCTCAGGA
CAATCCCAAGAGAGCGAAAACGTGACTGTACGGTCACATCCTGGTGGAACTTTCACCTTT
GCTGCTATGGCTGCTCCAATGGACGTTCCAGGTTTTGAAGGAGAACATGCATTGCTCGTT
AACTTGTCAAATGATGCGTTCTTTTTAATCTCATCCCACATATCTCCTGCTGTGATTTTG
TTATGAGTAGTGCCTGAAACTAGGAAACAAGGACAAGAGGAGACACGAACATCTTCGGTT
TCTTTTGCTGCAATTGCATAGGTAACTGGTGGGTGACC
>TR48|c0_g1_i1 len=303 path=[407:0-130 415:131-256 414:257-302] [-1, 407, 415, 414, -2]
TGGGGCATTAATAAACCTAAAAGCAATATTCATATTCTCGAACAAATTTGATTGTGCACT
GTTAACAAAAATAATCACTCAGGTCCTTAACAGCATCCACCTTTCTTCACAGCTGAAACA
TCTTTCATATCGATCTTGTCTCCTTTCGATGGAACATTAGCGGATTCACTCGCAGCCTCC
ATCGCCTTCTTGCTCACGATCTGGTGAATCTGAGTGAGGACTTCTGCGAAAGCATTCTCA
ACATTGGTGGCTTCAAGAGCTGAGGTTTCCATGAAGTAAAGATTTTCTTTCTCGGCGAAT
GAT
>TR51|c0_g1_i1 len=250 path=[254:0-59 255:60-249] [-1, 254, 255, -2]
CTTTGAAATTAAAACAGACTAGACACAAGAAGAATAAAAAACATAGGACCAAGACTTGGT
AACTTATTTTAAGTCTTCGTCAAATGATTTAATAATATGAAGGTGTGGGAGGGGATTTGT
ATTCAGCTTTTGGAGAAGGAAAATATGATGGTGGTGGTGGAGATTGATAGACATATGGTG
GTGGAGGGGATTTGTACTCAACCTTTGGAGAAGGAGAATAATATGGTGGTGGAGATGGAC
AACTGAAGAA
>TR51|c0_g2_i1 len=237 path=[252:0-46 253:47-236] [-1, 252, 253, -2]
CCCCTCCCACACCTTCATATTATTAAAACATAGGACCAAGACTTGGTAACTTATTTTAAG
TCTTCGTCAAATGATTTAATAATATGAAGGTGTGGGAGGGGATTTGTATTCAGCTTTTGG
AGAAGGAAAATATGATGGTGGTGGTGGAGATTGATAGACATATGGTGGTGGAGGGGATTT
GTACTCAACCTTTGGAGAAGGAGAATAATATGGTGGTGGAGATGGACAACTGAAGAA
>TR52|c0_g1_i1 len=506 path=[484:0-505] [-1, 484, -2]
CTGAAATGTATAACAGAGTTTTGAAACAGAGCAATTTGAATTTGGAACAAGGGCTGTTTT
AAGTTTATTAACCATTTTCATCACATTGATTATCATCATCATCACTTCTACTCTTGAAAT
GCTTGCAAATAACAATATATAACACAAAGCTAATAGCACTAATGAGAGCCAAAAGCCAGT
AATAGTTATCAAGTCGAGCTTCAGACATATCATCTGCAAACCAGTTATGTTTTCTACCTC
TTGAGCTGGAGAAACTCTCGATAATCGATATCAACGCAGCACTCACAAAACTCCCCACAC
CGAAAACGCTAGTGTACAACGCAAATCCCATTGTTCTCATTCTAACCGGAACCTCGCTGT
AGAAGAACTCTTGCATTCCCACTAAAGTGAATACGTCGGCCAATCCCAGCAACAAATACT
GAGGAATTAACCACCATATCGACATTGGAACAGTTGCTTTCGGTTGGTCTATAAGCCCGT
GTTCTTTAGCAATCTCGAGCCGCTTT
>TR52|c1_g1_i1 len=322 path=[300:0-321] [-1, 300, -2]
TGCTCAATTAGCTTCCTACACCCAATGCACTCAAGTAAAGCGAGAGACCGATACTTCTCA
GCTCAGTGGGAACTTGGCTGTAGAAGAACTCTTGCATTCCAACAACCGTGAAAATGTCCG
AGATTCCTAATAAGATGTATTGAGGCAGAAGCCAAAATATGCTCAATGGATCTAAATTTG
GGGTAGTCTTCATCTTCCTGCTTATCTTTAGCCTTCTGGCTTCTACTAAGGCCGCGATGA
CAATGGCTATGATGGATAGAAACATCCCAATCCCCATTCTTTCCATGACAGATATACCTT
TATTGTTTTTCAACACTTTCTT
>TR53|c0_g1_i1 len=619 path=[622:0-332 623:333-356 624:357-618] [-1, 622, 623, 624, -2]
GGTGGTGGTGGAGGCCGTGGAGATGATGAAGGAAAAGACGATGAGGAGGAGGAGAAGAAG
AAGAATACGACTTGGTCTATGTCGCAGAAGTTGACTCTTGGTTATGCTTTTCTCATCGGA
GTTGGTGGGCTAATGGGTTATCTGAAGAGTGGTAGCCAGAAATCGTTGCTTGCAGGTGGA
ATGACAGCTGCTGTTCTACTGTATGTATTCCGTGAGCTCCCAACAAAACCTGTTCTTGCA
TCAACCGTTGGCGTAGTGATGGCGGGCGCGTTAACCTGGGTGATGGGGACTCGGTACATG
GGATCGAAGAAGATATTTCCGGCTGGAGTTGTGTCAATCATGTCTTTCATTATGACCGGA
GGATATATACATGGGATCATGCGCAGCCTTCACTAAGCAGCAACAAACTTAAGAGTGTGT
CTGAACTTTTTTATCTATCTTTGTTTGTTTACGGAGTTTGTTTTTGTATGAAACTGTAGG
AAACTACCAAAATGTTCCGGAGAAGGACTCTTTAACACTTTTTCTTTCTGATGGATTTTA
GGTCTGTGGTGAAACTCATATTCATCAAAATTTTCTAAATCGTCAAAAAACAACACTAGG
TTTGAGCTTGGTTGAACCG
>TR54|c0_g1_i1 len=511 path=[521:0-274 526:275-304 520:305-510] [-1, 521, 526, 520, -2]
CCGCCGCCACCGGAACTAGTGGTGATCGGTGTTCGTCTAACACCAATAAACATCTCATCA
TTAGATTTCCTCATAAAAACAACAGAATCACCAGCGATTAGTTTCTTGCTGTTAACAAAT
TTGCTCCATCCAGTGGTCAATAGATGTCTCCTCGGTGTACCGCGATAGATATGGCGAAAA
TCCCAAACAATTCCATGAATATCAGTTATGTAAAGCTTCTGAACAGGAGGATCGGCTTGA
AAATCAAGCGCAGGGAATACAGAATCAGCACAATAACGAGGCACAGAGAAACCACCACCA
TTGTTAGCATCAGAAGGAGTAAGGATTTTAGCAAAGGTAACGACCTTGTTTCGCTCATCT
TCATCACCATCGTATCTACCGAATCTAGGGAGATTCGCTGGGATAAATTGGTCAGGAGAC
ATAGGTTGAAGAAGAAGATGAGCGAAGACTTCATCAGTGATTGGATCGGCGAGTAACTCG
ATAGAAGAAACGAGACATGGTATTGGATGTG
>TR55|c0_g2_i1 len=377 path=[544:0-73 553:74-115 547:116-124 551:125-256 554:257-257 540:258-376] [-1, 544, 553, 547, 551, 554, 540, -2]
CTAGTCAATCATCCGGATCACTACCTCACACATCAGGTTGTATTCAATGCAAACAAGCTT
GCTGATTTGGTTAATAAGAAGAAGAAGCTGCAAAATTGGCTTGACTTCTATCAGCTCAAA
TACTCTAGAAATAACTCTCAGACCAGACCTATTGCAAAGCTTGGGTGCCTTGGCTTGTGT
GGAAAAAAAGTTGACGCAATTGAACATTACATTGCTGAAGTTGATAAAACATCGAAAGAG
ATTGCTGAAGAAAGGGAGAATGTAGTGAATGATCAAAAGTCAATCATGCCAGCATCTTTT
GTCTCATTCAAAACCCGTTGGGCTGCTGCTGTTTGCGCGCAGACAACACAGACCAAAAAC
CCGACTGAATGGTTAAC
>TR56|c0_g1_i1 len=285 path=[263:0-284] [-1, 263, -2]
TCGGAACCCTTTTGGATTATCAGATTACTCCACTCATCTTCTCTCTCCTTCAACCAGGTC
ACCTCTTTCACCAAAGAAATCTTCTCAAAGGTTCCACAAAAAGAACCAGAAGCAATTGAT
TTCAGCAGACCTAAAGCAAGACGCTTGTACAAAGGATAATCAGGAACACCTACTAATTCA
TCTAAAAGAGCAGATTGATTGAAAGGGTAACAAATCTGTTTAGCAAAGATTCGATCATCG
ACGGGAAGAAGGCCGGAGAAGAAATCACCGGTTAACTCTAAATCG
>TR57|c0_g1_i1 len=331 path=[309:0-330] [-1, 309, -2]
GTCGCCAGACTTCGTGTTTCGCCAAGCATTTGATGTTGGAAGCTGCAAAGTTGTGGATAT
GATAGATGATAAAATTGCTGGAGTTGACGTTAAATTTCTCCTTAACAGAGCGGGTTGTGA
GAAACAAGCAACTGCTAGGCAGAAAATCGAAGCAGACATAAATGGGAATTCAGATAGTTT
GAAACTAAATGGTCCTTCAGCTAGTGCTTCAGTTAGGAGAAGTGAAGATAACGCCACTGA
ATCTTCTGACTGGAAAGAAAGCAGTCATGGTTGTAAACAAGAGAAAGGAGAAGGTCACAA
TCAACTGACTACAAAACAATTTACACTTGCA
>TR58|c0_g1_i1 len=381 path=[359:0-380] [-1, 359, -2]
GACAGATACATCAGGGATCTAAACTGTGTCAAGAATGTTGTTCGCTCAAAGATCTGACCC
ACCAAGAATCTAACCGAATGCGCTATTAAGCACACGCCTATGCATCTGCTCGTTGTTGAT
TCAGTCATCACTTTAAGAGCCATGGAGTTTGATGTTAAGACAAGCATATCTACAATGAAG
ATCACTGACATTGGGAATTCCCACACCAACATAGCTAGCAGAAAGATCTTGAAGTAACTC
GAGATCAATATCCCCAACATAATCTCTCTTCTTCTGGAAACTTCATTTAGAAAACCCTTA
GCCGCAACAGCAAAAGAGAAGATAAATGCAGCATTTGCAGATAGAACACCAATTAGAACC
TTTACAGATATAAGAACCGAG
>TR59|c0_g1_i1 len=318 path=[296:0-317] [-1, 296, -2]
CTTTGCTTTCCATCCGATTGATTGAACTTGGTAAATCTCATTATGTATTTTCCAAGGCTC
CCTAGGTTAGTCTGTACTATGAAAGAAGCTTAAACTTCAGAGCCTATAGTAGAGTAGATG
CAGCAGAATAGGTGTCAACAACCGCAAAAGGAGCTAGATCTATGGAGTTCCTTTTTCCCC
CTTTTGTTGGGTTTTTATTGGTGAAGGATTAAGCTTCTAGTTGGGAATCTTGGGACGATG
ATAATGATCATTACTCTTTTTTTTTTGCCACAAAATTAGTCATCTTTGATTAATTTGTAT
TTTGTACACAGATACACA
>TR60|c0_g1_i1 len=231 path=[234:0-36 235:37-60 236:61-230] [-1, 234, 235, 236, -2]
CTCTTCACCCATCAATCAAAAACCAGAGAAAGAGAGATAGAGACACAGAGAGAGATCTTG
GTGATTCTCGCAGACTGAAATCGATCTCTGACTCTCTCTCTCTCTCTCCCTTTCTGATGT
ACCCTCAGAATTGATGAAGAGAAAGAAGATCAAACTGATCGAAAAGTTTTAGCTGAATAT
GTTTCCTTCTCAGATTCAAGACTGGATGTTACATCAGAAAGGGAGAGAGAG
>TR61|c0_g1_i1 len=275 path=[330:0-103 334:104-176 327:177-274] [-1, 330, 334, 327, -2]
CTGCGGGTGCTACTAAACCCAAGACTGTCTCACGGATTTACTTGAGAGCATCTTGGTCTC
CCTCATCAAGACTTTTCTTCAATGCTAGCAATTTCTCGTTCACCTCCTGATTTTCCTTTT
CGGAGAGAACCTTCTCAAAAACACCAAACGGCAATGCAACTGAAGTTGGAATACCAACCC
AAGAGGGAACTTTTCCCTTCAGATATCCAATATTTCTTGATTTAGCACCAACCAAGTCAC
TTGTGAACTCTTCAGATGATATAGCATATTTACCC
>TR62|c0_g1_i1 len=239 path=[291:0-134 292:135-238] [-1, 291, 292, -2]
AGGGCGCATACCCAGACGGAAACTAAGTTCCCACTCACGACCCATGTAACAAGCTACACC
AAGTAAGAAGTGCAGAACAATTAGCTCATAAGGACCACCATTGTATAACCATTCATCAAC
AGATGCAGCTTCCCATATTGGATAAAAGTGCAAACCTATAGCAGCAGAAGTCGGAATAAT
GGCACCAGAGATAATATTGTTTCCGTAAAGAAGAGATCCAGAAACAGGTTCACGAATAC
>TR65|c0_g1_i1 len=1195 path=[1247:0-99 1248:100-1194] [-1, 1247, 1248, -2]
CAATTTTGAGCAGAGGAGAAAACGCCGTCGTCGTCGAGACATAGCAGTAGTCGCCGGCGT
GTTTGAATTCTTTTTCTGGGAGTTTCTGTTCTTAATCAAAGAAATGAAGAAAAAGATAGC
CATTGGTTTCGAGGGTTCAGCTAACAAGATTGGGGTTGGAATTGTGACATTAGACGGTAC
AATCTTAGCGAATCCTCGACATACATACATAACACCCCCTGGTCACGGTTTTCTTCCTAG
AGAGACTGCACATCATCATCTCGATCACGTTCTTCCTCTAGTCAAATCAGCTTTAGAAAC
TTCCCAAGTAACTCCTGAAGAAATTGACTGCATATGTTACACAAGAGGTCCCGGGATGGG
AGCTCCATTGCAGGTTTCAGCTATTGTTGTTAGGGTATTGTCACAGCTTTGGAAAAAGCC
AATTGTTGCGGTGAATCACTGTGTAGCTCACATTGAGATGGGGAGAGTAGTCACTGGAGC
TGATGACCCTGTTGTTCTGTATGTGAGTGGTGGCAACACTCAGGTGATTGCTTATAGTGA
AGGTAGATACCGGATATTCGGTGAGACCATTGATATTGCTGTTGGTAATTGCTTGGACCG
GTTTGCTAGAGTTTTGAAGCTTTCTAATGATCCAAGCCCCGGTTATAACATCGAGCAGCT
TGCCAAGAAAGGAGAAAACTTTATTGATCTTCCATATGCGGTGAAAGGTATGGATGTATC
GTTCAGCGGAATCTTGAGTTATATCGAAACTACTGCAGAGGAGAAGCTCAAGAATGAAGA
GTGCACACCAGCAGACTTGTGCTATTCCCTTCAAGAGACGGTGTTTGCGATGCTGGTGGA
GATTACGGAAAGAGCGATGGCACATTGTGACAAGAAAGACGTTTTGATAGTTGGAGGTGT
TGGGTGTAACGAGCGTTTGCAGGACATGATGAGAACAATGTGCTCTGAACGTGATGGTAA
GCTTTTTGCTACGGACGACCGTTACTGTATCGACAATGGAGCGATGATAGCTTACACCGG
TCTACTCTCGTTTGTTAACGGTATAGAAACACCAATCCAAGAATCTACCTTTACGCAGCG
GTTCCGTACAGACGAGGTTCATGCGGTCTGGCGAGAGAAGGAAGATTTGGTGCTTGGGAA
TAAGAACATAGCTACTATTTGATTATGTGTCCATTTGTTTGTTTTTTCATCCATT
>TR67|c0_g1_i1 len=475 path=[486:0-91 487:92-474] [-1, 486, 487, -2]
CCCTTGTACGACAAAACACTAGAATTCCTTCTGGAGAGGTATGGGGAGGAAACCCAGCAA
GGTTCCTCAGGAAGCTCAAGGATGAGGAAATTGCTTTTATCCCTGAGTCAGCTGTAAACT
ACTCAAACCTCGCACAGGCTCATGCTGCAGAGAATGCAAAGACATTAAATGCTATTGAGT
TCGAGAAGGTTCTACGCAAGAAGCATGCTCGAAAAGACGAGTATTATGACTCAATGCTTG
GTATTGTAAGGGAAACTCCACCAGAGCTTATTAACAACATACGACAGCTTGATAAAGACA
TCAAGCGTCCTTCAAATGTGAACTGATTGTTCCAAGTATGTTTTCTGGTCGAAGCCCTAA
TGTACGGGATGCTCAAGGGTATTATGATTGGGTCTTTGGTTTGAATAAAGGCGAGTAGAT
TACATTAGAGTAGACGAATTAACAACCTTTGAAGAAGCTTTTGTTTCCTTGGTCG
>TR68|c0_g1_i1 len=270 path=[298:0-50 302:51-96 301:97-269] [-1, 298, 302, 301, -2]
CTCCTCGTCACTCCAGTCGTCGCAACCTACTGGTATGCTCAGTACTTCAAGTAACAGGAG
AAGCTCGAACACATATTCTAAAGCATCTGTGCTTCAAGAACCAATGACTTTTTTTGAAGC
TTATAATTTTCTTTAAAATTCATGTGGTACTCTTCTGAGTCAGTTTTTCTGAAACTTTCT
ATTGTTAAATAAATGTTTCGATTTCGTGAGAATGACTGTTCATGTGCAACAACTTTCTTA
AACCAAATCTCACATATGACTGATACCAAC
>TR69|c0_g1_i1 len=1581 path=[1584:0-1419 1585:1420-1443 1586:1444-1580] [-1, 1584, 1585, 1586, -2]
CCATGGTTATTATTATCAGTGAACTCAAAAATTGATTGTACATTGGATTAAAATTTTGAA
TCAGCACACACATTGTTCAAAACATTTAGTACAAGTTGAGTTCTTGATCGTCAATCTACC
ACATTGACGGAACATAAACTTGTTCTTTCAAATTCTGTGTCGCGCTTTCAGTAGGGAAGC
CTCTTACTGCGCCAATAGTCCACTGCGATATGATCCCAGCAGCAACTGCAAACCGAAGCT
GTCGCTCCAACATATCTTGGTCTTCAAACATCTCAGGAAAAGTTGTTAGCTTTCTCATTA
TGCCTGCAACAACAGCATCACCAGAACCTGTCCTATCACAGGTGAAAGGAGTTATAAGGA
CATCTTCGGTTCCAACCACAACACCATCAAAAGTAGGAGTATAGTAATGAAGCCGAAGTG
TTCCATCAGTCACAACCAATAGTTTCAGCTTGTCATGCCACAATGGATTGATTTCCTCTG
GTGTGTAATGGTAATAGTCTCTTCGGTTTTTCGTCTGCTCAAAATCCTCAGCAAAGTATT
GTGGTGTGTAGTTTCTTCTCCTCTCGTAGTAGTCTTCATCAAGTAGAAACTCAAGCTCTT
GCTGTGAAACTTCAATGATGTTTGCTTCATTCCATGCTTTCTTGATCAACTTCCTAGTCT
CATTGCGCGATCTCCATAGTGGTAACGGAAGATTCAAGTCAAAGAAGATTAGCCCTCCAA
ACTTTTGGGACCATTGTATTGCCTTAAAAAGAGTTGATTGCATTGTAGGAGACGTCAACA
CTTCTGAATTAAAATGGAATATCCTCGCCTCTTTCAGCACAGCTAAATTGAGTTCTGAAG
CAAGAAGCGAGTCCTCAGGTGGCTCTTTCACCGTCTCCGCCTTCATTTTACCGTCCTCGA
ACTTAATCTTGAAGCGAGTACAAGCAGTTTTGAAATTCTCATCGAGTTTCACAGCTCTCG
TCTGAACTCTCTCCTGATTCATCATCAGAACCAGCTCTTCTCCGAAATCATCTTCACCTA
CTTTCCCCATAAACGCAGCTCTCCCGCCTAATCGTACATGAGAGATTGCCACATTCGACG
GCGGACCTCCCGGAGCTCGCCCAAACTCCGGTGGATCCCACTGAAGCATCTTCCACTGAG
AGTAGATGTCAGGATGCATCGGGTTATCATGAACTCGCACCACCGGAACGAACTCCTTCT
GTACAGCTCCGAAACAGCACACAAGAGGTGGATCTTCGTACGGAAACTCGATCCCGTCGT
CGTAATCCATTAACGCCGGATTCAACTCAGGATCAGTCTCGATAGTATCATTCTCGGTAT
TTTCTTTCTCAAATACCGTCGATGTTTGATTCTTTTTCCTCCCTTTGCGACTAGGTTTAG
CGGAGGTTTCCGCTGCTGCTCCGTTTGTGATACCGCCATTAATGGAAGCTTTCGGAGAGA
GAATTTGCCCTGATTTCGGCAAATTTCGAGGTCTACGATTGTGAATGGATATCTCTCTAC
GATTTATGATCGAATGAGAAGAATCAAAATGGTGAAGGTGAGGAAAAAGATGAAGTGAAG
CCATTGAGGGGTTTTTACTTC
>TR71|c0_g1_i1 len=228 path=[231:0-38 232:39-62 233:63-227] [-1, 231, 232, 233, -2]
GATCCACCGCCACCGATACCTATGCCAATGCCAGCACCGATCCCTATCCCGCCAAGGTCC
AAACCCAAGTCTTTTCTTGCGACCCGACTCTCGGAGACTAGGGCTGATGTTGCCAATATC
AAAGTAATTAGAACAAGTGATGACGAGTTTATCAGAGACATAGTTATTTTGTGTTTGGTA
ATGGTTTTTCTCCTCAATTTAGAGTGTTTTTGCAGTGCTCTTGATGAA
>TR73|c0_g1_i1 len=232 path=[235:0-138 236:139-162 237:163-231] [-1, 235, 236, 237, -2]
CCTGCATTTGCTGCTCTGAACCCTCCTCCATAAGCTGGAGAAGCATCATGAGCTATCTGA
TGCTTAAAGAACTCTCCAAGTTTCTTCTCCACGTTTGATTTCCCTCCTTTCTTGTTTGAA
GACGATGATGATGATGACGACGTAGCAGTTGATGTTGAGGGCAAGTTTCTTGAACTAGGA
TCTGAGAGAACTTCAGATTCAAGCCACATGTAAGAGAGGACTTGGCAGATTC
>TR76|c0_g1_i1 len=242 path=[417:0-61 418:62-241] [-1, 417, 418, -2]
ATGAATTTGAGATCTGATCGAGAGAGAGAGATGGAACTTACAGTGCAACAGCCATGTCTA
AGACAAACTCCAACAGGAGGAAGAAGTATAGCGATGAAGATCTCACAGCAAAGCTCGCAA
CTACTCGCCATTAATTCACAGAGAGAGGAGATAAGTTTTGATGACTTAAAGAAGAAGTAG
AAGAAGAAGAAGAAGAAGAAGCGGCGCCGAGCTATGAGCTCGACATATTCAGTCATTGAT
CT
>TR76|c0_g2_i1 len=398 path=[415:0-217 416:218-397] [-1, 415, 416, -2]
CGTCATATCACACTTTAAAGAACATTATATGTTTCCTTAAGAAACAATGAATCACAAGTT
CAAGCAACATAGTAGATTGGTCTTCTATATTCATCAAAGTACTCATCACGATGAAGGAAC
AAAATCGCGTAAATTGCATATATTATTCCTGGGAGATATCCTAAGCAAGTAAGAATCAAA
CAAATGAAGAACTCAACAGTGCAACAGCCATGTCTAAGACAAACTCCAACAGGAGGAAGA
AGTATAGCGATGAAGATCTCACAGCAAAGCTCGCAACTACTCGCCATTAATTCACAGAGA
GAGGAGATAAGTTTTGATGACTTAAAGAAGAAGTAGAAGAAGAAGAAGAAGAAGAAGCGG
CGCCGAGCTATGAGCTCGACATATTCAGTCATTGATCT
>TR78|c0_g1_i1 len=870 path=[873:0-470 874:471-494 875:495-869] [-1, 873, 874, 875, -2]
TGTGACTGCCATGTTGTGTGGAGCAAGGTTGTCGGAGGGTATATTTGTTGGTGCATTTTT
ATCTATGTCATCAACCGCAGTGGTGGTAAAGTTTTTGGTAGAACGGAACAGCACAAGTTC
TCTTCATGGCCAAGTTACTATAGGGATACTTATCTTTCAGGACTGCGTTGTTGGTTTACT
GTTTGCCTTGCTACCAGTTTTGAGTGGTAACAGTGGTTTACTTCAAGGAATTATATCAAT
GGGAAAGCTGCTACTGATATTGTCCATATATCTCACTGTGGCATCTCTATTAACATGGAC
ATTTGTACCCCGCTTTCTGAAGCTAATGATTCAATTATCATCTCAAACGAATGAACTTTA
CCAATTAGCGGCTGTGGCATTCTGCTTACTATCCGCATGGTGCAGTGACAAGCTGGGTCT
TAGTCTTGAGTTGGGATCATTTGTGGCTGGTGTTATGTTGTCTACGACCGAATTTGCTCA
ACATACACTAGAGCAGGTGGAACCAATTCGTAATTTGTTTGCCGCTCTCTTTCTATCTAG
TATCGGGATGCTCATAAATGTGCACTTTCTATGGAACCACGTGGATATCCTTCTGGCGTC
TGTGATTCTAGTAATAGTTATTAAGACAGCACTTGCAGCAGTAGTTGTTAAGGCTTTTAG
GTACAACATGAAGATATCTTTCCATGTCGGGGTACTGCTTGCTCAGATTGGAGAGTTCGC
CTTTGTTCTTCTAAGTCGAGCATCAAACCTACATGTTATCGAGGGGAAAATGTATCTCCT
CCTTTTGGGCACAACAGCTCTGAGTCTCGTAACGACTCCATTGCTGTTCAAGCTAATACC
GTATGCAATGAACCTCGGTGTACTCCTTCG
>TR79|c0_g1_i1 len=350 path=[433:0-226 438:227-330 432:331-349] [-1, 433, 438, 432, -2]
AAAGCACTTGCTTTTGATGTAGCCAGGTTCTTACCACGACAGGAGAAGAATCGCAACAAG
AAACATCGATCTGGTGAGAACAACATGTTGAAAGAAGAGACATTGGAGGATTATGGTCCT
GGATTTGATCGATTTAAGACAAGCTTGGAAGGCTTTGTTGGACAGCTAAACCAGTTTGCA
GAATCATCAGTGAAAATGTATGAAGAACTTAAGAAAGGAATCAATGAAGCCAAGAACAAT
TATGAGCAGTTGAAGGCTTATCCTCATGGTAACTGAGCTTTTTTTTTGTTTGTTTATGTG
GAAAAAGGAGTTTTTGGCAGGTTAAAATTTTGGTGGGAATGCAAAAGGGG
>TR80|c0_g1_i1 len=462 path=[465:0-319 466:320-343 467:344-461] [-1, 465, 466, 467, -2]
CCGGCGGCGGTTGAATTCTTCTTGAACAGAACGTGGGATTAAAAGACGTTCAATTCCATG
GATAATTCCGTCGGGTCGGGTTAAATCATCGGGTTTGGTAATTTCAGCGGAGTTGACTTT
TCCATTTGTGAAGTGAGGTGGTCGTTGGAGAGAGTACGGTGGCTGACGACGTCGGAGAAC
TGAGGAGAAGTGATCCTTTTGGGAAGAATGTGAAACATCAAGAGAGATTGTAAAGATTTG
AGATTTTTTGGTTGGAGCAAGAAAGATTTAAATTCAGGATCAAGATTGCGTTCTAAAGCA
TCGTTACGAGGAGCAAAGATAGTGATGTTGTGTTGACCAACAGCTTCTTCTAATGTTTGA
AGGAGAAGAGCTTTCTCCACGAGCTCTGCTAGTTCCGTGTAGTGAGAGTCAAGAAGAGCT
ACGAGGACGGAATTGGAGTTTATTTGACCCGAGCCGGGTTTA
>TR81|c0_g1_i1 len=416 path=[394:0-415] [-1, 394, -2]
AACGAACTTGAAGAATAACGAACGTCTCATTGAAGTTCCTTTCAAGCCTTTCAAATTTGA
AGTACTAGCTGAACGAATCAAAAATAGCGTAAAAGAAATGTTCGACAAGTGCGTGAGACC
TGATTGCGTGCTGGAGATAGACCCAAAGATCATAGAACGACTATTAGCGGCTGTTTATTT
CGCAGACAGTAGAAAAGATACCTTCAAAGAGTTGATGGAGAAAGTAATGGCCCGAGTGTT
CTTGAAAGTCAAAGAAAGGTATGATGAAATCACTACAATTTGTGCAGTAAAACTGGTTGG
TCGAGATCTTGACACTTTTCGTGAGGATCAAATGGACATGTTCCTTGTAAAATCTCAGTA
GGTTAAAAGAGAGTTTTATTTGGAAAGTGTATCATATAAGGTAGAGTTAGTAACAG
>TR81|c1_g1_i1 len=244 path=[222:0-243] [-1, 222, -2]
CGCACTTGTCGAACATTTCTTTTACGCTATTTTTGATTCGTTCAGCTAGTACTTCAAATT
TGAAAGGCTTGAAAGGAACTTCAATGAGACGTTCGTTATTCTTCAAGTTCGTTAACCAAA
CGCTTGTGTTCTGTTTGCATAGATTTGTTTCCTCGGTTTCGGTTTCTTGAGCCGGAAGGT
TCAGATCAAGAACTCCATTAGTTGTTCTGTTCAACCGTTTTCCGATCTCCACAGCCTCTT
TCTT
>TR83|c0_g1_i1 len=250 path=[245:0-142 246:143-249] [-1, 245, 246, -2]
TCTCTTTAAACATATCATCCACACAAGATTCATCATAAAGCTCCAAAGCTTCATTAACAA
GTCTCACAGACCGTTCCCTCGAATCCAAACTTCTTTCTAAAACCTGAAGCTCAGAGTTAA
GCTCAACAGATCTCTTTCCCACCAAATTGAGCTTATCCCTTAAAGAATCCAATTGCTCAT
CCAAATAAGACCCATCTTCAATTATTTGGTTAGACGACTCATCAGTCTTTGGTAATACAA
ATCCATCAGG
>TR85|c0_g1_i1 len=241 path=[244:0-133 245:134-157 246:158-240] [-1, 244, 245, 246, -2]
CCGTCGAATTTAACAACAACAACAAAGAAGAAGAAGAAGAAGAAGGTGAAGATGAAGAAT
TTTCATTTGATTTTGCTTGTGTAAAAGCAGAAGGATCTCCGATAACCGCTGATGAAGCTT
TCGAGGACGGTCAGATCCGACCTGTTTTTCCTCTGTTCAACCGTAATCTCCTCCTCGATC
AAAACGACGGCGTTTCGGTGACCGACGATAGCAGACCACGTCTTAGAAAGCTATTCGTGG
A
>TR87|c0_g1_i1 len=875 path=[898:0-190 901:191-229 895:230-874] [-1, 898, 901, 895, -2]
TTTAATATAAAACTCTTGATACTCAACTAACACCCACACAACAAAAATCAGAGAAGAATC
TACAGAGCATGAACCGCTGATTCGACTTCACTGTCCATGGAATCAGCCGTTTCTTTGAAC
GACTGACTATGGAGATGCCTGGTGAAAGTAGTGGTCGTGTCCAAGAAATATAGAATCGAG
GACATCATACAACAGCACACAAACATCGGAATAGGCCCAAAGGTCCATAGGAAAAGCGGG
AAGGAGAAGTAGAAAGCGCGTAATCCGAGAGACCAGAAGTAGCTAGCTCGGTTCAGGTTT
CTAGACACGTACTCACAGTGTTCTCTCTTCCCTCTGGAGACAGGTACTGTGACTAGGAAA
CTTACATGAGCGTAGTACCTGATTGACTGGACATTGCAGAGAAAGGCCATGAGGAAACAG
ATGAGGATTGCAAAGTTCTTGATTGATGCTAAGAGAGGGCTTTTGTTCCCATATATGAGA
TCAGTAGCCGCGGATTTGGATGCTGAGGAGTTGCTTACAAAGACACCGATGATGGAACAT
AGAGTGATTGCTGTTGTGGCTAAAAGTGTTGATGCCATTATGTTGTTCCGGATTGTCTGT
ACTGCTAAAGTACCGTTTTTTAGAGGCTCAGTCATCATAGAGAAGACCCATTGTCTTCGA
GATTCAGCGTTCAGAGAGATTACAGTGAGCTTGGGACGGTGAAGTATAGCGTAGACGAGC
CAGACATGGTAAGCGATCATCACGACGAGACCCGCCGGAACAAGTACTAAATCCAAAGAT
TCCTCCTTCCACATTTCTACTTCGCCGTAGATATAGTTATGATTCGTAAGGTTCTGTGAT
CGGAGAAGAAGATTTTGATAGAGGCAAAGAGGCGA
>TR89|c0_g1_i1 len=407 path=[410:0-163 411:164-187 412:188-406] [-1, 410, 411, 412, -2]
CAAAAAAATGGTGCAAGTGGGGATTATCCTGGATGTACAGACTTGGCATATGAGAAGGCT
ATCAAAGATGGTGCTGATGTTATTGATTGCTCAGTCCAAATGTCTAGCGATGGTATTCCC
TTTTGCTCAAGTTCCATAGATCTTGGGAACACCACAACGGTCGCCCAAACTTCCTTCAGA
AACCGTTCAACCATTGTTCCTGAGATTAGCTCAGCTAATGGAATATATACTTTTAATCTC
ACATGGCCTGAGATCCAGAGCTTAACTCCTACTATCTCAAACCCCTTCAGGATGTACATT
ATGTTTAGGAATCCGAAAGAGAGAACTTCCGGGAAGCTTATTTCGCTTTCTGAATTCCTA
AACTTGGCAAACAACTATACTTCTCTGTTCGGTGTTCCGGGCTGTTT
>TR90|c0_g1_i1 len=405 path=[383:0-404] [-1, 383, -2]
ATCTGATACTCCAGTTTCCAGTGGACCGCATCGGTTTACAGATCCACATCCAATCTTCCC
AGAAACGCAAGAGTCATGAGTCATCGTCGTCGTTGAGTAGCCCAAGCTGCGTGATCGATT
CGAACCCATTCAATAGCGAATCGTGGTCAGCGAGTTCGTACAATCCACCAAGGTCGTCGC
CGCAACAACAACCTCCATTGAAGAAGATGAGAGGAAGTGAAGAGAAGGAGAAGAAGAAAC
CAATTTTGCATCTGCCTTGGGCAATCGTAGCCACTCCATAATCATCGAGCTCGCTTTCGA
TAATTCCGTTTATATTTATAAGTTTACTTAACGTCTTTTTAAACTTGAGAACAATCTTTG
TATTAAGCTCCCCTGTTTGCATATACGAAATGTCGCTAATGCCCA
>TR91|c0_g1_i1 len=247 path=[333:0-90 339:91-196 332:197-246] [-1, 333, 339, 332, -2]
TACATGCTTAGTGTGTCTTCTACTACTCGGGCGATAGCTGCTAAAGTCTGAATCTTCACA
GGAGAGTGACTCAGAATCATAATGCTTTTTGATCTTCTTCTTAAGTTTCTTGCGCTTCTT
AGATCCTCTCTTCTCTCCATTATCTTCCGAGTCTGTGGAAGATTCATCACTTTCCTCAAC
TGTCCGAGATGAATGCTTCTTGTGCTTTTTGTTCTTTTTGGACTTTCTTTTCTTGTCTGT
CGACATA
>TR92|c0_g1_i1 len=300 path=[399:0-102 400:103-103 406:104-204 398:205-299] [-1, 399, 400, 406, 398, -2]
CAGCTACTTAAAGCTGTTTCTTTGGTTTAAAAACAAAGAGAATATAAGAATTACAGAAAC
CTCTGAAAGCCTTATATGGTTAAAGCTCATAGACACAAACATGCTTATTGTTTGAGCCTG
TTTTGATTAGAATAACAAACGGGAGAGCGGCCTAAATGAAGAAAGCAAACCAGCGACTAG
ATTCATGGGAACAATTAAATAGTAACAGCATTGTCTGTGCTTGAAAGTCGTAAACATATC
TTACATGTGAACTGATAAGTTTTAATTTGTTTCTCAGATATATGCATGAAAAGTTATCCA
>TR92|c0_g2_i1 len=236 path=[402:0-64 403:65-65 405:66-140 396:141-235] [-1, 402, 403, 405, 396, -2]
AGAATATAAGAATTACAGAAACTTCTAAAAGCCTTTTATTGGTAAAGCTCATAGACACAA
ACATGCCTAATGTTCGAGCCTATTTTGATTCGTATAACCAATGGGAGTGTGATTTGAATC
ATGGGAACAATTAAATAGTAACAGCATTGTCTGTGCTTGAAAGTCGTAAACATATCTTAC
ATGTGAACTGATAAGTTTTAATTTGTTTCTCAGATATATGCATGAAAAGTTATCCA
>TR93|c0_g1_i1 len=266 path=[244:0-265] [-1, 244, -2]
TGTGAATCTCTCACTTCCCTCAGAAAATACCTAATCACGCCGCTGGCAAATGGGTTTTTA
TTTGGTAAGCCACCGTTCTCCTCGAAAGCTGCTCTCAGCCGTCCGATCAAAGCATCTAAG
CTTCCCCACGCCTGTTTTAACGGACAGTTACACTGTCCAGATGGCTCTTGATGTCCGAAG
AACACGCATACTTGGATATGAATCTTTGTTTTACCGAACTGGTCAAGATATCGGAGGAAA
TCAAGTATGTGGTTTGAGTTACACTC
>TR94|c0_g1_i1 len=255 path=[258:0-54 259:55-254] [-1, 258, 259, -2]
TTCTGATGAAGATGCCATTCCTTTGACTGTCACCTTATATGTGATATCTATGAACCTTTT
GGTCAAGCGTGAAGCTCTGCTTCACATGTTGCCGATAACCAGTAAATGGTAGTTGAGCCT
CCTAAGCTTGAATTTGGGGCACCAAAGTTAGACCAAACAAAGAAGGCAAAACAGAGGTTT
CCAATCTCTTAATGCAATGATGAAGATAATTCTACTTTTAAAATGTAATGATTTCTTCTT
TATGAGAGAGATGGG
>TR95|c0_g1_i1 len=412 path=[390:0-411] [-1, 390, -2]
ACCAACAACTCTTCTCCACAAGACAAGACAAGGTCTTGTAAATACCGGTTTCAACGTATG
CCCTTCAGTCACTAAGCACACTCCAAAGGAGAATAGAAAGGTATATGTTCGTGAGCAAAT
TGCACCTTTCGTTTCAACTGCTGAGTTGATGAAGAAGTTCCAAACAAGCACCCGAGATTT
ATTATTGCCTCATCATGCTAACACTACTCTTCCACAGAACCGAACTAAGCTGACACTGAC
AAGACCGAAGGAACCCGAATTTGTGACATCCCAACGAGCTCGTCCTTTGAGAGTTAAAAG
CAGTGCAGAACTTGAGGAAGAGATGTTGGCAAAGATTCCCAAGTTTAAAGCTCGACCTGT
TAACAAGAAGGTGATGCATCTAGTTTCACCAAGGTATATCTTTACTCGAGAG
>TR96|c0_g2_i1 len=723 path=[737:0-413 738:414-722] [-1, 737, 738, -2]
GGTTTCTACTTGTATTAGAATTGAGAGCAAGAATCTGGTGAGTGATGATCAGTGCTCAAA
TATTCAAAAGGTAGAGACAATGATGATTTGAGTTCTCTTTATATTGAATCATCTTCTGTC
TGGAAAACATAGCCAGCTTCCTTAAAGTGAGATTTCACCATTGCTAAAGACTTGTACCTA
TGAGATATCTTGTTCTTTTCTTCCTTGGCCATTTCAGCGTAAGTTTGCTCATATCCATCA
GGTTGAAACACTGGATCCCACCCGAAATCAGTTGGTCCTCTTGCTGGAACTATCTTACCC
GGAGTTTTCCCCAAAAATGTAAGAGGTTCAGCACCTGGACCAAGCGAGAAAGAGAATGCA
CACAATGCATAAGCTGATTTATCTTCATATGCCATCAGTAAGTTGTTCAGACCTTCATGA
CCAAGCTTCTCAAGAAACCACTTGATGTAAGGCCCAGGAAGCCCTTTTAAAGCATTGAAA
CAGAGACATGTATCCTCCACTAGCACTGGTCCATTCACCTGAAGAGCAGCTAAACGAGCC
TTCTCTTTTGAGATATCCTCAGGCTCACCTTGAAGCTCAGGTAGGTCGAGTTTAAGAGAC
TTGAAAGGAATGGAATTGCCGATGATAGCTCTAACTTCTTCAAGTTTCTTAGCGTTTCCT
GTTACAAACGTCACCGGCCGTGGTACAACCACCGCTGCTCTCGCCGCCGCCATTTTTGTG
TTC
>TR97|c0_g1_i1 len=307 path=[361:0-91 374:92-136 372:137-156 368:157-306] [-1, 361, 374, 372, 368, -2]
CTCATACGAAATTTCGAACTGAAAAGGACTAACAAAAGGAGCAGGATTATCCAAAACAGC
AACGTTGGTGATGTTGATAGCACTCATTATCTAATGAAGAACAATAACAACTCGGTTTCA
AATTCGGAGAAGAACCCTAGATTCTAGAAACTTCATTCAAGCGACCCTTATTAACAAGTT
CCTTTTTTTGTTATTCGAGAAGAATGAGAAAGTGAAAAAAAGCTAGGGTTTTCCCAGGAA
ATGAGAATTAACGAGAGAAGAAGATTGATTAGAAAGAGAGAGATTTAATTAAATCGGTGG
TGAGAGA
>TR98|c0_g1_i1 len=295 path=[273:0-294] [-1, 273, -2]
AACGACGCCGTCGTGATACTTGCCGGAATCGGTCCCTGGAGACGGTTGTTCGAAATATCC
AGTACTGTGAAGTATGACCTTGGTCCAAACGTGTTCGGTATCAGTCCGGAGATAAGATTC
CCGCTCAGATTCAAATTCGAGATCGAAGAAGTCATCAGAGTCCCCGGGATGGTACCAGAG
ATCAAGTTCCCGTCGAGACTGAGCGATGCGAGTACCGACATTTTTCCGAGTGAATCCGGG
ATTGGACCGGTGATTCGGTTCATGGAGAGTTCAAGATCCACAAGACAGTAGATAT
>TR99|c0_g1_i1 len=234 path=[272:0-187 273:188-233] [-1, 272, 273, -2]
GATTATGCTGGCTAAACCTCAAACTTTCATGAACCTAAGTGGTTGGACAAATTGTTTCCT
TTTACAAGATCCCGCTAAAGCAAGTGCTTGTGATTTACGATGATTTAGATTTGCCATTTG
GTAAACTGCGTTTACTGCCAAAAGGTGGTCACGGAGGTCACAACGGGATGAGAAGCATTA
TAGATCGCCTCAAAGGGAGTCGTGATTTTACTCGTCTAAGAATAGGGATTGGAC
>TR101|c0_g1_i1 len=274 path=[252:0-273] [-1, 252, -2]
CAAAGAGTGTAATTGATGTGGTTTCTTGGACGGTAATGATTACTGGTTTTGCAAAGCTTA
AGGATTTGGAAAATGCGAGGAGGTATTTTGATTGGATGCCGGAGAAGAGTCTTGTTTCTT
GGAATGCTATGCTTTCTGGTTATGCCCAAAATGGCTTGACTGAGGAAACTATGAGATTGT
TTGATGATATGCTGAGACTTGGAGTTAGGCCAAATGAGACCACATGGGTCATTGTTATTT
CCGCGTGTTCTTTCCGTGCTGATCCTTCCCTCGG
>TR103|c0_g1_i1 len=260 path=[289:0-224 290:225-259] [-1, 289, 290, -2]
AGGTTTAGAAAAGTGACCACAGCTCCAGCTGTAGATAGTTGATTGTGGAAGCAAACTCCG
TTCAGATCCACTTATGCCTAAAAGCTGATCAGTCAATCTAGAGTCGGGAGAACTCAGTGG
TTGAGGTCGGAACTCTAGTGAACAAACTCTCCTCATTCCAGATATATAGCTTGTTTGAGG
AGGGCTTACCGGAGGAGTCCTAAAGGTTGTCGGCAGATGACCTGTCACATTACTTTAATG
GTTAAATTACTTAAAAAGTT
>TR103|c0_g2_i1 len=276 path=[291:0-224 292:225-275] [-1, 291, 292, -2]
AGGTTTAGAAAAGTGACCACAGCTCCAGCTGTAGATAGTTGATTGTGGAAGCAAACTCCG
TTCAGATCCACTTATGCCTAAAAGCTGATCAGTCAATCTAGAGTCGGGAGAACTCAGTGG
TTGAGGTCGGAACTCTAGTGAACAAACTCTCCTCATTCCAGATATATAGCTTGTTTGAGG
AGGGCTTACCGGAGGAGTCCTAAAGGTTGTCGGCAGATGACCTGTATGCATATCAAACCA
TGAGGATGAACGAGATAGGCCAGCTAAAGGAGTGTG
>TR106|c0_g2_i1 len=631 path=[629:0-281 630:282-630] [-1, 629, 630, -2]
AAGAAGGTGACGAAACGGACAGAGCTTAACGAAGAGGTTGAGAAGTCAAATTTCCTCCTT
TGGGGGTAGCTAACCGATGGAGGCAACAACCGACGAGGTATTGCCGGAGGAAAACGACGC
GGCGGTAGAAATCCTTGATGGAAACGAGCTTGTGGAGTCCCCAAACGCCGTCGTGACGGC
TGAGGAGAGCAAGACTGAAACGGACAATGGTGGAGAGAGGAAGAGAGAGAGCGAGACGCC
TCCAGAAGATGATTGTTGCCCGATCTGTTTCGGCTCCTTTACACTTCCATGTCGTGGGAA
TTGTGGTCATTGGTATTGCGGAAATTGCATCTTGCAGTACTGGAACTATGCTTCTGTAGC
TAGGCCTTGCAAGTGTCCCATGTGTGTTAGACACATCACTAAGCTATCACCCGAAGCATC
CTTGCAACAGAGGCATGAGCAAGAGGTGAAGGAAGTTCTTGATAAGGTCCGTAGGTATAA
CCGTCTCTTTGTTGGAGGTCTGACAGGCTTTGTTCAGAGAGTGCACGAGTTGCCTTTTCT
AATGAAGAGAATGGTGTGGCACATGATGGATCCAGATGCAAACAATCTGTATTTTCATGA
AGTGCGCATATTTGCAATGTTCATGAGTACC
>TR107|c0_g3_i1 len=440 path=[478:0-187 479:188-188 480:189-439] [-1, 478, 479, 480, -2]
CCCCGGATCTCTTCATATCCCTCCTCCCCTTCAGTAAGTGATATAACTTTCACAGCAACA
ATCTCCGATGTTTTCAAATCCCTTGCCTTGTATACAGATCCATATGATCCTTTCCCAAGT
TCATTGAGGAATTCATATTTGGTAGTTGGATCTTCTCTAGTAATGCTATCAGGAAGAGAC
GTAGTTGACACTTTACTGTTCTGCTGCTGCATTTTCCGATGATCTTCACCTTGAAGGTGA
GAAGAAGAAGAAGGATCCAATTTGCGAGTCTTACCACCAAAATTCGATTTCTGCATACTC
GCTACAGCTCTTCCCATAGTTGACATATCAATCTCTTTCTCCTTCTCCTTTCCCTTTTTA
CTCGAACGTTTCACAACAAAAGTACCATACTCTCCATCATCATCATCATCATCATCATCT
TCTTCATCGGAAGATTCTTC
>TR109|c0_g1_i1 len=238 path=[216:0-237] [-1, 216, -2]
TTCAGATATAACTCCCCAGTTTGAATTGAGTAAAGCAAAAGACAAACAGAATCCACAAAA
ACGAGCAAATGGAATATTTTGGATCATACTTATAAATCTTGGCATATATGTAGCTGATCA
CTTCTTTAAGGTTCGAAGCATCAAATCTCTGTATTTGTATCACAATTTTCCAGCTTGGTA
CCAGTTTGTGACTGCAACGTTTTGTCATGCTAACTGGAGCCATCTCTCCAGCAATCTT
>TR110|c0_g1_i1 len=224 path=[202:0-223] [-1, 202, -2]
ACCATTTATTTCTCCTTCCCGAACTGCTTAATACAAATCACCACCACCTCCATATGTTTA
CAATTCTCCACCACCACCATATTATTCACCTTCCCCTAAGGTTGAATACAAATCTCCACC
ATCACCATCATATTCACCATCTCCAAAAGTTGAGTACTAAACTTCACCCCACCTTCGTAT
TACTGAAAAGAGTAATTGTGATTCATAAATAACCTACAAAAATT
>TR111|c0_g2_i1 len=630 path=[669:0-566 670:567-590 671:591-591 672:592-629] [-1, 669, 670, 671, 672, -2]
CAATAATCTCACCTACTTACCAACAAACATTGGATTTGAGCTATTGAAGCTAGAAAGGCT
ATTGATCCATCTCAACAAAATCAGATCCTTGCCAACTTCTATTGGCGAAATGAGATCCTT
ACGCTACCTCGATGCACACTTCAACGAGCTCAATGGTCTCCCAGATTCTTTTGGGATGCT
CACAAACCTCGAGTACCTTAACCTGAGCAGTAATTTCAGCGATCTTCAAGATCTCCCTAT
TTCATTCGGAGATCTCATAAGCCTCCAAGAACTCGACTTGAGCAACAACCAAATCCACTC
TCTTCCAGACGCTTTTGGCACACTTGTGAACCTGACCAAACTGAATTTGGACCAGAACCC
TCTCGTGGTACCGCCCGAAGAAGTTGTGAAACAAGGAGTGGATGCGGTTAAAATGTATAT
GGGTAAGAGATGGGTCAGTATGTTGGAAGAGGAAGAGAAGTTGGCGAACATGAAGGAGGA
GATGGATCAAACAAACGCCGATTGGCTCACTCGAACCACTTCGAAGCTGAAAACGTATGT
GACCGAGGTCTCCGAGTATCTTGGCTCGAATTCGCCTAAAGATCCTTTCCTTGACCAGCA
GCTATGAGGTGACTTTGAGCTTCATTTAGC
>TR113|c0_g1_i1 len=490 path=[495:0-254 496:255-281 497:282-489] [-1, 495, 496, 497, -2]
CCATTTCGACTTGATGTTCAGCAGCACAAGCTCAGATCTCAATCAAGCTTTGGTGGGAGC
TTGATGTCTAAATGGGTGTTTATTAGTTTGCTTTAATTAGAAAGATATGAGTTACACAAG
CACTGACAGTGACTATAATGAGTCACCAGCTGATGATTATGGAAGTGACTGTAGAAGTAG
ATGGGAAGGAAATGCTCTGAAAAAAGGCCCATGGAGTTCTGCTGAAGATGATATTCTTAT
TGACTATGTGAGTAAACATGGAGAAGGTAACTGGAATGCTGTGCAGAAACACACCGGGCT
CTTTCGTTGTGGTAAAAGCTGTCGCCTTAGGTGGGCTAATCATCTCAGGCCAAACTTGAA
GAAAGGAGCCTTTAGCCAAGAAGAAGAACAGCTCATTGTTGAATTGCATGCTAAGATGGG
AAATAGATGGGCACGTATGGCTGCTCATTTGCCTGGTCGAACCGATAATGAGATAAAGAA
TTATTGGAAC
>TR114|c0_g2_i1 len=256 path=[263:0-204 264:205-255] [-1, 263, 264, -2]
TGAATTGCTTACCAGTCGCAGAGAAGGAAATAAAAAGCTTACCAGAACCAAAAATGGCCA
CGGCACAAAAAACTCAGAACCATCAACATCTCCACAACCAGAACAATAGGCAAAATGTGC
AATGCCATCAGAATGTTATTACCTACTCACCGGTCCCTCAACCGATAGATTATCCTCATT
TTGTGCAGCAACATTGCAGCCAATTGTTACCCTCATTCCCTTGCAACGTACATGACTACA
ACAACAGATCGGTGGA
>TR115|c0_g1_i1 len=244 path=[291:0-167 292:168-243] [-1, 291, 292, -2]
CTCGGTGGGAGAGTAATCAGCAGCTGAGATTAGATGAGATGCTAATAACAGAAGAAGAAG
AAGAGGTAGAAGGGAGACATGGAATCGTCCCTCCGTGATGATCTTCATCGATCAGAGCAG
TATCAGTTTCTCCGATCAATCAACAACAAATCAATCTACCAAGGAACTTAAGAATCGGAG
AAGAAGATCCCTCAGCGGTGAAATCGGAAACTTTTGGGAGAGAACAGAGATATTTGGTGG
AATT
>TR115|c0_g2_i1 len=237 path=[293:0-167 294:168-236] [-1, 293, 294, -2]
CTCGGTGGGAGAGTAATCAGCAGCTGAGATTAGATGAGATGCTAATAACAGAAGAAGAAG
AAGAGGTAGAAGGGAGACATGGAATCGTCCCTCCGTGATGATCTTCATCGATCAGAGCAG
TATCAGTTTCTCCGATCAATCAACAACAAATCAATCTACCAAGGAACTGCAAAAGCAACC
AAAAAAATATGCAGATCTAAGAAAATAGAGGAGCTAGAAATTTTCCAGAAGTAGTAC
>TR116|c0_g1_i1 len=544 path=[522:0-543] [-1, 522, -2]
GTCCCTAACCGTAATGCAGGTTGTCTCATCAACGTCCGATCACAAGAGACCCATAAACCA
TCGACCATGTTAGTGATGGGTCTTGTGAATCTAGGAACGATTCTTGACGTAGAAAGTGAT
CTGAAACCATGAGCTTTATCATCATCTTCATCTAAGCTACCGCTTTTATCAGTTTTATCA
GCATCGATACTAATGGCGACTTGATCGTTATTTCCCTTACGCAAACTCCGGACTTGAGAT
GGAATCGATGTTCCACTTTTTGTCCACTTGTTTATCAGAGGTTCCACTTCAACTATCTCT
GATGTCGAGCTTGTTGACATATTTGGTTGGGATTCTTTCTCATCTAAGATTTTCTCAAGA
GTTGCTTCTTTCTGTCTGAGCTCAGCCACTCTACTCCTTTCAGCTTCAAGCAACGCATCC
TTGCTTCGTCCGACCAACCGTAATTCATCTATTTCAGATAGTATAGATGCAATCCTTTTC
TCAAGTGTCTCCATGTAGCGGTTTATGTGACTTTGAGCATCAGTGGAAGGTGAATCTTCT
GGAT
>TR117|c0_g1_i1 len=356 path=[381:0-263 382:264-355] [-1, 381, 382, -2]
GCTGTTTTACAGGCATAGCATTCTTCTCCCTAATCTTTACACCATTCAGGTTTAGCAATG
TTTGTTCTAAGTTTCACATATGTTTCTTCCAGGCTGTTACATTAGTGATGATGTATGCCC
CAGACGCAGATCTGAGGAAAAAGACATTTGAGGCATTGAAGAAGATTCTTTCTGATATGC
CGGCTCCTGAGAGGTTTGACGTTTTAAGAGCCCTAGTCACAAATTCCCAGTCTCCCTCAA
TGACAGCTATCCTTCTGGGTCTTGTTAAAGACAGTATGAGCAAAAGCAGTTTGCAAGCTA
CAGATTGTGCGACTGTTGATACGCATGCTATTGAGCTAGTGGAGCTGGTCTTAAGG
>TR118|c0_g1_i1 len=240 path=[218:0-239] [-1, 218, -2]
GTTCAGCTTATTTATAGAAAAATCCAATCTGAGACCTGTATCAATGACCTTGTAGAACAA
CTTAGCTGCTGCTATAAGAGCCATCTAGATTTTCAAAAGAAGCGTACTGATGTGGAATCT
GCCCTTAACCATTGTCTAGTCAACGAAACACGGTATATGGAAGAAAACAATCAATTGTTG
ATTAAGATTGAAGTCTTGAAGTCTGAGTTAGAGTCTTTCATGGCTAAAAGTAGAGCTCCT
>TR119|c0_g1_i1 len=496 path=[670:0-42 675:43-243 673:244-495] [-1, 670, 675, 673, -2]
TTGTGACATGGGGCAATAACTACTACCAGACATGGGGACATCACGCTTTGGTTATTAATG
AAACCTCTGAGCTCCGCCTAACCCTTGATCATACCTCTGGTTTCTATCTCTTTACTTCTC
TCTATATGTGTGTGTGTGTGTGTCTGTCCCTATATGTGTTATGAACCTGTGTTTGTGAGT
AGACGATGAATGATTGGGTCTCATGATGTTTACAGGTACCAGGTTTGAATCCATATCGAT
ATACGGATCAGGATCTTTCAACGTAAAAATCAAGGCACCAGAAACCAAAACTACGGGAGT
CATTACTTCCTTCTACGTATGTATGAATAATTGACACTAACTTATGTTTGGCTGAAAAAA
AGATGATGAGATTACATACCTGGAATAGCTTCTTGAAATATGATTTGATTTTGTTTGCTA
TATGGACAGTTGTTCTCCCGTTCAAGCCGCCATGACGAGCTCTGTTTTCAGATTTTGGGA
AGCAATGGGCCACCGT
>TR120|c0_g1_i1 len=757 path=[735:0-756] [-1, 735, -2]
CGAAAAGATGATGTTGTGCGTAGAGAGTATAACAAAAGAGTGGCTGGTGTTTCGTCAACA
ATTCCTCCAAAAAGAAGAAAGGTAATGGAAAATTCAGTTACTGGTGCCAACAATGCTAGT
TGTTCTGCTGCCAAGACCGTTGGAGTGAAAGAATTTTCCGAGGATGAGCTGAAGAATCTA
TTGAAGAAGAAAGCTAAACCAGCAATTATGAGAAAGCTGCAAGAATTATGCACCATCATT
GCTAAAACTGAACGTGATGCAAACGGAAGGAAAGTGGAAACTGAAGATCTCAATGAAGCC
AATGCAAATTCTTCGGAAAAGAAAATCACCATTGAAACATGCAGTAAAGACTCCACTGAA
TATACTTCTGGTACTGACAAGGATCTGAATTCCTTGGAAGCCTTGACAATAGATGTTCCT
GGTCCAGATTTTTGCGACTTTGACAAGGACAGAAGTGAAAAGTCATTTAGGGATAATCAG
ATATGGGCTTGTTATGATTCTATTGAAGGAATGCCTCGATCTTGTGTCATGATAGATAAC
TTAATCTCCATAGATCCATTCAAGGTGCGTATCAGTCGGCTTACTTCAGTAACAAACAGT
GAGCTTAACTCTACAAAGTGGCTTGGTTTTGGTATTCCAAAAACTTGTGGAGATTTTAGA
GTTGAGAAAACTCAAATCTGCAGGTCACCTTACATGTTCTCACACAATCTGATTCTAGTC
AAAGTCAATCATGGAGAATTTCTTATATATCCTTGTT
>TR121|c0_g2_i1 len=319 path=[344:0-83 345:84-318] [-1, 344, 345, -2]
TCCTGCTCCTGCTCCGACTGCTACATCAACTCCAAAGCAGCCATCATCATCGTTTAAAAG
GTGGGGAAGGAGACACCCATTTGTAAGATATGGACTTCCAATGATATCTCTCACAGTATT
TGGTGCCCTCGGACTCAGCCAACTCCTTCAAGGCAGTAAGGATATTGCAAAGGTAAAAGA
TGATCAGGAATGGGAAATTATAGAGACAAGAAAAGCGCTTTCTAGAACAGGACCTGTCGA
TGCTTATAAACCTAAAAACACATCAATTGATGATGAGCTCAAGGCTATGCAAGAGAAGGT
GGACATAAACACATATGAG
>TR122|c0_g2_i1 len=2759 path=[2758:0-610 2759:611-2758] [-1, 2758, 2759, -2]
TTTCGTCGGCAGGATTCTCCAGAAGGCACGAAAATGGTAGAGTTTCGCAAAACCCTTCCT
GCATTCAAAGAAAAAGATGCATTATTGAAAGCCATTGCAGCAAACCAGGTCATAGTGGTT
TCTGGAGAAACTGGTTGTGGTAAAACGACACAGCTTCCCCAGTACATATTAGAATCTGAA
ATCGAGGCTGCCCGTGGAGCTTCATGCAGCATCATATGTACCCAGCCTAGAAGAATATCT
GCTATTTCTGTTTCTGAGCGGGTTGCTGCAGAACGTGGAGAGCAAATAGGGGAATCCGTT
GGCTACAAAGTGCGGCTTGAAGGAATGAGGGGAAGAGACACGCGTCTTCTTTTTTGTACT
ACTGGTGTTTTACTTAGAAGGTTACTCGTGGATCGGAGCCTGAAAGGTGTGACTCATGTC
GTAGTTGATGAGATTCATGAACGTGGGATGAATGAAGATTTCCTGCTTATTGTCCTGAAA
GATCTCCTACCTCGTCGACCTGACCTAAAGTTGATTTTAATGAGCGCTACTCTGAACGCT
GAGCTCTTTTCTTCTTATTTTGGTGGTGCACCAGCCATGCATATCCCAGGTTTTACATAC
CCTGTCCGAGCCCATTTCTTGGAGGATTATCTTGAGAAGACTGGCTACAGGTTGACATCA
TATAATCAAATTGACGATTATGGTGAGGAAAAGACATGGAAGATGCAAAAACAAGCTCAG
TTCAAGAAAAGAAAATCCCAGATATCCTCTGCTGTTGAGGATGCTCTTGAAGCTGCAGAT
TTCAAAGGATTCAACTTTCGTACTAGAGATTCTTTGTCATGCTGGAGTCCTGATTCGATA
GGCTTTAACCTCATTGAGAATGTGCTTTGTCACATCGTCAAAGGAGAGAGGCCTGGTGCT
GTTTTGGTATTCATGACCGGTTGGGATGATATAAACTCCTTAAAAAATCAGCTCGAAGCT
CATAATCTTCTCGGAGACCCCAACAAAGTTTTGTTGCTTGCTTGTCATGGATCCATGGCT
AGCTCTGAGCAAAGGCTGATTTTTGATAGACCTCCAGAAGGAATTAGGAAAATAGTGCTG
GCCACCAATATGGCTGAGACAAGTATCACCATCAATGACGTTGTATTCGTGATTGATTGT
GGTAAAGCAAAAGAGACGTCTTATGATGCGCTTAACAATACCCCTTGTCTGCTTCCGTCT
TGGATTTCGAAGGCAGCTGCTCGCCAAAGAAGAGGAAGAGCTGGTCGTGTTATGCCTGGA
GAATGTTATCACCTTTATCCTAGATGTGTCTATGATGCTTTTGCTGACTACCAGCAGCCA
GAACTTTTAAGGACTCCGTTGCAGTCTCTCTGTCTACAAATCAAAAGCTTAAGACTTGGA
AGCATTTCAGAGTTCCTTTCCAGGGCATTGCAACCTCCTGAAGCCTTATCGGTCCAAAAT
GCTGTTGAGTATCTTAAAATCATTGGGGCTCTTGATGACAAGGAAAATTTAACAGCTTTA
GGGAAAAATTTGTCAATGCTTCCTGTGGAGCCTAAACTTGGAAAAATGCTTATTTTAGGG
GCTATCTTCAACTGTCTAGATCCAATAATGACAGTTGTTGCTGGTCTCAGTGTCAGAGAC
CCATTCCTTATGCCATTTGACAAAAAGGATCTAGCAGAAATGGCAAAGTCCAAATTTTCT
GGCCGTGATTACAGTGATCATTTGACGTTGGTTCGAGCATACAGTGGTTGGAAAGACGCT
GAAAGATCACAGTCTGGTTACGAGTATTGTTGGAAGAACTTCCTCTCTTCCCAAACTCTT
AAAGCCATGGACTCTATGCGGAAACAATTCTTCTTTCTCCTCAAGGAGGCTTCTCTGATT
GATAACATCGAAGGTTGCAGTAAGCTGAGTCATGATGAACATCTTGTCCGTGCCATCATC
TGTGCTGGCCTGTTCCCTGGAATTTCTTCCGTTGTTAATAAGGAAAAGTCAATTACACTC
AAGACAATGGAAGATGGACAAGTGCTTCTATACTCTAGTTCTGTCAATGGCAATGTACCG
ATGATTCCCTTCCCTTGGCTAGTCTTCAACGAAAAAGTGAAAGTCAATTCTGTGTTTCTG
CGAGACTCCACTGCTGTATCTGACTCTGTGCTTCTTTTGTTTGGAGATAAAATCTCTTCC
GGTGGATTTGATGGTCATCTTAAAATGCTTGGAGGATATCTAGAGTTTTTCATGAAACCT
ACTTTAGCATATACATACGTTTCGTTAAAAAGAGAGCTCGACGAACTTATTCAGCATAAG
CTTGTGAACCCAAAACTTGATATTCAACTATACGATAAACTTATGACTGCCATTAGATTA
CTTGTGTCTGAGGACCAATGTGAGGGCAGGTTCGTCTTTGGCCGGAAAGCTCTAAGCCCT
ACACCGACGAAGAAGTTAAAAGAAGTAGGGACTCAGCTGCAGAACAGCGGTGGGGAAAAC
GATAAGAACCAACTTCAGACATTACTTGCCCGAGCAGGACATGGAACACCTGTGTACAAG
ACAAGACAGCTTAAGAACAACCAGTTCCGCGCCATGGTTACTTTTAATGGATTGGATTTT
ATGGGAAAGCCATGTGGTAGTAAGAAAAATGCAGAGAAGGATGCAGCTCATGAGGCTTTG
TTGTGGTTACAAGGCGAGTCCAAGTCAAGTCTGAATGATCTTAACCACATGTCAATGCTC
TTAAAGAAGAACAAAAGTAAAAAACCCGCAAGAGCATCATCAGGATCGGGTAAATGGGG
>TR123|c0_g1_i1 len=543 path=[551:0-375 552:376-399 553:400-400 554:401-542] [-1, 551, 552, 553, 554, -2]
TGAAAATTGGCAGTGAGTGATAAGACGAGAGAGAAAAATGCCGTGCCTTAACATCTCCAC
CAGCGTTAGCCTCGACGGCGTCGATACCTCTTCCATCCTCTCCGAAGCTTCTTCCACCGT
TGCCAAAATTATCGGCAAGCCTGAGAACTATGTAATGATTGTGTTGAAAGGCTCTGTTCC
TATGTCATTTGGTGGTACCGAGGATCCTGCTGCTTACGGTGAATTAGTCTCCATCGGTGG
CCTTAATCCCGATGTTAACAAGAACCTCTCTGCTGCCATTTCCGCCATTCTCGAAACTAA
GCTTTCAGTGCCCAAGTCTCGTTTCTTCCTCAAGTTTTATGACACCAAGGGATCTTTCTT
TGGTTGGAATGGGGCGACTCTCTAGCTCCGTCGCTGGGGACAGATTAATGTGATTGTCTT
GCAGTCTATCTAGCTTCTATTGTCTACTCTTATTGGTCAAGTAACTCTGAACTATTTCCC
GTTGTAAACATATCCAACGTGTGATGGAGTTGCGTTAAGAAATAACATGCTACGACTTAC
TAT
>TR124|c0_g1_i1 len=347 path=[325:0-346] [-1, 325, -2]
TCTCAAAGGAGCCGCTAGCAAGGCAAAGGAGGTGTTGGGTTGGAACCCCAAGGTTGGGTT
CGAGAACCTGGTCAAGATGATGGTTGACGAAGACCTTGAGATGGCCAAGAGAGAGAAAGT
GCTCGTCGATGCTGGTTACATGGACGCTCAGCAGCAACCTTGATTGATTTCCAGCTGCTT
TAACAGGAATCATCCTTATCTGTTTTCTTTGTTGCAACTAATTTCGTTTCATTGCTTGTT
TTCTTGTTTCAACTTGTTCTACTAGATAAACTGCGAATCGTCCATTGTGTGGATTTTGTA
TCAAAGTCAAACAAAGCCTAAATACAACTCAGAAAATAAACCAACTT
>TR124|c1_g1_i1 len=279 path=[257:0-278] [-1, 257, -2]
AGTAGATGCAACAAATAGAAGAGATAATGATGACTCGTGTTTAGGCAGCTGGAAATCAAT
CAAGGTTGCTGCTGAGCGTCCATGTAACCAGCATCGACGAGCACTTTCTCTCTCTTGGCC
ATCTCAAGGTCTTCGTCAACCATCATCTTGACCAGGTTCTCGAACCCAACCTTGGGCTTC
CAACCCAACATTTCCTTTGCCTTGCTAGCATCTCCTTTGAGATTGTCTACCTCTGTAGGC
CTGAAGTACCTCTTGTCAATCTCACCGTGATCCTTCCAG
>TR125|c0_g1_i1 len=265 path=[243:0-264] [-1, 243, -2]
AAATCCGCTTTACCGGTTTTAGCCACCGGTTTACCAAGAGTTGCATCGATCTTGATCTTG
ACTCTATTGCTTACTTACTTAAACTATAGAGGGCTAACTATTGTTGGTTGGACTGCTGTG
TTTATGGGAGCTTTCTCTATGCTTCCTTTTGCTGTAATGGGTTTGATTTCGATTCCGCAG
CTCGAGCCTTCGAGATGGTTTTTGATGGATTTAGGAAATGTGAACTGGAATTTGTATTTG
AACACTCTTTTCTGGAACCTAAACT
>TR126|c0_g1_i1 len=377 path=[355:0-376] [-1, 355, -2]
TAATTTGTATTCCCGTCAAGAAGTTATGTTGGAGGTATAATGTTTGAATACTCGCTGTCA
ATAACCGATCCACGAAGCTAACCGGGACTTGACCAGTGAACCGGTTATTATTTAGATAGA
GATTCTGTACGTTGGAGAGAAGCGGAGAAATCTCGCCGGAGAATCGATTGTAGCTCAAAT
CGACGATTGGTATTGTTACCTGATTCGCCGGCTGAATCACGCCGTCAAAGAAATTGCGTT
GTAATTGAAGGTTTGTGATCGGGAAGGTGAAGATCTGACTGGGGATTGCGCCGGTAAACC
GGTTAAGGCTGAGATCGAGGTAACTGAGCTGGTTTAGCCTGAGTAAAACCAGGTTAACTG
GTCCGGTTAGTTTGTTC
>TR126|c1_g1_i1 len=225 path=[203:0-224] [-1, 203, -2]
TTCTACCCTCCAAACTCGAAAGTTATAACCAAATAACCGGAGAATGACCCGAATAACCAT
AACTCCTTCACCCTCGCCACTCGTTACATTGCGTTGTTGGTCTGGTTTTTTGCGAACCGG
CCTTAACCGGACACGGCGTCTGTACCGGCAAAACCATGCAGTTGTATTGCAGACACAGCG
AGCTACTCACCGGAATATTCGCCGCCGGGCTAATTTGTATTCCCG
>TR128|c1_g1_i1 len=418 path=[396:0-417] [-1, 396, -2]
TTTGGCTTCTTAGTGAATAAGAAAGCAACTGCTGCAAGTAGAACCAGCATAGTGGTTGAC
GCCAATACAATCATTTCCTTGGCTGAATCACCAGCTTTACTAGATGCCTCAAGATCATCA
CTAGTTTGTGCTGCAGTTTTCCCAAAACCTTCTTCGGATCCACTTTCAGCAATAGCTTTG
GCCAAATCATTATCAGCCTTGTAAGAAGACTTTACTTTAAGATGAAGATCATCACTTGTT
TCTTCTGCAATGTCTCCAAAACCTTCTTCTGATCCAATTTTTGCATCAGCTAACTCACTC
TCTTTTGGCTTGTATATATTGATGGCAGCTGATTCAAGATCATGTTGGTTTATGTGTATA
GTGTGTATAGCTTCAGATTCCTTTTTCAACGATCCAGTTTCCAGCTTTTCTTGAGATG
>TR130|c0_g1_i1 len=370 path=[367:0-78 368:79-369] [-1, 367, 368, -2]
AGGAGGGTGTTGTACCCATTCCCATAATTGGTGCAGACGCTTATAAGTCCTTCAGACCGG
ATCTATATTCTTGGCCTAGTTTGCCAGATGGTATAAAGATCGAGCAGACAGCAAAAGCTC
CTTCCAGATTTGGTGCCTCTGAGCTGCTTCTCGGTTTAAATGTTGACAAGAATGTTGATG
ACGTAGACGAAGCCAAAATGAAAGCAATAGTTGGGAGGACAAATCAGCAGTTCCTTGCCC
GTATTGGAGCAATTGAATATGAGAAGGAAATTAAATCCGAAGGGCCCGGGAAATCTCAGC
AGCTTACTCTTCTTCCTTGTGTAGATGGTGTGGCTCGTTTAGTCTTGATTCTTGGATTGG
CAGACAAATT
>TR131|c0_g1_i1 len=395 path=[373:0-394] [-1, 373, -2]
GTGTTATTTTATCTTCACCACCGCAAAATCCCGACGGAGCCCTCGCAAAGTATCCGCGTC
ACCTCCGGGACCTCGGCGGTTACCCATCATCGGAAACATTCATCTAGTCGGAAAGAACCC
ACACCGCTCATTCGCGGACCTCTCAAAAACATATGGACCAGTCATGAGTCTTAAGCTTGG
ATGTTTAAACTCAGTGGTCATAGCTTCACGAGACGCTGCAAGAGAAGTACTAAGATCACA
TGACCAAATCCTGTCTGGCCGGTACTTAAACGAAGCCTTACGGTCCATCAATCATCATGA
ATTTTCTGTTGCCTGGCTTCATCCGTCGTCTCCTCGTTGGAGAATGTTAAGGAAAGTATC
AGCGAGTCATCTATTTTCCCCGCAGCCTATCGAGG
>TR132|c0_g1_i1 len=415 path=[440:0-133 442:134-175 439:176-414] [-1, 440, 442, 439, -2]
CTGCTATCATCCTTTGTTGAACTCCCACTAGCAAGTTGAAAATGCCTCTTCCATAAAGAT
GCAGGAACTGGAATAACTGAAAAACCCGATGCAACAAGTGTTCCTATCCATAATCCATAT
CCAAATCCTCCACTATACCAACCCTGTTTTCCATCTTTAGGAAACGGATTCGATTGTTCT
ATATATACTCTGCTTCCAGAAGGAACATCTAAACTCTGAATCAGTTGTACTATTGACTTT
GCATCCAAACGTTTCCGTACTCTTTTCCCAACTAAAACTGGGATGTGAGGGGTATCAAAA
ACCTGAGCAGACGAAGAAGAACCCAAATGGTCAGTTTTTATGAGAGCCAAAGCACCAGAC
AAATCAGGGTCAATCCCAATGACATAGCTTGACTCAGTATTCTCGTGAGTCGTCT
>TR135|c0_g1_i1 len=308 path=[312:0-188 313:189-307] [-1, 312, 313, -2]
CTTTCTCTAATTACCATTTTGCACTCGCTCCCTCTTCTTCATTTTAGGGTTTTGTCTGAT
CTACATGACCCTCTCTGTATTTTTCCACAGCTTTCTTGAACTGCAACCTTCTCCAGATTG
GCTTTTCTTGTTTTAATACATAAAATAAAATGGTGATTTTATTCATGTCTGCTCGATTGA
TTTGCGGTTCAATAAAGCTGTGGGAAGATACGGACAGAGTCAATTTATTTTTCTGAATTT
ACAATTCAAGTTTTTAAAGTTTCATTCTCGATGTGATAACATTCTACTGAATCAGATCTT
TATTTTTC
>TR136|c0_g1_i1 len=286 path=[264:0-285] [-1, 264, -2]
CCAAGCCCTAGAGATCGATCGCAGAGGGAGAATTCCTAGGAACGAGGCTTTAACATCTGG
GTGGAACTCAAGTTCGATTCCCCTTTCCCGTTTCTCTTCGAGCTTTTTGTCTTCATAGAG
GCGGCGAGCATGAAGAGCTCCAAGCATAAGAATAGTAGTCATTGTTGCTCCGGGCAAAAG
AAAAGCATTGCCTTTGGAATCACCTCCTCCACCGCCGCTGCCACGACCTGGAGACGAAGC
GCGAGCTGCGAAGTGACTTGAACGGATATTGTTGAAGAAAAAACTG
>TR138|c0_g2_i1 len=376 path=[423:0-265 424:266-375] [-1, 423, 424, -2]
TAATCCGGATCTAAATAACCGGGCGTACCTTGTGGTCCGGTACAAACGTAATCAGAAGAA
GAAGCTGAAGTCGCCGTCGTCTCCGTAAACACCATGAGCCTAGAAAGACCAAAGTCTCCA
ACTTTGATTCTCATATCTTTCTCCACGAAGATATTCGAAGAAGTTATATCTCTATGAACA
ACCGGTGGAACAATGGCGAAGTGAAGATACTCCATAGCTAAAGCCGTTTGTAAAGCAATA
TCTAGCCTTACTCGCCACGTCATCTTTGATTTCTGGCCGTGAAGGTGATCAGCGAGAGTA
CCGTTAGTGACGTAATCATGAACAAGAAGAAGTCCTCTCGGGTCTGAGCAATAGCCATGA
AGCTTGACGAGGTTTG
>TR140|c0_g1_i1 len=446 path=[469:0-329 471:330-368 466:369-445] [-1, 469, 471, 466, -2]
TTCTCTTTTCTTTGGCTCACCCTTTACTTGTGTTTCTTTTGTCGATGCTTTCCTCTTCTC
TACAGACTTATTCACAGCTTCAGGTTTCTTGTTTACGTTCTTTGAAGCCGTTTGTCTGGC
CATCTCGTTCAGGAAACGTATTCCTTGTGAGTGTATGCTAGGCGTTACTTTATCTGCACC
ACTTAAAGCCTTTCGGAGACCTTCCACTGATAGTACTCGGACAGGCTGAGTGGCCTTTTT
GTTTCCGCTTCTATCTGCAGGAGGCTCAACTGTGTAAATCCCTTGGGATCTTGGATCTCT
GAAAGCTGTTCTCAAGTTCCCTCCTTTGAGTTCAGCTCTCATTGTTGCAAACTTGTCTGA
TGCATTCTGTGCAAAACTCATAGTTAGTGAAAAACAGGCTTTATTACATTGCCACCAGAA
AACAAGACCAATATGTACCAGTTTAT
>TR142|c0_g1_i1 len=514 path=[492:0-513] [-1, 492, -2]
CTAACACTTCCTTTAAGTCTCATAAAGTTCCTCAGCACACCTTCTCTCACAAACCCAACT
TTTTCAAGAACCTTTTGAGATCCGACGTTGTCCACGTCAACAAGTGCTTCAAGCCTCTCC
ATCTCCGGTTTCTCCTTGAATATCTCCGACGCCACAAGCCGCACCGCCTCAGTCGCGATC
CCTTTCCCCCAATACTTTCTTCCGAGGACATAACCAATTTCTCCTCTGATCTTATCTACG
GGCGTGACGGAGATGGAGCCGATAGGGCGGTCGTTATCTAAGCAGATAGCTCGGAGCCAT
GGGTGTGGCAAAGCGACATCGTTTATGAACACCATTGCAGCTTCTTGGGTTGTGTAAGGC
TCCCACGTGCAAAAGCGTGTGACGTTTGAGTCAGTGGCCCATACCATGAAATCATCGATG
TCGGAGAGAGTCAGTGGGCGGAGATGGATTTTCTCCGGCGGTGAGGAATTCACAGTGGAT
TTGGTCTCGGTACTCCCTGAGTCCATCTCCATTG
>TR144|c0_g1_i1 len=774 path=[778:0-55 782:56-116 781:117-773] [-1, 778, 782, 781, -2]
ATCCACTCTCTCGTTACTCGTCAACGACGAATCTGTTTCTTCTCAATCAACAAATCGTAA
AGTTTTAATTTTTATCCAACAGATCTCTCTTTCTAAATGGCTGCAGCTTTAGCTTCCAGA
TTATCACGAGGAGGACGTTCATTGCTTGGAGGTCTTAACAATGGTGGTTTGGTGAACTCT
TTTAATGGAATGATGAATGAAACTATCCTCTCTCAGCAGCAACAAAGAAGGACATTTATT
CAAATGGGGACAGTTCTCAAAGTAGTGGACAATTCGGGTGCTAAGAAAGTGAAGTGTATT
CAAGCTCTAAAGGGTAAAAAAGGAGCTAGGCTTGGCGATACTATAGTTGCTTCGGTTAAA
GAAGCAATGCCAAATGGTAAAGTGAAGAAAGGAGCGGTTGTATATGGAGTGGTTGTTCGA
GCTGCGATGCAGAGAGGTCGTGTTGATGGAAGTGAAGTTAGGTTTGATGATAATGCTGTT
GTCCTTGTTGATAGTAAAGACAAGAGTACCAAAACTGATCGCCAACCGATTGGTACTCGA
GTTTTTGGTCCTGTTCCGCATGAGCTTCGCAAGAAGAAACATCTCAAGATTCTTGCTTTG
GCTCAACACATTGCTTGAGAGATACAATTGACCCTAACCACCAGTCTTTTTTTTTGTTCT
TCTGTAAACTCTCATCCATAATTTTATGTTTGTTTGTTGTTTTTTCGGTAATCACAACTT
TTTTTGGTGTTCTTAAGGATTAAGAGAATTGAAAGTTGAAACTTTAAAAAGTCC
>TR145|c0_g1_i1 len=346 path=[324:0-345] [-1, 324, -2]
CACGAACACTTGGATTGGCAGCAACAGCAGAAACTCACCAGGCTCAAACACGGGCCACAG
AGCCACTTCCAGAACCGGCAGGATCTTCGACTCTTTCGTTGTGCAGGGATCAATGGGTCA
GAATTTGCAACGACAAAATCAGAGACCTCTTTACAGGATCTAAAAGCCGGTTGTACGCCT
TCAATGAATTTAATTTCTCCCTCGAGAAAACCAATCTCTCTCTCCAGCATTTGAACTCTC
GCCGCCTCTCTACGTTTCCCGTACAAATCTGGATACTCCGGCGGAGACTTAGGACGAGGC
GGCGGAAGTGATGACGGAGTAAGAGTCGAACTTACTACACCAGCTG
>TR146|c0_g1_i1 len=294 path=[296:0-206 297:207-293] [-1, 296, 297, -2]
TCCACCACCTAGACCACCTCCGCCGCCTAGACCGCCTCCGCCGCCCAAACCCTTTCCAAA
ACCCTTCTTGTAAATGCCATGCTTGTGGAAGTATGGACGACGTTTGTGGAAGTATGGACG
AGGCTTGTAGAAAAAGCGTTTGTCGTCGTTAACCTCGACATTTCCGAATGCAAATTCGGC
CACCAGAGCAAATACAAAGATTAACAAACACACCTTTCGGGCAATTAAACCCATAATTAA
GTGGTTTAAATAATTTGTTAATTCCACGTGTTCTATATGATGGATATGAACGAG
>TR147|c0_g1_i1 len=452 path=[459:0-271 466:272-300 465:301-451] [-1, 459, 466, 465, -2]
TGACCCGATCTCCTTTCTTTGCCGGTCGTCTGGCTTTATCAGAATGCTCAACAGCTGCCG
CTTCGCAAGCTTCACCAGAAACATGTAGTTCTTCAGCTACTAGCTTTTCGAACTCCTCAA
GTTTTGGCACAATTTTCTTGATCGCTTCCTCAGAAACCTCGAGACAAGCTTCCTCATTGT
CACTCCCATCTGTTTTGGCTTCAGAATCATCCTCGTTTTGGGTACCCGACTCTTCCTCAG
CTTCAGACTCTGTCGTGCTCTCATCTGCATCCGCTTCAGCATTCTCACCATCAGATTCAG
AATCTTCATTGTAGTCATCAGCAAAATCATAAGGGGCAAGAACGCTACTGTCAAGAACCA
ACAGGGGAACTTGTATATCTCGAGCAAGTGCTCGTACCAACCTCTCTCGGTAAAGCTCAG
TGCCTGAATAAACCATCAAATTTCTTATTGTT
>TR149|c0_g1_i1 len=371 path=[421:0-106 425:107-174 420:175-370] [-1, 421, 425, 420, -2]
TTACTACTTACTATCCACTCGAATATTTTTAGTAGGCTCATACATACCTCGGATGCTGGT
CATGCTCAAGTCAAGGGCTTTAACGCAAGGCATCATGTTGCTGATAAGTAAGACAGAAAG
ATCGTCGACAAATGTCTGGGACAGTGATAATATCTCAAGTTGCGGCACATGTCCTGCAAT
ATTTCCGACCCCAGAAGAAGTGATTTTCGTATCTGAGACATTGAGAATCCTCATATTCTC
ACCAACACGGGCTACAAACTCAACAGAATCATCCCCGAAAGCTGTGGAGCTCAGATCAAG
ATGTTCCAGGTTAATCATAGTTTCTACGAAACTGAAGTTTTGGAGGGAAGTCTTGGAAAC
ATCTAAGTAGG
>TR150|c0_g1_i1 len=627 path=[1619:0-538 1620:539-626] [-1, 1619, 1620, -2]
TGATCCAATAACATCAATATCAGTCACTAAAATTTAGACCCGAACCCATAATACTATTCG
AGCCCAAATATGTAGTTTCATCATTTCATGACACAATGCCTTGGAACTTCAAGCCCACTT
CCTGTTGTTGTGATCCTCCAAAAGCATTCCCAAAAAACTTTGCAACGATAGTTATGAACT
CATCTGGCTTTTCCTCTTGCGGAAGATGACCACATTTCTTAATCACTTCGAATACCGATC
CCGGTATAGCTCGTGCCAGCCTCTCTGCGTTCCATGCTGGCACAATCCGGTCCGTATCTC
CCGTCACAATCAGGACGGGGCATTTGATTTCTTGGAGTCTTTTAGCCAAAGGAGGTTTCT
TGCCTGAGCCATTATTATCTGTTAGTGTAGCGACCGTGAACTCCACGAGAGCTTTGTCCC
ATCCCTTGGCTTTTAGAGGCTTTGTATAACCCTGAACGACGTGATCCGTTACTAGTTTTG
AGTCATACCACGCGTTTCTAACAGCTGTTACTCCAAATTTATTAATCGCCATCCTCACCT
GATGAAATGAGTCACCATCTTAAACACATCAAGCAAGATCCTTTCGAGTTTCTACACCGT
TTTTCTTGGTCTAAGAACATGTGTGAA
>TR150|c0_g2_i1 len=1553 path=[1621:0-538 1622:539-1552] [-1, 1621, 1622, -2]
TGATCCAATAACATCAATATCAGTCACTAAAATTTAGACCCGAACCCATAATACTATTCG
AGCCCAAATATGTAGTTTCATCATTTCATGACACAATGCCTTGGAACTTCAAGCCCACTT
CCTGTTGTTGTGATCCTCCAAAAGCATTCCCAAAAAACTTTGCAACGATAGTTATGAACT
CATCTGGCTTTTCCTCTTGCGGAAGATGACCACATTTCTTAATCACTTCGAATACCGATC
CCGGTATAGCTCGTGCCAGCCTCTCTGCGTTCCATGCTGGCACAATCCGGTCCGTATCTC
CCGTCACAATCAGGACGGGGCATTTGATTTCTTGGAGTCTTTTAGCCAAAGGAGGTTTCT
TGCCTGAGCCATTATTATCTGTTAGTGTAGCGACCGTGAACTCCACGAGAGCTTTGTCCC
ATCCCTTGGCTTTTAGAGGCTTTGTATAACCCTGAACGACGTGATCCGTTACTAGTTTTG
AGTCATACCACGCGTTTCTAACAGCTGTTACTCCAAATTTATTAATCGCCATCCTCACCA
GCATTACTCCAAGAGAGGATCTGAGGAAAGCTGCTAAAACTTTCTTGTAGAGAGAACTCA
GCATATTCGCCATTCCCGTTAACGCTCTTAAAATTGCTCTTATAACGCTTTTGCTTAACT
CAACTAGAGTACCTAGAAACTTGCTTGTCGAACCTTCTTTGCCACGGCTATCTCCAGCAC
CGGTTTTGCTCACAGGACGAGGAGCGAATATAGCTGGAGCGACTAGAATGAGAGCGGCAA
CACGCTCGGGAGCTTCAAAGTAAGAATCTACAGCTACAAGGCAACCTGCAGAATGCCCCA
CGAGAATCGACTTCTCTGCAGCAAGAAAATCGATGAAATACAACGTAGTGAGCACGGAAT
ACATCATTGAGTATGGATTAAATGGCTTAGCATCATTGGTAGTACCACTAAATGGGTGAA
GAATCCGTGAAGTCAATCCAAATGCAGGTCTATCAAAGGCAAGAACTTTTGAACGGACAA
GCCGAGCCAGAGGCTTCATAACTCTGTTCCAGGAGAAGACAGAAGCGCCAAAACCGTGCA
ACAGAATCATCGGAAAGTCAACTTTTGGTGTTCCTTGTGCATCGAGGCTTGTGATTGAAA
CATCATACTGTGGATCAAACACTTTGTGGTGTATATGAACACCTTGAAACTCACAGAAAC
AGCTGTCTGGATCAGCCAAGTTCATTGGATCCTGTTCTAGTCCAGCCTCCATCTCCTCTT
TTCTCTTGATTCCACCATCTAAATATTCATCTGAGGAGCCAGAGAGAGAAGGAGAAGAAG
CAGCAGCATTGGAGACGATGAAACGATGGGCCGGACGGCGAGAGGATTGGCTGGGGATCC
GGTGAAGCATCTGAAAATGGGTTCTAGAGGAATCTAAACTAAGGTTGTTGTTGAAAGATA
AGGAAGCGAAAGTAGAGAAAATCTGCTTTTGTTGGTTAAAGAAACAGAAGCATGTGGTGT
TTAAATTCATTGTTGCTTCCTAATTATCAGACAGAAAGATAAGTTAAACTATC
>TR153|c0_g1_i1 len=793 path=[771:0-792] [-1, 771, -2]
TTGGCGCCATAAACCTTCAGGAAAGCATTTTTTTTACTCGATCGCGCCGAAAGAGCAAAC
CGAGAACGTCGAAAATGGAGAATGGTGGGAGCTCTAGCGAGAAAAATCTTTACCAGGTTC
TTGGTGTTGGAGCAACAGCATCTCCCCAAGAGATTAGGAAAGCGTACCATAAGTTAGCAT
TGAGGCTTCATCCTGATAAAAACAAGGATGATGAGGAAGCTAAAGAGAAATTTCAGCAGC
TGCAAAAGGTGATATCTATTCTCGGTGATGAAGAGAAAAGGGCTGTTTATGATCAAACTG
GCTCTGTTGATGATGCTGATCTTTCAGGGGACGTGGTTGACAACTTGAGGGACTTCTTCA
AGGCTATGTACAAGAAGGTCACCGAGGAAGATATTGAAGAGTTTGAAGCCAACTACAGGG
GTTCTGTATCGGAGAAGATAGATTTAATTGAGCTGTATGAGAAATTCAAGGGTAAAATGA
GCAGGCTTTTCTGCTCAATGCTTTGCTCGAACCCCAAGCTTGATTCACACCGTTTCAAAG
ATATTATTGATGAGGCTATTGCAGCGGGAGAAGTGAAATCAACAAAAGCGTACAAGAAAT
GGGCAAAAGAAATTTCAGAAATGGAACCTCCCACGAATCCCCAAAAGATGAGACAGAAAG
TTGCAAAAGGTGCAGATAAAGATCTTTACGCTATGATTTCCCAGCGAAGAAATGAGAGAA
AAGATAAGTTCGAGTCAATGTTCTCGTCACTTGTCTCTAGGTATGGTAGCAATGCTGATT
CTGAGCCAAACGA
>TR154|c0_g1_i1 len=566 path=[544:0-517 545:518-565] [-1, 544, 545, -2]
CTGGAATTCAAAATCTGATAATCATGGAAGATGAGTTACTCGATTGGGAGCTGATTCATA
GCTCTGACACTGAATTAACAGATCCAATCACATCGGAGAGTTCAAATTTAATCGATGACG
GTATGATTCTTTCTGATCATTTCTCTGCCATTGATTTGAGCCAATCCGGTTCAATTGAAT
CGGGTGATTCTTCTCTGGTCAATTACGGGTCGGATCCTCCGGTTGTGGTTGATTTGGGTG
ATGATTGTGTTAGAAACGAATTAGGGATTTATGATTCGAAAATTGGAGTTTCTGGTGATG
GTGATGAGGTTAAGTTGAGTAGTTTTGAAGCTGATGATGTGAAGAATCTTGAGAGCCAAT
CTAGTGTTGAAGAAGAACGTATTGAGGATTTGAGCAAGTCATGTTCTGATTCAGGAGGAA
ATAAATTGGTTTCTGGAGATTCTGGGATTGTGAATTGTGAAGAAGAGATTGTATCTAGTG
AAGAAGTTGGAGATGTGAGATGTGGTGAAGAAGAGATTGTATCTAATGAAGAAGTTGGAG
CTCTGAGATGTGGTGAAGAAGAGATT
>TR155|c0_g1_i1 len=969 path=[972:0-288 973:289-312 974:313-968] [-1, 972, 973, 974, -2]
GTGCTCCTTTAAAACTCATAAAACATATTACAAAAACTGAAATGTATGCTTTTCTTGAAT
CTGAAATATATATTTATCTATATGATTTCTCGAACCACTATTTTTATTGAATCAAACCGT
GTGAACAAAAATTATTCACATACAGCCCGGCGAAACAGGAGAGTGGGTTACAACAGGATC
ATGGATTGGGAGGTTGTTGTCCTTGAAAGATATTCCATGACTAGTAATCACCTCAAAATT
TTCAGATTTAGCAAACCCATCAACATTCAAAATCTGCCTTCTCATTTCAACACTGCCACA
GTAATCTACCATGTATTTAGTTGCGTCTTTGAAGTAGTTGTAAAGTGTAACACTTACTCC
TCCCCAATGGGTGACTAAGAGCAAGTTCTCTTTAGGATACTTCTCCGCAAGAACCTTGAC
TGTCTTAGCATATCGATCCTTGAAGCCTTGTGCAGATTCTTCCCATTGTGGCAACTCCTT
ATAAACCATATCCACATTAGAATCCACTGTTCCCTCAGGAAACATAGCTTCAAGATCTGA
AATCTTGAATTCAAATTTCCGATCTTTGGGAACAACTTCAGTCTTTATAAAAATTGGGTT
CAGTACCTCGCACAAGCCAAATTCAATAGATACCTTGAGCTTAGTATTGTCTATAGAAAG
AACATCTTTAGACGACATAGCATTGGGATGGAGATCAACGGCGGTGAGTGCGGCAATGAC
TTCGGAAGCGGTCTGGATGCAGCGGAGGAAAGGTGAGACGAAGACACGGTGAATCGGAAA
CCCTGCCTGAGATCGGATTCTCTGACCGGTTTGAAAGGCCCTAACCATACCGTCATGAGA
AAGGGGCGTATTCCACGGCCTTGCAGCGGTTGAAGCCCAGAGTGGGTCGAAATTGTCGAA
CCGATCACCGTGACGCATCACGATGACATTTTGGTGGCTATAGATGTTTGCTTTAGCAGA
ATCCATTGC
>TR156|c0_g1_i1 len=540 path=[556:0-475 557:476-539] [-1, 556, 557, -2]
CAAGCATTAACATTATTTTATTTTTTGTTGACAACTCCATTATTTCCGGCCAAGACCGAG
TACTTATCTCTTCTCGTGAGATTAGTGCACTCGAACTCCAACGAATCCCCGATAACATGT
TGCACGTGATTAGCCACCTCGAACTTAGATTTTCCATCAACAGGATCTTGACACGTAGAC
GAGCCACTCCTGGAGATAGGATCAAGCAATTGAACTGAGTAGCAAGGATAAGGATCCATG
AGGAGGAAAATGGGATCAAAGGCCTTTAGACCACTGGCCGTTGTGCCATGGAAGAAAGAC
ACGTGCGAGTCAATAGCAACCGGTACGATGACGTCACTCACCTCCGAGAAAAGTGGACTA
AACCGAAGCAAGTAAGGCTCTCTACATGTAGTACCTTCGGGACAAACAACGACATCTCCT
TGGTCCAACAATCTCTTCAAGGTTTGACCATCTTTAACTCGGTCACGAGTCAATCTTACG
GTCTTGATTGGAGCTAGAAGCTCAGATAATCTGCTTAGACTATACGTAACGGCTTTGATA
>TR157|c0_g1_i1 len=424 path=[441:0-205 442:206-244 443:245-423] [-1, 441, 442, 443, -2]
AAACTTGGACTGACATATTCAGCAGTTCCTCCTCCTCCTCCTCCACCAGAAGTGTTGTCA
AATTCAAACACCTGAGGATTCTTGAGCCAATTGTTACTGTTCTGGTCACCTAGTCCTTGT
ACTTGTCCACGTCCTCTTCCTCTTCCTCTTCCACGACCTCTTCCTCGTTTCCGAGAAGAA
GCAAACCCAGTCGTCAATGGAACTGAAGATGAAATAGGCATAGGAGAAAGAGTAACAGCA
AGTGAGCCATCAGGATTATACTTTCTTGGTCTTCCTCTCTTCTTCTTCAACTCAGAAGAT
GAATTCTCCACTGGCATTGTTAAGCTGAAAGGAGGCGCAACATTCTCAGAAGCAGCAGCG
ATAACGGCGGCGGTGGTGCTAGATGGACCCACAGGAAAGGGATTAGGGTTTTCAGACCGA
GGTG
>TR158|c0_g1_i1 len=793 path=[810:0-696 811:697-732 812:733-792] [-1, 810, 811, 812, -2]
GTGAAACAAGAAAGGAAAGTCCGTGCAATACCGGAGGAAGCCCAGGTCTATAACGCAGGT
GAACATCTTCAAACTTAATTGATCCTCTTGAAGGCCAGCCAGACTCTGGACGATTGTTCT
CGATTATATCTGTAGCCTCAGAAGGAAGATCAATGTAGTTACCGACCCTCTCAACAGAAT
TCAAACTGTTCTCTGCTCTGCTAGCTTGCCTTAGAACACCACTTAACAGAGTAGTGATAT
TCAGGGTGTAACTAAGAAGAAGACCCATCGTAGATGCAAAACCAGCTTGGTTCTCTGCAT
TCCCATTTTGCAGAACCGCAAAAGTTGCAGTTAACCAAATCATGACACCCCCAAGAGTCT
CCAATCGTATAGTGAGCCAACGATTTGAGCTAGTATTTGCTAGAGTGAACCTTATGTTGT
TGTCCATGGATTTTCCATTAATCTTGGCCATTCGTTCATAGGCTTTATAGGCTCGAATGC
TTGACAAACCATTCAAAGCTTCTCCAAATTGAGCATAGACAGGTGATCTTGTAACAGAAT
CCAAGCGTCTAACTTCACGAGATGTGCTCTGATAGTAGAGGTATGCAGCATAAAACAGTA
TTAGGAGTGGCATTATTGCCCATAATGAAATTGTACTGACGGTGCCTATAAGAGCAAACG
TCGAGAGAAGCTGCCACAGCTGGTTCATGAACATATTTATTAGGTTGGCAACGTTTCTAT
CTATATCACCAATATCCTTAGAAAACCTGTTTATTACACGTCCAGTTGGGTTTGTGTGGA
AGAAGAGCATAGG
>TR160|c0_g1_i1 len=1082 path=[1098:0-851 1099:852-889 1100:890-1081] [-1, 1098, 1099, 1100, -2]
TGCTTCTCCAGCGTCTGCAACCGCTGCAAATCAGCTTGATCGGGACATTGCCCGGAAAAA
CAAAGATGACGTCTCGCATTCTCAGCTTCTCCCAATCTGAGATAAAGAGAAGCGAGTCTC
TGGTGAGCTCTAACGTAAGAAGGATCGATTCTTAAAGCTTCAAGGCATTCTCTAACAGCC
TCATCTAACCTCCCTGACGAAGCCAACGCAGCCGCACGATTGCTTCTGTAAGCTGGATTT
TCCGGTGACAATGAGATTGCTTTGTCATAAAAAGCTAATGCCTCAGTGAAATTCCCTTTC
CTATACATTTCGTTACCTGCCTTCTTCACCTTCTCTGAGTCACCTATTTCTGCAACCGTC
GCTTTCGTCGTCGCGTGCCTTCCCTTGCCGTTGCTGCCGCCACCGCTGCGTATAATGTTG
CCGTGGCCGTAACCGGCCATGCCTGTGCATAAAGCCTCCGGTCTAACAGAGACTCTAGTA
GCCATTCCGGGTTTCAAAATTCTTCCCGACGGACAAATGTTCCCGGTAGGTAATACGCCG
GGATTCGGCGACGTAGCGCCGCTTCCTCCGCCGCGAGTATTATGACTTGTTACCGGAGAG
AATCCTAAACCGGAATAAATCAACGGTGTTCCAGCAGAAGTGGACCTTCTATGACCATAT
TTCGGATTCCGGTTAACAGTTCCGGATCCAGACATAACCGGACTGGTCTCGCTCAAACCA
GAAAGCTCACCGGAGTGACTCTGTCTAGCTAGCTGTGAAGTGACGGCAGGTTTACCGGAA
GCAGAACCAGAGGAGCTGGAACTGCTGCCACTAGCGGCTGGAGTAGCGGCGGCGGAGGAG
GAGCCACGTGGCATCAACGTAGAAGTAGGAGAACCAAAATCAAGTTCTCGGAAATCAGGT
TTGTTAATGACGTCATCATCTCGCTGGAAAATTAAAGAATCGCGGAATTTACCGGTAACG
GAGTCAATGGAAGGTTCTAACGAATGTCTTATATAATGTGACATCTTAAAAACCAAAATC
TAATCGTCTCTAAAGAAACACAGAGGCTATCAGAAGAATGATGAAGAAGAAGAGTACGTC
GG
>TR161|c0_g1_i1 len=1224 path=[1233:0-483 1234:484-1223] [-1, 1233, 1234, -2]
CCTCCTATGCCAATTTTCGATTTTGTAGGAAATCAGCTTGACCTCCGTCTGATCCAGATG
CCACCAAGGCCGATATGATAAAAGGTGGCAAGGTGGACTGAGGATAAACCAACGAGTGTA
GCGACATGGAATTTAACACCTGGGAAACCACAGCTGATCCATAACTACTACTGTTATCTT
GATTTACCACGTTACAGGGCAACGACTTCATCTGTGGCATACCATTGTAGGTGCTACCCA
TGATTGACCTATGTAACCAATTTAATGGAGTAGAGGAAACAATTCGAGCATAAGTCTTCA
TGGAAAGGTCCAGAGGAATCTTTTGCCCAAGAACTTGGAACTCAGACATGAAATTTCCAC
TTAAAGAGGCCGTATCAGATTTCCCAGTTATATTGTCAGGATGAACCAGCAATGGTTCAC
AAGGGGCAAGTCCTTTGAGTGCTTTGCTCATATCAATATCTGGTAAGCAGGATAATTCTT
CACCTCTGGTTGAAAGTTCTGTGACACTGCGAAATATGCTCTGGCTACATCTCTCATTTG
TTTGACGAGCTTCAGCCTTAATATCATCAGAAGCTTCAGTAGAAGCATTATTCTCCTCAC
GAATAAGTTGTCTTTTGTTAGCAGCAGCATTTGAAAGTAAAGAAACATTGATTAGGCTGT
TGGATTGCTCTTTCGAACCATTTTCCTTAGAGTTTTCTTTGCCAGAGAGCATCCAAGGTC
TAGCCTTTTTGACAGGATATAGTTCATCCATACGCATCTCTATATATTTTGGATTCTTTG
AAAGATCTTGTTTCTTGAGCCCATCTTCTCTCTCAGTACTTTTGCAAGGGCGTAATGCAT
CGAAAGCCTCTTTAACTTGGTCCACGAAACCAGTCCGTTTCAGTTGTTCTCCTCTCAGTT
CAGAAGGCGTCTTTCTCTTAGCTTTGGAGCCTCCATTGATCTGAAGAGAAGTACCAAAAG
CACCAGGAGCGACTACTTTCGCCATTTCCAAATGATGCTGTTCACTTGATCCCCCAATTC
ACCTACTCAAAGTTCACAACTCTGGATTGTTAATCTCTTAGCGATGTAAACATGGAAATA
GCACAATCGATGTCGCCGATTACGAGCTCGTCGTATTGTGAATCTCGACGGCGAGGCCGG
AAGTGAATTTGTAAATCTCAATAGGTTTTTTTTTTCTTTTTCCCCTATTTTTTTGTAAAT
TTAGGGAAAACAACCAAAACAAAA
>TR162|c0_g1_i1 len=326 path=[304:0-325] [-1, 304, -2]
CGCCTCGATGGTTTGATTTCATTAACGGAGAGACGGAAGATGATTCTCGCCGAGCGGAGC
TCTGGTTTGATTCGGCGTTAAGCTGCGCTCCTTCTCCTTCGGTTCCTAGAATCAAAGCAA
GGAGATCTTTCAAGGTAGAGGCAATGTGCAACTTCAGTGAAGAAGAAGAGAAACCGCTAA
AGGATAAAGAGCCTTCTATACAACCAGTAACTGCATCTACTTCTTCACAATCAGAGCCTT
TTGAGGCCAAGAAAGAAGAAGTTATTCATACTGAAGCAAGCAAAGTTCAGCCGTCTCACA
ACAATCCCGGGGACGCAGAGCTCAAC
>TR163|c0_g1_i1 len=479 path=[494:0-290 495:291-327 496:328-478] [-1, 494, 495, 496, -2]
CCAAGCCCCGTTCCACCTTCAAAGTTACATCTCCGACAGACGTTGCCAAATCAATCGTTC
TGTAACGCATTTACTGGTCAAGAAACGCAGACCTATCTCTCAAAACGCTGGACTTCCCTC
TCGTTTCTGCCGCAACGCTTGTTTCTTCTCTCTACGTGAATCGCCTGATCCTAGGAAGTC
TCCACTCTTCGAACTCAAGTCACCGAATCGGAGCCAAAACGCGATTTTCGTTGATATACC
GGCGAGAACCGCTTCGATACTACTAGAAGCTGCGGTTAGGATACAGAAACAATCTTCGGA
AGGGTCTAAAACGAGAACGCGAAACGCAGGAAACGCGTTTGGAATATTTGGGTCAGTCTT
GAAGAAGCTAACGCACCGGAAGAAACGCGAAATTAGTGGCGGTAAAGAAGGTGGTCACGT
TTCTTTGGTGAAGGATATGTTGAGATGGGAATCTCCGGTTGTTCGTAAAATAGTCACAA
>TR164|c0_g2_i1 len=656 path=[665:0-562 666:563-563 667:564-655] [-1, 665, 666, 667, -2]
CCCATACTTTGATAAGCATTAAAAAGCGTCGCGTCGTTGAGAGGGTTGAAACGAAGGAGG
AGGCAGCGAGAGAGATAGAGAGAAGAGGCTTATGGATCAGCGACTCACTGAGTCTGATTT
TAGCGATTCATTGCCTCCATTGAAGCCTCTTTCATAGATTTCACTCTCTTTCTCTCTTTC
AATCTCCGTCTCCTCCGTTTCATCAGATCTTGGTTTCTGATTCTACTCTTCTTCTCTCTG
GTAACAACTATAAAGCATGGCTTACCTGATGTAGCACCAGGCTAAAATTCTCTTTTTTCA
CTTCTGCCTTGTTGAGCTCGTGTTGGTTTTTAGACAAAAGTCGTTTCATTTGAAAGATGG
CAATGGCTGTGTTTAAGTCTCCTCTTAAAGGAGAATTCCATGGAGGTAGAAAGATGGAAG
GGAAGCAGTATAACCATCATTTGTCTTCAGGAAGGAGACGTGTTTTTGTTCAAACCGAAA
CTGGCTGTGTTTTGGGAATGGAGTTGGATCGTAGTGACAATGTTCATACTGTTAAAAAAA
GGCTTCAGATTGCTTTTAACTTCCCTACAGAGGAAAGCTCTTTAACCTTTGGAGATATGG
TGTTGAAGAATGACTTGAGTGCTGTGAGGAATGATTCACCACTTCTCTTGAAGCGA
>TR165|c0_g1_i1 len=1510 path=[1513:0-311 1514:312-335 1515:336-1509] [-1, 1513, 1514, 1515, -2]
AATCTTGAAAGGAGGATCATCGAGTGAAGATCCAGGGGACAGAGGTGAAGTTATGAAATT
GGATAACTCATTCATGTCAAGCCACAGACCATCCAAAGCGAGAATTTCTTGAAACATCTT
GATTTCGTTGCTCCAGAAAACTGCAGCAGCTGGATTCAAGAAGTCGGGGTAGTATACTTT
TCCAGGCCAAACCTCACCGAGATAAGGCTCACCATTCCGTTTTATAAACGCATCCGCTTC
CATTCCTCTATTATACGTCCCGTAAGAGCTATCCACACCAATACCTGGATCCAAGATGAG
CACGTATTTCTGACCGCTCTTGTGAAGTGTATCCACAAATGATTTCATCTTTTGCTCGGG
GAAATTCACTGGATCCAAAGTGAAGTCTTTGTAGCCATCCATGTAATCAATATCGGTCCA
CATAACCTCAAGAGGTATTCCAGCTTTTGCATATCCATCAACTACAGATTCAAGGTCTGA
CACATTCTTGTACCCATACCTACATTGGTGAAATCCAAATGACCAGTAAGGCATAGGAGC
AGGTCTTCCGATAAGCTCTGTGTACTGATTCATCACAATATCTGGCGATGGTCCAGCGAA
CACATAGAGATCAATGACGCCTCCGATCACATTGTAAGTAATCCGATGTCCATCATACTT
CACGTCCATTCCGTTACTGTTCAGCAAGAGAACGCCGTGAGTCGTTCCTGCTTCCTCACG
GCCGTTTGATCCTCTTACATCCATGTAGAACGGATGCGATCCGTAAAGGTTAATGTCCGC
ATTCTCGCTGCCGATGTCGGCGTTCCATAAAGTCATTGTATCACCAGGAATTAGCCTGAA
TGATTTCTTCGTGTGCTCTCCGAGACCGTACAGATTCGATCTGTTTTCCGGCAACGCGGA
AGTTAGTTGAAGGAATTGGTCTTTGAAGATGAAGTAAGTGTTTGAATCTGATGGATCCGG
CGATGTGTCGAAGAGGATATCGCCGGAGGAACGTCGAGAGACGGAGAAACCGAATGGTGT
GGTGTTGTGGAGAGTAAAAACTAAGTCTGATGATGGATCTGTTAGAAAACTGATCTCCGA
TGAGTTTCCTCCGTTCTTCTCCGTTAAGAAACGGCGAGGAGAGTGATCTCCGGCGCGAGG
AATAACGGTTTCCGGTATCTCCCATCTTTGTTGACTAGAATCTGTGACTCTGATTCTCAA
ACGCTCACTTGTCTCCAAGCTGACATGAAGACTAAGTGTTTGAACATCTGGTGCGTAAAC
GGACGACGGCTTTATCAGATCAAGATTCGCCGTCAAAACCTTCTGGTTTGAATTAACGGC
CACTGATCCAACGACGTAGCCGTATCCAACGACTGTGGCTTCTTCGTCATTTACCACAAC
TTTTGAGCTTCCATGTGAGGCCAGAGCTAAGCTCGAGCAGAAAAAGATGACGACAGCAAC
GAGGACCCTTGGAAACCAATGAAGAGATGACATTTTGATTTTGGTGTTGACTGTTTTTTT
TTCATCTTCA
>TR166|c0_g1_i1 len=228 path=[206:0-227] [-1, 206, -2]
TCAAACAGTATATCAGTGAACAAAGCATCACTATCCATCCACCAAATCCATTCCACTTCA
GGATGAGACAGCATTAATCTCCTAATCATAGGCAATTTCGTCCAATACTCTGAGAGTTCC
TCATCCAAATGTGCCATGTTATACATAATATCTATCCCATGAATCCTACAATAATCAATC
TTGTTCTTCACGGATTTTAATAGATAATAGTCTCCAATTGGTTTATCG
>TR167|c0_g1_i1 len=259 path=[237:0-258] [-1, 237, -2]
CGTGGAGATTCAAGGAGACTACCAACTAAAGTAAAAGCTAAGGAGATGACTGGATGGAAA
ACCACAGACTACAGTTAAGGAAAAACTGAGCTGTTGGGTCTAGTCAAATAGTCCTAAGCT
AAAGCCTACTGAGATGGATCTGCGAATCAAAACAGAGTGAAATGGCTGGTGATCAAATGA
CACCAAACAAAGAGGAGGCTAACATGAATGAGGGAGTTGAAGCCAGTTGCAAGGACAACC
GAGCAAGAGGCAAGACAAG
>TR169|c0_g1_i1 len=407 path=[445:0-43 450:44-99 442:100-406] [-1, 445, 450, 442, -2]
CATTAATGTTCACCAAGAGTTGCTGAAGATGAACGGTTCAAGATCATAGCCTTCTTTGAT
GCCCTAACGTTCTTCAGAGTCATCATGAGCTTTTGTCTCTCTCCTTCAACCTCTGCAAAT
TTGAGGCTTAGCTGAGAGTAACGGTCATGCATTTCCTTAAGCTCTGTCTCCACAGATGAA
TAGCGGCCTTTGATCTCCAGCATTTCTTCAATTAGATTGTTTATGTCTCTGAAACTTTGG
AAGATTGCTTCGTCATCGGTGTGTTGCTTCAAGAAAGAGCTCTGGAAATGGATGGTTGAT
TTTTTCTTTCCACGCAATGCTTCCGCAAGTTCTATTTCCAGTGCAAGAACCCTTTCCAAT
GAGTTTCCGCAGCTGAAATCTTGAGCTAGAGGGAAGATACTTTGAAG
>TR170|c0_g1_i1 len=359 path=[362:0-133 363:134-157 364:158-358] [-1, 362, 363, 364, -2]
TCCCTCTCTCGGATGTTAGGTGCAAGTCACATTTTTGTGTTGCAAACCTCAACAACTCTT
TTACAAAAAAAACTCTCTTCATTTTCATACATACATTTTTTTGGCCTTGTGTTCCTTTAT
ACAATTACCTTGATTTTGTGACCGGAGGAGTTATGCTTTTGTGAACTGCTGCTAACTTTT
TACAGCTTGAACAATAAAAGCAGCTTCTTCCAGCCTTTTTTTTTGGTTTTACAGACAGAA
GATTACAATGGCTACTACTACGAGCTTCGATGATGCCTTTTTGAAGGTTGGACCAATGCT
CGCCGAAGATGGAGTTGGAGAAGGTGAAGGAGTTATGTTACCGATTGGTTCTGATTCAG
>TR171|c0_g1_i1 len=579 path=[762:0-388 763:389-578] [-1, 762, 763, -2]
CTGGGGGAAGCACATTATTCTTTGCTCACACTGTTCATTCCGTGTAAAGGAAGATCCGTT
ACCTCTCTCTCTCTGGAAGAAGCTGTGAGTTTCCGACAAGTAACTAGGAGATTGATATTC
TTGTCTGGTTTATTCCAAACTTCACTCGGAGACTTTTTTTATATTTTCCCAGAAATTTTG
TTCTTCATCCACTTACAGGAGGATGATAAAAGTATCTCAACCCACTGTGGATCGGTGAAG
TTTGCTGAAGAAGGAGAACGGAGATAATAAGCATCGCCAAGGAAATTTTGGTTACTTTTG
TCACTTCAGATTCCTGGTAAAAGAAAATTCTGCTCGAGAAATTCCCTTGACTGAAGCATG
GATTTCTGAAGACGATTTGAAGAGATGGGTCGGAGAATAAAGAGGAAAGGTCTAATAAAC
ACGGAAGCTGCAAAAGAATTTGTCAACCATCTAGTTGCTGAGAGACATTCGCTGTTGTTG
CTGGTTCCTTTAGTTTTAGCTTTCTGGGCAATTGAGAGATGGGTCTTCGCTTTCTCCAAT
TGGGTTCCTCTCGTTGTCGCCGTATGGGCTTCTCTTCAG
>TR171|c0_g2_i1 len=418 path=[764:0-227 765:228-417] [-1, 764, 765, -2]
GTTCTTCATCCACATACAGGAGGATTATAAAAATATCTCAGCCCACTGTGGATCTGTGAA
GTCTGCTGAAGAAATCAAATGGTTGGAGACAAAAGTGAATAAGCACCGCCAAGGAAAATT
TCTTACTTTTGTCACTTCAGATTCCCGGGAGACAAAATCTGTTCGAGAAATTCCTATGAC
TGAAGCATTGATTCGTGAAGACGCTTGAAGACGATTTGAAGAGATGGGTCGGAGAATAAA
GAGGAAAGGTCTAATAAACACGGAAGCTGCAAAAGAATTTGTCAACCATCTAGTTGCTGA
GAGACATTCGCTGTTGTTGCTGGTTCCTTTAGTTTTAGCTTTCTGGGCAATTGAGAGATG
GGTCTTCGCTTTCTCCAATTGGGTTCCTCTCGTTGTCGCCGTATGGGCTTCTCTTCAG
>TR172|c0_g1_i1 len=288 path=[291:0-165 292:166-189 293:190-287] [-1, 291, 292, 293, -2]
CCTCGGTCAAAAAGTCCAGCCCCCTTTCAAGTAAAGCATCCATGGTCTCTTTAATATCAT
GACCAGCGTCAGTCATTTTAATATGCCCAGCCACACAGCAAGATAGTCTGACATTTCTGA
TGGTAGCACTTCGAAATTTCCACTGTTTAGAGTTAAGCAGACTTTCTACATGAGATGGGT
CATTCCAATCAGCTAATAAGATATTACGCCTTACTGTCTCCACTAGTTCATTGTAGCTTC
GTGCATGCCCTGGAACGAAATTAAGGTATGTCAACTTCTTGATACACG
>TR173|c0_g1_i1 len=393 path=[371:0-392] [-1, 371, -2]
TTGGCAATAAACCGGTTCATTTTGAGTTGTTGAACCAAACCAACTTATACAATTGTTTAA
CAAACCGGTAGATCCGAGATAAGATAACCGGAAAAAGTAAGGAGCCCGCCAAATAGTGGG
TTACCTGTAATCGGCGTGGAGATCAGGGACATCGGAGATATTGGAGACAGGAAGGTGCTT
AAGATAAAAAGTGGATTCCCAGTCAACGTCGTTGACTTCAGTACGAATAGAGTCAAGTCC
TCTGTTCTTAATGGATTCCTAGAATCTCTCTTCCATACACTTCTTGTAGTGTTCCTTTGT
CATCTTCTCCACTCTGTCTAACAGCTCGTGTGGAATCCCATGGTTCACACACTCAAAGAA
GCCCCAGTTTTCACAAGCGTATTTGATCTTCTC
>TR173|c1_g1_i1 len=723 path=[701:0-722] [-1, 701, -2]
ATTTATTTATGCAGTGGCCAATGGTCCAACATTGTTGGCCAAGGTTGTCTCCATAGCTTT
CATGGCTTCAAACCTCGGTTCCTTGGCCTGAAACTTGACAGCAGAGTAGAGTTTCATGTA
ATCTTCGAACACAAATCTCGGATAATTCTCTTCCTTCTCCTTATCCGATTCTTTTCCGAT
CAACTCCGGAGCCGGAAAAATAACAGAGTCGCTTCCTGGATTATAGAACGATGCAATCGA
CATTCGTCCTTCTCCGTCCGTCTGAGATATCACTCTATGTTCTACACTCTTGTACTTCCC
ATTGGTTATCACCTCAAGTTGATCACCGAGATTAACAACGATTGAATGCTTAACCGGAGG
AACATCGACCCACTCGCCGTCTTTAAGGAGCTGAAGTCCACTGACTTTATCGTCCTGAAA
GAGGAGGATGATACCGCGAGCGTCGGTGTGGGCCCGGAGCCCCTTGATTAGGTCTGGTTT
AGGACAAGGTGGATAGTTGCTGACTTTGGTTCCGAAAGTCGGGCTTTTCGACCCGTAAAA
CACCTTTTTCAGATAACCCTTGTCCTATCCGAGATTCTCGCACAACAGATCCAATATCTC
CTCCGACAACTTCTCTATCTTTCCGGCGAACTCTTTCATCAACGTCCTGTAAAAAAAAAA
ATCCAATAGAAGGAAGGAAGACTAGTCGATGCTTCATTTGGCAATAAACCGGTACATTTT
GAG
>TR177|c0_g1_i1 len=247 path=[250:0-127 257:128-216 253:217-246] [-1, 250, 257, 253, -2]
GGACATATTCTTGGTGAAGTATGTAATCTTAGACTATTATCTGCTGCACTTTCTGAAATA
TGCATGTGCGGAAGTACTGCATTCTGGGAAATTCCTTGATATTTGAACCATGCGTTCCAT
CACCTTTGCTTGTTAATTTGATTGAGGTTTGAGCATAGCTCCTGTGAAAAAGATAAATAC
CCTGAAACATGTGCTTTCATTTTTCCTGCGCACAAATTTATCATCATGTTTTCGGAGGTC
TTCACTT
>TR178|c0_g1_i1 len=550 path=[553:0-220 554:221-244 555:245-549] [-1, 553, 554, 555, -2]
ATCTCATCAAGAAGCTTGTCAGCCAATTTATATTGCTCTGTTCTCTCATACACACCCAAG
AGTGCAAGGTAAACTCTCTTCGGGTCACAGTATTGACGGGCCTTTTCAAACACTTTCTTA
ACAGCTTCCTCTGGAGGACTTCCATGTTCATTTTCCAAATTGAGGTAAGCAACCCATATG
TTTAGCTTCTCTTCTTCCTCACGAATATTTATAGTCCTCAAGGCCCTCTCAGCAATTGAC
CTAGCTTTCTCAATATCAGCCAAGCTGAGCATGAACGCCATATATTTTATCCAGACAAAG
CTGCTGTTTGGAGAGCTTTTAACCAATTTCTCAAACTCGTCAGCACTCTCAGGTGCATGA
TTGTCCAGCAATCTTCCTTCGGCAGCTTGTATTTTTTTTTCTCTTTCCTCCTTGTCTTTT
TGCTTTTCCCTTCGCTTGCTCTTCTCATCTTTATCAGCTCCCTGTAGTTTATCCTGATTC
TCATTGCTCTCAAAGTCCATCTCCTCAATGTCATCAAGGTCAACCTCAAGCGGAGGGATA
GAAGCCCTTG
>TR179|c0_g1_i1 len=322 path=[335:0-245 336:246-321] [-1, 335, 336, -2]
ATAATGAGCTCTCTGATTGTGATGGTTTGTGTAGTAAAGCCGAAACTGTGTTACCTAGTG
AAGAGAACAGAGATAATGGTGATAAAAAGAGTAAATCAACAGGTGCTCTTGATGCTAGGT
CGAATGAACTTGGAATTTCTGCAGGAAAGGTGCCTAGGTTTGCTTCAATTCGCTCAGCAG
CTTTTCGAGCTTCTGCTGTGGGAGCTCGTGTTGCAACCCAAAAGATTCCAAACAGTGACG
GTTCTATTCCAGTCAACTGCTATTCTTCTGGTCAAGGAGCCACACATAATTCTACTGAGA
AAAATAATGTTGGCGAAGTAGG
>TR181|c0_g1_i1 len=276 path=[284:0-60 285:61-98 287:99-167 283:168-275] [-1, 284, 285, 287, 283, -2]
TCATAATATCCCCTAAAATACGATTAAAAAGATCCAAGTCATAATATCCCCTAAAATACG
ATTAAAAAGATCCAAGTCATAATATCCCCTAAAATACGACCCAACCACATTCCCATCAAA
ATATTTTTTATCAAGGCAAGTCTCATATGAACAAAAAACCGCCAAACATGTGTGTTCATA
TCAAAATGGTGGGTGATTGATATCATCTCACAGGCTGCTGATTGTAGTTTTTCTTCTCTT
TCTTCTTCGCGGCTGCCAACTTTGCCTTCCTCGCAG
>TR182|c0_g1_i1 len=667 path=[816:0-236 817:237-666] [-1, 816, 817, -2]
GGTAAAGCTTGGCCATCTCCTCTGGTGTCTTTTTCCCTTCTCCTCCTTCTATGTTTTCCT
CATAGAACTTCTGATAGTACATCTGAATTTCTTTCGGGTCATTCTTCGCCAACATAGGTT
CTGTAATCTCTTCCTCCTTCTCTAACTTATGCAATAGATAGGTCTTAAATTGACGGACAC
CTCGTCCACTAGATGTTGGATCCATTCTATGAGCCTTCTCAAAGGCATGGAAGCGACAGA
GATAAGCAACTCTACGATTATCAGTCTCAATATCATTAGCAACACGAAGAATGGGAGCAA
TTGAAGCGAGAGAAGAAGGTACAAGCTCGCTGTCAATGACGCTTTCATCTTCATTAGGAT
AATCCATCATCATCGTCCCAGCTCGCGTCATCCTCCGAGAAAGAGACCGAACAGGTTGCA
TCTGCGGTGGCCGGCCATCTTCACCTCGACCACCACTGGTACTCGCCATAACTGATTAAT
TGCAAATTCCTCTTCTTCTCCAACAATACTCAACGAATCGATCACACTCATCTTCTTCCC
CCTTTTTTTATGTATATATACAGAAGAAAGAGAAGCGGGAATAGGAGATGAGAGATTCGT
GGAGTGGGGTTTAGGGCAATTCGATTGCTCTACGAAGAAGAAAAGAATGCTAAAAATTGA
TTTCTCG
>TR182|c0_g2_i1 len=408 path=[818:0-236 819:237-407] [-1, 818, 819, -2]
GGTAAAGCTTGGCCATCTCCTCTGGTGTCTTTTTCCCTTCTCCTCCTTCTATGTTTTCCT
CATAGAACTTCTGATAGTACATCTGAATTTCTTTCGGGTCATTCTTCGCCAACATAGGTT
CTGTAATCTCTTCCTCCTTCTCTAACTTATGCAATAGATAGGTCTTAAATTGACGGACAC
CTCGTCCACTAGATGTTGGATCCATTCTATGAGCCTTCTCAAAGGCATGGAAGCGACCTA
ATGAAAGAGACAACAGAGTAGAGTAAGAAAAGCCTGATATAATCATCCACAAGCCACAAT
CTTTGTCAAATGCGTTCGAGATAACAGGACGCTTCATAAATTGGATGCAATGCCTCTGTA
GTTGAAAATAAAGAAGCATAGAGCCAGCTAACTCCCAATTGATTGAAC
>TR183|c0_g1_i1 len=424 path=[402:0-423] [-1, 402, -2]
CTTCATCATGTTCCTCAGAAGAAATGCCTCCCCACTCAGAAGGAAACCCATTGTCAGCAT
CCGGTGAATGAATAGCAGCACCTTCTTCTTCAGGGCTCCGGGAAAGATCCTCATTAGCTG
GGGCCTGAGCTCCAGATACAGCACGTCTTGGTCTGCGCCTAACAAAGGTTTGCTCCTCAA
CATAATCAGAGTCAGAGTCATCATCCTCATCCTCATCCTCAGAAAGTAAGCTAAGTGCTG
CAGATCTTCCATTTGAGGCTTGGGTACCCTGCTGATTTGGAATAGAAACCACTTCAGAAG
CTTCTCTTTCTGAGGTTGAAGCCTTCCAGCCTCGACTGCGCATCGCTTCTTCCAATGATG
ACTGCACCTCATTGTGTTAAAGGAGCATACAGAAAGAGGTCAGCAAAGAAAAAAAGGTAG
AAAC
>TR184|c0_g1_i1 len=972 path=[975:0-616 976:617-640 977:641-971] [-1, 975, 976, 977, -2]
CCTTCCTCTCCTTGTGGAGCCCGAACACAATGAGGTGTAGCACAAAGATAACCCTGCGAC
AGAATTGCTGTGGTCTCGCCTATTTGGTATGCTATTTCATCTTCCCCATACACAACCTTA
ACGATTTGACCAGACCGTGTTTGTATGTATAAGCCAGCAGCAGGATCTGGACAAGGTACT
TCCACTGAATCTTTAGAAAATATTGCACGAGTAAGACCTGTGAGTGAGCCATGGTCTGTA
TGCCATCCACACCAAGATGAGACGGAATCTTTGTCATGCGTCTTGCTATCCTGTACAGGA
AAATAATAAAGGAGACGTCCTTTGTGACACCGAGAGCCAAGTAGTATCTTTTCAAGGTTT
TGCTTTTCATGTTGTTTTATACCCTTTGACACATATTGATCACAGTGGTAAGCTACCATG
AGCCCGACTTCGAACATCAGATTACCAAGAGCTTTGAAAGCTCCTTCGAGTTCCGGTAAT
GAATTACTTGGCCATATGTTTGATCCACAATAAGATGGATACCTTTGGATTTCAAAGGAA
TTAGTCGTGGGTACATCTTGTAAAGGATTAGCATAGAAAGAACCCTTCAACATGTCAAGC
TTCCCGGATTCAAGTTTTTCTTTGCCATGACTCCAACCAAAATTGTATCTACTATGTGCA
TCTTCAAGCTCCCTCTTCACCTCTTCAGGAAGACCAGCTAACCTAGGTGCAAGCTGAAGT
AGATTCTGTCGTTAATCAGAATACCCTGGAACATGTTTAACTGAGAGGATTCCAAGTCCA
TTAGGTCCAAATCCTTGTTCAATCCTTCCAGACAAATCTATGTTCCTGTCCTTGAGCTCT
GAGTATGATACGGTAACAGTTGTAACCGTAGGAACAGGGACTTCTGACGAGAAGGACATA
TCACGGCAAGTGATCCGGCGAGGAAAAGAGTTGAAAGACGACGTTGAAGAGCGAGAATCA
GAGAAAGAGAAA
>TR185|c0_g1_i1 len=252 path=[364:0-129 365:130-251] [-1, 364, 365, -2]
TGATTGGAAGATATGATGAATCTGAAAACTTCCATTGCGTAAACCGGGCATTGATAACTA
CACTTGGAAACACTGGCCTTGGGTCGCCTTTTTTCGTAAATCTTGCTGAGGAACTGAACA
CAATCACTCCGCTAAGACTCCGAGGGAACGTTAACTCTGATTGCACCATTTGGACAGCCG
AATGCAATAGAAGTGGGAGTCACGTAGCTTTTGGTATGTTCTCTTTCTTACTTTTGATGT
TCTATTTTTGCT
>TR185|c0_g2_i1 len=279 path=[366:0-156 367:157-278] [-1, 366, 367, -2]
CTTCAAATGTGTTATATTTTTCACTTTCTCTCTTTATCAGTTGATCTTCCATTTGTAAAA
TCTTGACACGAGAAAACAGGATAACTACACTGGGAAACATTGGCCTTGGGTTGCCTTTTT
TCCTAAATCTTGCGGAGGAACTGAACACAATCACTCCGCTAAGACTCCGAGGGAACGTTA
ACTCTGATTGCACCATTTGGACAGCCGAATGCAATAGAAGTGGGAGTCACGTAGCTTTTG
GTATGTTCTCTTTCTTACTTTTGATGTTCTATTTTTGCT
>TR186|c0_g1_i1 len=274 path=[252:0-273] [-1, 252, -2]
GAAGGACTAATGTTTTGTCAACATGATGGAGCCCCCTGTCCTAGAAAGAGGGATCAGATG
AAAGTTTATGGAGAATCGTTTCATGGTTCCTTCAAGCGGAGCAAACAAGGTTATCAAACA
CAAGACAAACTTGAGAAGATCACTACTCTGTTCTACCAAAGATCAAAGTCAGAGAGCGAC
ACGTTGATCAAGCCTGATGTTCAACTTCACCTAGACGCTAAGGTATATCTATGCGTAAAT
CGAAAAATGTATGCACAAAAAGATGAACTAAAAT
>TR186|c1_g1_i1 len=301 path=[279:0-300] [-1, 279, -2]
CACCGTTGTTACCATCTCTTTATTCTTCTGAATATCATCATCACCTTCAAAGGCTAGCCA
AGACGGAGATCGACGTAGCCCTTCGTCTCCTGATATCTCCTTCTTACTTGGGCTCATGAT
CAAAGTTCCGCCTTTTGAACATTCCTCTTTCTTCATGACTGTTTTTACAGTCATATGTGA
TGACGAAGAAAGGTTCAGCTCAAGGTCTAGGTAGGCCCTACGATCTTCAGATGTCTCTGA
CTGTGCCTTAGCGTCTAGGTGAAGTTGAACATCAGGCTTGATCAACGTGTCGCTCTCTGA
C
>TR189|c0_g1_i1 len=1154 path=[1157:0-758 1158:759-782 1159:783-1153] [-1, 1157, 1158, 1159, -2]
CCAATACTTATCTTGCCACTCAACAACACCATCAGCAGTAACCCCACGTATCATAGTCCA
TCTGCAAACCACACCATCAGGTCTTTTTTCCACACCCGTTTGCTTCCACCACTTCAATCC
GTTTTCACTAACACCATTGGTTGAAGATTCATCCAAACTATCAAGAACACGAGCAGCTTC
TTCCGCATTTTCTGAAGATATGATATCAAGATCATGCTCATTCGATAATGTCTCCGCAGA
GCTGGTCTTTGTGTCTTCCTCTTTTCGAACCTCAATCAAAGACTCAAAAGGCGGGATAGT
AAAGCTATGTCTTTCAGAAGAAAGCATGCTCTCGTAAGGTATCGAAAGAGAATCTGATGA
ATAGTCTTTCTCCAATACAGGATTTGGCAAAGTTGGAAACTCAGCAGGCTTTTCAACAGT
ACGCAAGTCCACATTCATATTTGAACTTATTTCACTACCTTGAGGAGGTGTCCACGACCA
AAAATCAGGTCCTGGTGTCTCAGTCCCAGATGTTTCAGATCGAGGTATATACACTGTTCT
ACTCCACATTCCTGATTTAGCATTTTTGGGAGTCTCAGTGACTTCACTTGTACCAGTCTT
GTCCTCATTTGGAAACCCGTCTTTGCCGTCGCCGGAATTGTTAGAGGCGAGAATAGCTCT
AGCAGCTGAGATAGCAGCAGCGGCACGATCAACGACTTGCATTCGCTGAATTCGATCTCT
CTCCTCATTAGAAACTTCAAGGATCTTTTGGAACTCATCGCTCTTCTTCTCCAAGTCTCC
TCCTTTCTCCTCACCATCGACGGCTACAACATTGTCAGCAATTTTCTCAAAGGCTTTCTC
TTTCTTCTCGCGATCAACAGCGTTTTTCCACATATCGAGATACGATTCAGCTCTTTCATT
AGAAACTCTAAGCGTCTTCAGACTGCTTCTACTACTTCTCCGGTTCCTCATGCTCGCCGG
TGCCGTAAAATTTACCAAAGAGGAAAATTTACGTCGTCTTCCGTCGTCCCATTGAGAGGA
ACCTAAAGCGGCGCCTAAGGAAACACCAATACGCGAAGCCATTTGGTTTCTTCTTCCCTT
TTCTTGAATTCAGGATCTTTGAACGAAACGGAGAAAAAAAGAAAAAGGAAGAAGTAGAAG
ATGATCAACCCAAG
>TR190|c0_g1_i1 len=258 path=[236:0-257] [-1, 236, -2]
CTTGGAGGTCAAGAAAAAAAACTAAATCAGTGATGAAGCCATCTCGGTCTCTTGTGAGGC
GGGTTCTGACGATTCCAGGATGAACACAATTAGCCGTCACATTAGCATCTATTTTATGGA
GAAGCCGTGATAGCTGTATTGTGTGCAATACGTTGGCAAGCTTGGAGAGCGCGTAAGCTC
GGGTCGCATCGTAATTTCTATAACTGTTTCGCGATATATCAGCGAGATATTGCAACATAT
CGCCAGAAAACCAACTAT
>TR192|c0_g1_i1 len=226 path=[204:0-225] [-1, 204, -2]
ATATGCATTCAGATAAAAGATGATTATAAATAGATTGTTAAAGTGTTTGTACTTATCTTT
TGTCCTTTTCAAGATGGACTTGTACTAAAGTATTTTTTGAACTGCATATTAAAGGCTTTT
GGGACTACTTAGGCCTGTCTCCTCTTACGCAGATGGCTATGATATTGTGACAGTGGTGAC
TGGGGAGTATTAATATGGTTAGTACTTGGGGTCTCTTTATTATAGA
>TR193|c0_g1_i1 len=364 path=[397:0-173 401:174-225 394:226-363] [-1, 397, 401, 394, -2]
TCCTAATGTAGCTGGATACATAATTATTTTTGCTATTCCCTAGGTTGCCTTGCTTAATCT
CATCGCTATTTCTTCAACATGGGCTAGAATTATAGACGTTATGGACAGTGAGTCAGGTGC
AAGGTTGTTCGGTTTTATTGGTGCTGGTGCTACCCTTGGACAGCTTTTTGGATCAGTGTT
TGCTGCTGCAACTGCCTGGATGGGTCCATATCTACTTCTGTTTGCTGCTCTTTTGATGGA
ATTTGCTGCAGTCTTCAAAAGGGATCACCAATGATATTTCACTGTCCTCTGAGGAATTGT
TTCCTCTAAGGTTAGCTAAGCTACAATTTTCGTCCATGTATATATGTAAGACGAATTTGA
TTTC
>TR194|c0_g1_i1 len=314 path=[292:0-313] [-1, 292, -2]
GCCAATATTTGCGTCCCCATACTTCCTTTGTTCAAGATGCTCACAAAGCAGGACTAGAAG
TATATGCATCAGGCTTTGCAAACGATTTTGATATTGCGTACAATTACAGTTTTGATCCAT
TGGCCGAGTACTTGTCTTTCATGGACAATGGGAATTTCTCCGTGGATGGCGTGCTATCTG
ATTTTCCGCTAACTGCATCTTCTGCTGTTGACTGCTTCTCCCATATTGGAAGTAATGCTT
CAGCACAAGTGGATTTTCTTGTTATATCCAAAAATGGAGCAAGTGGAGACTACCCTGGCT
GTACTGACTTGGCC
>TR196|c0_g1_i1 len=317 path=[313:0-90 314:91-316] [-1, 313, 314, -2]
GCTGAAGATTACCCATTGCTGTTAGGTTCTGCAGATCTCGGTGTTTGCTTACACACCTCC
TCATCGGGTTTAGACCTTCCCATGAAGGTTGTTGATATGTTTGGATGTGGCCTCCCAGTT
TGCTCGATTTCCTACTCATGCATTCAAGAACTCGTTAAAGATGGGAAGAACGGACTCTTG
TTTTCATCTTCATCAGAACTAGCAGATCAGTTAATGATTCTCTTCAAGGGTTTTCCGGTG
AACTGTGATGCACTAATGTCGCTTAAAGCGGGTGCAATGGAGACTGGTTCTTCGGGTCGA
TGGGCTACAGAGTGGGA
>TR197|c0_g2_i1 len=260 path=[286:0-145 287:146-169 288:170-170 296:171-195 291:196-259] [-1, 286, 287, 288, 296, 291, -2]
ATTTAGGAAAAGCACAAGGAGAACTTCAAACGGCTAACCAGAGGATACAATCGGTAAATG
ACATGTACAAACTGTTGCAAGAGTATAACTCAAGCTTGCAGCTGTATAACAGCAAGCTAC
AAGGTGATCTTGATGAAGCTCACGAAACTATAAAACGTGGTGAGAAAGAACGGACTGCCA
TTGTCGAAAATATTGGCAACTTGAAGGGACAGTTTTCAGCATTACAGGATCAGCTTGCTG
CTTCTAAGGTGATTGATGCT
>TR198|c0_g1_i1 len=275 path=[253:0-274] [-1, 253, -2]
AACATGAAGATAGAACATAGAGGGCTTTGTAAAAAATCCTCAGCGGTTTAGTTTATAGGT
AGAAACGAGAATGGGGTAATGCTGCTTCAAATTGTTGTTTCAACGTGGATCTAATGCAAT
ATTGTATATTGGCAGAAAGGTAGATGTCTAGGTAGTCGATAGTTTCCTGGGAGCATAGAA
GATTCTCTTCCAAAGTTGGCAAAGTATCAAATGTTGACTCGGCCGCTACGAGAAGATAAC
GGCACTCTTGCAGGCTCTGGCACCCAGCCACTACC
>TR198|c1_g1_i1 len=236 path=[214:0-235] [-1, 214, -2]
GGCACCCAGCCACTACCCACCACGGGATTTAGGCTTGATGTGGGACAGTCGGTTAGGATT
CCCTCGGCTCTAGGCTGGTCAGGTCGGATATGGGCCAGGACTGGCTGCAATTTTGATGCT
AACGGTGCGGGAAAATGTATGACTGGTGACTGCGGCGGAAAGCTGATGTGCGATGGTAGT
GGTGCTGCCCCGCCGACATCACTTTTCGAGATCACGCTCGGTCATAGTTATGATGA
>TR199|c0_g2_i1 len=283 path=[338:0-61 339:62-282] [-1, 338, 339, -2]
CTTTTGTTTGGTTTCAAAATTTATCTTTGTTTTCACTTAGATGGAGAAACTCTTTCTTTG
GATGTCATCAAAAAAGATCTGCCTTCTTGCTCTGTTAGTCTTTTGCTGGAATCTAAGTGG
ACATTTATAACACAAGAGGAGCATCCGTATTTGAACAGGCCATGGTTCAAGCTACATCCC
TGTGGGACTGAGGAATGGATCAAGCTGCTTTCCCAAAGTAGCAGCTCTGCTGGATGTCAG
ATACCATTTGAGTTGTACTTGGTGTCATGGTTCTCTGTTGTCG
>TR201|c0_g1_i1 len=317 path=[295:0-316] [-1, 295, -2]
GTGATCTCCTCTCATGTCCCGATCCAAGGGTTGCCATAGTGTCCCTGGAAGGCCTGGAGA
ACATTCTAAAAGTAGGTGAAGCCGAGAAAAATCTAGGCAACACAGGAGATGGTAATCTCT
ACGCGCAGATGATTGAAGACGCAGAAGGTTTGGAGAAGATAGAGAATCTTCAGAGTCACG
ATAATAATGAGATTTACGAGAAAGCAGTCAAAATCCTCGAGTCGTACTGGGCCGAAGAAG
ATGAAGAGGACGATAGCCGTGTCTTTACTCTCGACAATTTTCAGTCTACCGGCTTCAAAT
TCGGAAACTAAAACGAT
>TR202|c0_g1_i1 len=262 path=[380:0-52 381:53-261] [-1, 380, 381, -2]
CAGAATTCTCATCTAGTTTCAAAGGCAACTAGGAGATATAAGTTCTTGCGTCCGGTCCCA
TTGAGGATTTGATAGCTCACATGGAGCATAGATACTGAGTTTCAAGATCTCTCCTCTACT
TGCAGCGATGAATCAGAGCTCTTTCCTCATCCAGAATTACTCGCTGGACACATGCATTAC
TGCATATTCATAATTACTCTCTTCTTCGTATGTTTTCTCTTCTTCTCGTATGTTTTCTCT
TCTTCAATGCTTAATGTTCCAC
>TR202|c0_g2_i1 len=370 path=[378:0-160 379:161-369] [-1, 378, 379, -2]
AGAAGTCTAATTACACGGGGTTAACGCTTTTCCTGGAAGAAATAAGGCATATTATTCTTC
ACTATTAGATGTCACTGAAGATTTTAGTTGTTTGAGAGCCTTTCGAACATAAGACTGGCA
AATAGTTTCTCAGTACTGAGGAGATATAAGTTCTTGCGTCCGGTCCCATTGAGGATTTGA
TAGCTCACATGGAGCATAGATACTGAGTTTCAAGATCTCTCCTCTACTTGCAGCGATGAA
TCAGAGCTCTTTCCTCATCCAGAATTACTCGCTGGACACATGCATTACTGCATATTCATA
ATTACTCTCTTCTTCGTATGTTTTCTCTTCTTCTCGTATGTTTTCTCTTCTTCAATGCTT
AATGTTCCAC
>TR202|c1_g1_i1 len=319 path=[297:0-318] [-1, 297, -2]
TTTAAACCTATTCTATGTGATGTTGGAGTTAAAACTTCAATAATAACAAAACTATCCAAA
TCACTTTGCTATCTTTCATTATCCGATACTTAGTTGGGCAAATGTAGTGATTCAGTGGTT
TCGAAAAAGAAGGGTCATGTATCGAAAAGAAGGGACATGTATCTTTATCTCTTTTAGGTG
TGTTTATGGTATTCATCATTTTAGAATCCTTATCGTGCACATAAAGGTCTGTTTGGATGA
AAAAAGAGTAACATGGAAACGTCAGCAGTGTTTAATAAGTGACATGTAATATGCAGGAAG
AAATAAGGCATATTATTCT
>TR203|c0_g1_i1 len=231 path=[242:0-118 243:119-230] [-1, 242, 243, -2]
GAAAGAAGCAGTCTCGTTTGTGGAATCTTAAAGTAGATTAATCTCAATCTTGCTCTCATT
GCTTACTATAGCCCTTCCTACTCTTCAATTTTAGATGTTGTTGCACCATCAGCTGACCTC
ATCAGGTGGAGGCCGGAGCTGATGGTCGGCTGAGCTAGGAGACCAAACCGAAGACAAGAC
CTTCGTCGCGAGCGGTGGATTTAGCGAAAGGGAGGTTTGGCTTTGAGAGGG
>TR204|c0_g2_i1 len=445 path=[476:0-184 481:185-235 479:236-444] [-1, 476, 481, 479, -2]
CACATGTTGCAGATGCAGTATGAAGAGTGCCAAGGAAATTATATATAGTACAGAGGAGTT
GCGAAGGATACATCCCGGGTTCGAACACTTCGGTAATTTTTAAGTAAATCAAAACTGTTC
CCATGAAACCCAACAGATATAAAGGTAACTCCTTAGATAGTTTGTGTAACCGTTGTAGCG
GATACGATGGTGAATGCATCAATAAACTCCACAGCGGGCCATGGAAGGGACAACTAATGC
CGCAGGACCACAATGTCCTAGTCGTCGTCTGTGCCAAAATATCGGTCCCCAAACTCGCCC
ATACCAGGAATGACACGAAACTCATCGTTTAACCCATTTTCAATTTCTGATGTCACTATC
TTTATTCTTGGGAAGTTTTTGCAGACCACATGAACACCTTGAGGTGCTGAGATAAGGTTT
AGAAATATGATGTTTCCCTCGGGTA
>TR205|c0_g1_i1 len=267 path=[272:0-150 273:151-266] [-1, 272, 273, -2]
GGAGAATCGACACACACCAGGGCTTGAACACTGGAGTATTGCAGTAAAAGGTGGGAAAGC
ATTGGAAAAAGAGTGGAGAAGTGAAATCCCTATCCCTCGTGGAGGACCTCACAGAGCATG
TGTAGTAGTGGATGACCGGCTTTTTGTCATTGGTGGTCAAGAAGGTGATTTCATGGCCAA
ACCAGGATCTCCTATCTTCAAATGCTCACGTCGTATGGAGGTGGTATTCAGTGATGTCTA
CATGTTGGATGAGGAAATGAAGTGGAA
>TR207|c0_g1_i1 len=316 path=[369:0-238 370:239-315] [-1, 369, 370, -2]
GTAACATCCACAGGAGCTGGAAGTGATCCTCTACTTCGCCATGTTGCAACCCTTTGTAAT
GCAGAAGCGACTCTATCAGGAGAAGAAGAGAAGAGAGACTCTCTCACTGAGTCCCACTCT
TCCCAATTTAGCCATGGGACCTGTTTGAAGCAGTCCGATGATGATTTCTGTTGATCTTGC
TCACCGAAAAACGATTCGATGTCTGCTTCTATTCCTGCTAGCTTCTCCATTGAAGAGTCG
GCTCGAAAGATGTAGGACTTTCCCAAACAAAATTAAACACTTTGAGCAGCTGAGCTGAGC
TGAGCTGAACCCTCTC
>TR207|c0_g2_i1 len=314 path=[371:0-238 372:239-313] [-1, 371, 372, -2]
GTAACATCCACAGGAGCTGGAAGTGATCCTCTACTTCGCCATGTTGCAACCCTTTGTAAT
GCAGAAGCGACTCTATCAGGAGAAGAAGAGAAGAGAGACTCTCTCACTGAGTCCCACTCT
TCCCAATTTAGCCATGGGACCTGTTTGAAGCAGTCCGATGATGATTTCTGTTGATCTTGC
TCACCGAAAAACGATTCGATGTCTGCTTCTATTCCTGCTAGCTTCTCCATTGAAGAGTCA
GCTCCGAAGATTTAGGATTTTCCCAAACAAACTTGGCAGGACAAAAAATTAAACACTTAA
AAGAGCAACTGAGC
>TR208|c0_g1_i1 len=378 path=[381:0-282 382:283-306 383:307-377] [-1, 381, 382, 383, -2]
TTCCCTTTTCACGTGAATGTTATTATGGGCTAAGTAAGGCCAGAAGGTGGAGTGGAAGCT
GACATCAACTTTCTTCCATCCTAAAGTTTGCAAACCGCGGATCATTTCATCTTCCACAAT
TTCATGATACTCAAGTGTGTTCTGAGGGCTAGGAGAGCTTTGTGCGGCCTCTTTGGCTTT
AGCAGCTTCTGGAGGAAAATGGGCCCCATCTGACGAGACAGGTGGACAATATTCTACATC
GACAACATGCTTGTATCCATCTAGAGACCTGCGTGGAGGCTGCATGTAAACTTAAATCAG
GGAAAAAGCGTATCAATTAGATCTCACTCTTGACATATAATTAGTTCTCACACTTGCATT
GGGCTGGTTACAGGCCAC
>TR210|c0_g1_i1 len=266 path=[360:0-185 361:186-265] [-1, 360, 361, -2]
CTCACATGTTCCTCATTTCGTTTTTTTCACTCTGGTTCTAGGTTTCGAGTCCACTCTGCT
AGAAAACCCTAGAATTTGGTTTTGTATCTTCCCCTGGGAATATTAAAAGGGCTATTTTTC
ATAACCCTCCTACCAAGGATACATCTTGATCACCGCAGGCTTGATTTTTTTCAAGGATTC
TTACGGTTAGCTAGCGTGTTTCATTTGTATATTGTTGCTTGGTTGATTTGGAGTGTTTTG
TTTGTGATATACGTACTTGAATTTCT
>TR210|c0_g2_i1 len=302 path=[362:0-185 363:186-301] [-1, 362, 363, -2]
CTCACATGTTCCTCATTTCGTTTTTTTCACTCTGGTTCTAGGTTTCGAGTCCACTCTGCT
AGAAAACCCTAGAATTTGGTTTTGTATCTTCCCCTGGGAATATTAAAAGGGCTATTTTTC
ATAACCCTCCTACCAAGGATACATCTTGATCACCGCAGGCTTGATTTTTTTCAAGGATTC
TTACGGGTCTGAAGCTTAGGCGAAAGTTTGTTAACTCTGCGTTAGAATTTGAGTCGTTTA
GGTTGTGTTACGTTGGAGTTGGATTAGGTGTAAGGAATAAGAAGATTAGTATGGATGCAA
AA
>TR211|c0_g1_i1 len=1470 path=[1473:0-55 1474:56-79 1475:80-1469] [-1, 1473, 1474, 1475, -2]
AGAAAACAAAAACCTTATAGGGTTTGAAAGAATGACGGCGAGTGAGACAATCGCGAACGC
GATAGAAGAGATTGATGAGAAGAAGGAAAAGCTGAAGAAAGCTTACGACGATCTTCAAGC
ACACAGCTCTCTACTTTCACCTTCTTTCTCTCTCTCCTGGTCTGAGATCGACTCTCATTT
TTCCTATCTCAAATCCTCCCTCTCCAAACGTTTCCGCCTCCTCCAATCTAAAGCTCATCA
TCATTCGTATACACTCGGAACTGCTGATTCCGATGAGTCGGAGGAGGAGGAAACGGTTGT
TGATTTGGAGTTGAGAACGTTGTGTGAGAAGATGGACGGAATTGGTTTGAGCAAGTATTT
GATTGATCGTTGGGATGATGCATCGCCTCTTAATCTAGAGGTTACTGCAGCGATTCGTTA
CTCTCCAGATCCGGCGTCAATGGTGCTTGACGCAATCGAAGGTTCGAACCGGAATCACAC
TCCGTCGTCATCGGTGAAATCATTCGATGTAAGGAGAGTTTTCGTTTTGTTAATGGAAGC
TTTGATTGAGATCAATGAGAATATCACTTTTGATTTGAGTAAGAGAGCTAAGAAATTGGC
TTACGATTGGAAATCGAAGATAGGTTTCAAACCTTTCGAGGCGTTAGGGTTTTTACATTT
AATCGCAGCTTTTGAATTGGGATCTGAGTTTAACTCGGAGGAGCTTTCTGATTATGTTTT
CATGATCGCTAAGTATAAGCAAGCTACTTTGTTGTGTAACAAGATTGGTTTAGGTAGCGA
AAGAGTTAGAAAACTCATCAAGAAACTTTTGGATTCTGGCAAATCAATCTTAGCAGTCAA
ATTCATGTATGAGTGTGGGATGAGTGATGAATTCGAGCCAATCCCTGTTTTGAGATCTTA
CATTCAAGATTCGAGAGGTGCTGCTCTAAGAATTTGTGTGGAAGATAACTACTCTATCAA
GTCACAGAACGAAGCTACTGATAAAGAAGTGGCTGCTTTGAAAGCAGCCATCAAAATCAT
CAAAGATCATAACCTTGACTCCGAGTTTACTCGGGAAAAAGTTGAGGAACGTCTAGAAGA
GCTTGAGAAATTCAAGGCACTGAGGAAACGAGACACCACTAATCCTTCCCAGCAAGAGCA
GCGGAAAAAGGGGAAGAAGCGGACTCGAGACTGCAGTGGGACACAAGTTCCAGCTATTTC
TAGTCAGCAGCAATTTTATAGACAAGAAGGTGTTCTTATGCCTGAGCCTAGTCATCATCA
TCATGACTTACAGTTAAACCCGTTTGGTCATATGACCTCAGCATATACTGGTGGTGTTGT
GAACCCATTAGCTGGGCTCTTTGCTTCAGCTGCAACTTCTCAATCTTTTTACTATACTCC
GCAAACTGGATATGTGTTGCCGCCTCAATACCATCCATCGTATTATTCATGGTAGCAGAG
TCTTGATAGTAAGATCTTAATCTCCTCAAC
>TR213|c0_g1_i1 len=339 path=[524:0-338] [-1, 524, -2]
CGTGTACATCGCTCAACTTCTTCATAAGATGCATCATCAGGACAACAAGAGAAATATTCT
TTCAACCAGCTAAGCTTAACCATCCCACCACTAGCGTAATTAGAATCCGGCGCCAACCCT
AAGTACCTCTCACACACAGCAGAACAAGTTGTATACGTTACTCCAATTACAGGTTTACCA
TCAATCCCTAGTCCCAGTAACAACGCAATATCCTCAAGAGTCACAGTCATTTCCCCAACA
GTAAAGTGAAAAGTATTAGTCTCTCTCCTCCATCGCTCGACCAACGCAGAGATAAGAGGA
TTGTCAAGACTAATAGCAGGAATCCGTCTCAAATACCCA
>TR215|c0_g1_i1 len=344 path=[513:0-238 514:239-343] [-1, 513, 514, -2]
CACGGCTATACTATTTTCCCATTTTCTTACTCCGAACCTCAAGGGTTATGCCCTAATCAC
AAACTGTAATGAATGGTCTTATCATACTCTCATTCTAACAAAATGAACTATAAATTCGGT
GTCGGGGCCAAGAATTTCCCTCAATGAATATCGAAGCACCATGAATGCGATGAGAAACAA
CCGGCTTTGCACAGGGACAAGAGGATCAGCTATACCATGGAACACACTTTTTCTTGTCTT
GTGCTGCTGCAGCAAAGGCGATTGTCGTCTATATATGTTGCCTGGATGCCAATCATCCAT
GATCCAATGGTGGTATCATCAAACGCATATGTCTTCAACAATCC
>TR215|c0_g2_i1 len=319 path=[515:0-213 516:214-318] [-1, 515, 516, -2]
GCCCTGGCAGAGATTGAGCTAAAATGGAAGGACAACTGATGATGAAATGAATATAACAAC
GGAAAGGTTAAACTTCATTCACGGCTATACTATTTCCCCATTTTCTTAGTCCGGATCAAG
GAGTATCGAAGCACTATGAATGCGATGAGAAACCTCCGCCTTTGCACAGGGGCAAGAGGA
TCAGCTATACTATGGAACACACTTTTTCTTGTCTTGTGCTGCTGCAGCAAAGGCGATTGT
CGTCTATATATGTTGCCTGGATGCCAATCATCCATGATCCAATGGTGGTATCATCAAACG
CATATGTCTTCAACAATCC
>TR216|c0_g1_i1 len=277 path=[255:0-276] [-1, 255, -2]
CGTTGGCCATAGCAGAGGCTAAAGATTTGGGATCGGAAGGTGAAGGAGAGAGTGGGCGTA
GTGAGGCTTCACAGAGGTCGCAAAACGGCGTTGCTTGGCATATTCTGTCGATAAGGTCGT
CGGAGGATTGAGCTTGGGACGGCAGAAGGAGAAGGAGAAAGAGGGAGAGACATAGTGGTG
ATGTGACGGTAGAAGATCTCTTCATGGTCGGAGATGGTAAAACTTGAAAAGAAATTGATA
TGCAAATAATTCAATAAAGTAAAACACTTGTGTGTTT
>TR216|c1_g1_i1 len=364 path=[342:0-363] [-1, 342, -2]
TGACCCTTCATTAGCGGCTTAATCACAGAAATAGCCACGTCACAGAGATTCTTAACTAGC
TTGTATCTATCCGTAAGCGCCCCCGAGCTTTCATCGTCGGCGCCGGAGTTCGTGATTCCT
TTCTGGCAAGAATCAGTCTGTTTCTCAGCGTCTCCGAGTACATACGTCGCGAATCCAAAC
TCCCCGCGCCGCATTGCATCGATGGCCTGAGGAATGTTGAACCGGACGACCGGCCGGTAA
AGCTCGGCGCATTGAGCCAGCGCACGCTCTGCCGCAGGATCATGAGAATGTTTGATCAGC
GATTGGATATATCCTAATGTATCGGTCATGTTGCCAAGCACGACGTTGGCCATAGCAGAG
GCTA
>TR218|c0_g1_i1 len=286 path=[295:0-114 296:115-145 297:146-285] [-1, 295, 296, 297, -2]
CCAAATCACTAAATCCCCACAAAGTTTTCATCTTTGACTTTACAAATTCTTCTTTTTGTT
TTTGTTTGGGACTTGTTTCTGTTTCATCAAATCACCGGCGGAGGAATTTTCCGATGGGAA
TGCCTTCGCTGGCTCCAACACAGCAACCATGAGCTATCAAAATGAGGAAGAGGACGAAAG
CAACGACTGCTTCTACGAGTCTCTTGATCGTTTAGCGTCTTCCTCTTCTTGCTCTTGCTC
TGCTTCTAACTCCGATTACGATTCCGACCTCGCCAATTCTGAATCC
>TR219|c0_g1_i1 len=362 path=[340:0-361] [-1, 340, -2]
AGCTGATAAATCTTCTTCTCAAGAGGCCAAAGTTACAACATCCTTCCCATAGATACGCTG
AAGTTCAAGGCTGGCAACTTGATATGAAGCTTTCCAGGTGCTGAAATTCTTATGGTTGAT
ATCAGATCCTGTTACATTTTGAATAGCATCGAATAACTTCTCCTGAGGTGTATTCTTCAG
CTCTTGAACAACGCCATAAATGGTCTTTCCATTCACAAAGTATATGTGGTTATTTGGGTG
CTTTGTCTTGCAATTAGCATGCTGCTCGAACTCATACGCATTAAGAACTTTATCAAGGTT
ACAGCTGCTGCAACCACATAGATACCCAGTCCCCTTTATGATTCCTTTGAGATTTTTCTC
AC
>TR220|c0_g1_i1 len=1124 path=[1127:0-399 1128:400-423 1129:424-1123] [-1, 1127, 1128, 1129, -2]
CGGTACAAAATCAATGCCAAACCCACACAATACTACTACTATACAGTATACCAACAATGT
TAGCTGTTGTTACATACATATGGGAACAAGAAGACGACAATATAACACAAAAGATATGTA
AGTCAATATTAGACAGGTTTCCACACTGACAAAACCTCTTGAAACATCTCCAGCATCAGT
TCTCGATCAGCTTGTCTGAAGAAACTGCTGATTTCTTCTCTGACATCATAAATCTTTCCG
AAATCAAACAAATACATCAAACACCCTTTCTTCAGTTTCTCCAGCTCATAAAGCCAAGCT
TCTTGTAGTCTCTCGAGTACATTCCCAGAGTTTATATCTTCCATGAGGCTTTCCTCGCAG
GCGGCTTTCAAATCCGTTATATCGTATTTGTTTGCCGCCCCGAGGAGGGCGAGCCGGTGT
TTCCAGAAATCTTCTTGGGTTATGTTTCCGTAGAGGTAAGTTAGGAGAGCCATGCAAGAT
TCTCTTGACATGTCGTTGATGTGGATTGTGGATGATTCTTTTTCCTTGAGGTCGTGGTGG
AACATGCTTTTGAAGACCGTTGAGCTAGCCGAGAGGATCGCTTTGTGAGCAGAGAGCGTT
CCATCAGCTGCGTGGATGATCACATCGGATAGAATGCTTTCCTCTAGCATCCTGGATAAG
CATTTGAGAGTTGTTTGAGTCGAGATCGATTGCATTGTTGCATCGGTCGGCCAAAGAGGA
GAAGCTTCACCACCATTCAAAGGGCAGATTTTGAGATCTAGAAACTCGACATCAATGGTG
AATCGACCGTGGAAGCTGGAATCCACATGCCACACACAATCATCAGTTGTACGCAGCAGT
TTTTCAAACACAGGAGAAATATAGAATTTACGATTGGGGCCAACGTTGGAAACACGAAGA
ATAAATTTGGCAAGAGGAGATTGTTCTTTTGATACTCTAGATAGTTCTGGGAAAAGCTTC
ACTGTTAAATAACGATTCCTCTCTATAGAAAGGTGCCAATTCCAAATTCCAAGTTTGAAA
GGATCGGACTTTTTGAAAGAGCAAGGTCCAAAATTTTCAATCCGCCATTGAGCTAACCTC
GAGATTGTCTCCACCTTCGTGTCCCCCATCCACTCTCCCTTTCT
>TR221|c0_g1_i1 len=286 path=[264:0-285] [-1, 264, -2]
GCCACTTGGAAAGAATGGTTCCAATAACAAGGTAGAATCTGACAACAAAGAGGCGAATCA
TCGAGAAATCTCAGAGGGGAAAAAGTTTTGCTCAGGAGCTGAAAAAAGGAGTTACAATGA
ACAAACTGACAACACCAATTGCCATTTCAGAAATTCTACTCAAGCTTACCAAATGGCTCA
TAACCAATCTGGTCAAGACAGTAAGTATGAGTGCTTGTTGTCAATGAGTCAAGAGGATGT
GGAGGCTACAATTTGAAGAATATCTCGTGACTCTTCCCTAGATCCT
>TR221|c1_g1_i1 len=254 path=[232:0-253] [-1, 232, -2]
GATTCCATGGTTAATGGAATCTTTGATCCCTGATGAACGAGATGCAGTGATGTCCTTGTG
GCGTCAAGCAACAAGGAAAACTATGTTTTCTGAATGGCTAAGAGAATGGTACAACTGTCA
TGTTATAGAAGAGGAAATTGGGGAAGCAAATAAGGACACATCTGATGATTCAGATCCACT
AGATATTGTCTGGAGTTATCTCTTTGGAGGAGCTACTGATGAAGACAGAGGAAGCATTTG
CAACAAACCTCTGG
>TR223|c0_g1_i1 len=441 path=[439:0-160 446:161-285 442:286-440] [-1, 439, 446, 442, -2]
TAAACAGCCTCCTCCTTCTTCTTCTTCCCATGGAGAAGACCAAGGAACGAACAAATCCAT
GGTTAAGCTTGCTGGACGACGTCGGCTCTGCAAGGCTTCGCTAAAGGAAAACGTAATCGA
AGGAGACGATGATCATCATTTGGCCGATTTCAATTCCCCAGGAGATACACCACTAGGGGG
ACCTGGGAACAAATTTACAACTTGGGATGAGACAGAGGAAGGTAGCACAGAGTTGGCTGA
CGAACCTAACTTTTCCATAATCACAGACTTTGGTTCGCCCTCTACTCAGTTGAAGCAAGG
AGAGGAAAGGCAAGATGGTGGAGGAAGGAATGAGATCATGGATATTTTGGATGATTTGAC
CTCTAAGCTTGGGACAATGTCGATTCAGAAGAAGAAAGATATCCAAAACAATGATTTTGA
TGCTAGTCAAGGCAAGAGCCG
>TR223|c0_g2_i1 len=336 path=[443:0-160 444:161-180 445:181-335] [-1, 443, 444, 445, -2]
TAAACAGCCTCCTCCTTCTTCTTCTTCCCATGGAGAAGACCAAGGAACGAACAAATCCAT
GGTTAAGCTTGCTGGACGACGTCGGCTCTGCAAGGCTTCGCTAAAGGAAAACGTAATCGA
AGGAGACGATGATCATCATTTGGCCGATTTCAATTCCCCAGACTTTGGTTCGCCCTCTAC
TCAGTTGAAGCAAGGAGAGGAAAGGCAAGATGGTGGAGGAAGGAATGAGATCATGGATAT
TTTGGATGATTTGACCTCTAAGCTTGGGACAATGTCGATTCAGAAGAAGAAAGATATCCA
AAACAATGATTTTGATGCTAGTCAAGGCAAGAGCCG
>TR224|c0_g1_i1 len=229 path=[239:0-193 240:194-226 241:227-228] [-1, 239, 240, 241, -2]
TTGAAATTAGAATTTAGAAATTGGATAAAAGATAATCAATCCCTTTTAGTGCATGGTCTA
AACTAGGAATATGATATGATGGTATTGGGGTAGACAAGAAATCTGATGTGGAGCCACGTC
AGCAAATTTGGAAATGGAGCAGAAAGCAGATACCTCTAGAACGATAAAAGACAGCTATCA
TATTTCATACCCTCCCTCAGTAATGTGAGTTGTTTCTTTTTGTTCTTAT
>TR225|c0_g1_i1 len=297 path=[275:0-296] [-1, 275, -2]
AAAAGTTTGGAGCTTGTGATAGTTGAGCGGAAGAAACGGAGGAAACAGTGGCTGACGAAG
ACGAAGGAGCTGAGGTAACGGCGCGACCGGGACGAGGACGTTGTGGAAGCCATGGACGGG
GGTTATTGGTGGTGGTGACCCAGTGAGGCGGCGTTGACGCCATTGGAAAGCTAAGAAGTT
TAGGGTGATATGGAATCGAAGAGCTACATAAGGATAGGGTTTTTCATGGTCTTTGGAATT
CGTAAAGACTGAACCTTTTTGGATAGGTCTTTTGGAGATTATACGAGGAGAGAGATA
>TR226|c0_g1_i1 len=347 path=[325:0-346] [-1, 325, -2]
TACACCTTACATCGGTCACACGCTATCAGAAAGGCTATGTAAGACTAGAGGCCAGCCAGA
GAACCTTATCCAATGCCCTATAGAAGCAAATCAGATAACAGAAAAGCATGCCGTTTCCGC
CAAGTTACTTGCAAAACTACCTCACCAAAATCTAACTCTTAACCTAGCACTGGTCAGCGA
GAGCATAGTTTCCCAAATTCTGCATGCAATCCATCTGATCCAAGGAAGCGGAACACGAAC
AAGCAGGTTTGCAACTGATTTTCTGGAAGGTCTCGTTGGCATTTTAGTGAGATTCACAAC
TACACTGTACGAGCCCCAAATGATGTACCTAGCCAGAAACCATGATT
>TR228|c0_g1_i1 len=1394 path=[1397:0-893 1398:894-1393] [-1, 1397, 1398, -2]
CAGAAATAGACAAGTTGTGGAAGACAAATCAGATGTTGATGGTAGCATCCCACAGCCGGA
GAACCCCATTACGGCCACCACTGCATATCCGTTTCCTCTCGAGATCTGACGCAACACATC
TCACCACTGCGGCTGTTCTTTGTGGTACTCTATAAAGTTGCCAGCCTGAAACTTTGGTTC
CGGCGGTAGAAGGACGATGGAAAAGAGACATTGAGTTATCTGCTGCTCCAATGCCTAACC
AATGTTCACCAGCGTTGATGGATAGTATAGAGGAACTATGAAGCGTTATATTCTTCACGC
ATTTAATGCCGCCGTCATCATTTTCCCAAAAGCGGAGCAACCCATCAGCCGAGCCTGTGA
TTATTCCTTTGTCGAATGTGGAGTATTCAACAGATTGTACTGGCCCAGCATGGCATGCCA
AAACAGCATCGCATGATCCTCTGGAGACAGACCACACTCTTGCTGTCCAGTCATCACTGC
CAGTAATCAAGGTATCCTCGACCATTCGAATAGATCGTATCCATTTGGTATGCCCCTTCA
GCTTATGCATTTGTTTTCCGGAACGAATATCCCATATATTTGCAATCGTATCTCTGCCAG
CAGCGGCCAAGATTCCTGTGGAGTCATCATATTCAATCGAAAGAATAGCACTAGAGCATC
GACCAACAGTTGCAACACACATATCGGTTCTAACATCCCACATCTTAACTGTTCCATCAT
GTGCAGCAGTGAGGACACGTTCGCCTGAAAGCATCTTGACACAACTTACCTGAGCATCAT
GGCCTTTCAGTTCCTCTAGAAGCTCAGTTGTCTGTTTGTCCCATACGATAACAGAATGAT
CATCTGATCCTGAAACTATCTTTCCTCTGTCAGAGCTTATAGCACGCACAGTTCCAGTAT
GTCCTTTCAGAGTCGCCCGAAGTTCAGAACCACGCCGACTTGGATCCCAGATTTTAACCA
GACAGTCTGTACTGCCACTGATAAAGAACCCAGCATCCTCGCGATCGCCCACAAGGTCAC
AGACTTCCCTTCTTGTCACAGAGTGCAATGCAGTGACCGCACCGCCGTGACCCTTCAGAA
CACGTACATTGGTCTGAATTTTCTTCTGCGCAGCAGCAGTTATGTCTGAAGAAGCATTAT
CAGATACCCACTTACGAACACGACTGAACGAGTTCGCTCTTGATGCTGTATCCCTGCTAA
ACATACTCTGAACCCAACTCCTTCCAGAAGCTTCTGAGGGTTGCTGGGTTTCATCAGATA
CATCTTTTGGACGCGGGGATGGCAACCCAGAAGATATGGACTGCTGCTTAAATGAAGAAG
CACCCCAATACCCAACACGAAGTTGGTGAACATGCGACAAGAACCCTCTGAGTTTAATCT
AAAAAAAAAGTGCA
>TR230|c0_g1_i1 len=512 path=[521:0-372 522:373-400 523:401-511] [-1, 521, 522, 523, -2]
CTCCACGTCTTCTTAAAAGCTCTTCTGAGGCTAATGTTTTGTCTTCTTCTCACCAGAACA
CCCTGAAAGAGGATTCTGTTACTGCTGAAACGGATGTCAAAGTTTCCCCCAGGAGGAAGT
CCACCTCGTTCTCATTTCCTATAAATGAAGCTACTGAAGAGGAGTTTTCCATCGAAGGTC
ATGCTCGCGCAGTTGGAAATTTTGATTTTGATGGTATTGTTGATGGCCCTGTTGGGAATT
TTGGTCCACTTGACGGGAAAACTTGGAATGGAAAGTCAGAGTTGGATAATGCTGCCAACG
GTTTGGATCGGGAAAATAATCTGCCTGAGCCTGTCAATATCAAGACAGACAAGGAGAGTG
AGTCTGAAGATTTCTATGACCCAGGTGAATCAGCAAGCTTCACTAGTAACACCGAGGTAG
AAGGTGATGCAGGAGATGAAGGTTCACAAAGACTTGCTACACCTGTGGGAGAGTTTTATG
ATGCTTGGGATGAACTATCAACCGACAGTGGA
>TR231|c0_g1_i1 len=344 path=[349:0-169 350:170-343] [-1, 349, 350, -2]
CCCGCTCGATCCCATATGTAAATCTTATGCTCTCCTTTGCACGCAGAACCCCCAACTAAC
CATTCACCATCACCACTGAAACAAGGAGCTTTCCAATGCATTTTTGTAACAGAATCTTGG
AATTCCCTGAAGAGAGTTAAGCATTTTGATCCAACAGTCTTCATTTTCTCAACACCATCA
AGCTCATCTATGTTCTTGCCTAACTCCTCAAGGGATGTAAGGACATTTTTTGGTGGGAGA
AGATTTTCATATATCCTCAGGGTGCGGTCGTGTGAGTTAGTGAGAAGATACTGCCCATTC
CTGCTAAACACAATGTTTCTGACAGGAGCCCCACCACCCACAGG
>TR234|c0_g1_i1 len=320 path=[335:0-83 336:84-319] [-1, 335, 336, -2]
CTTGTCCACAGGCACCTTGCTCCACCTCTGCTTCACAGACTGTTCCTCCACACCAAAACT
CGTAATCGACCTAACAAGAAAAGAATTCTCAAACCAACTTGATGACTCTGACCCACCTCC
ATGAATCAAAACTTCCTTATCTCCTTCAACCTTTTCACCTTCAGGTTCCAAAGGCTCTAC
ATTCTTCACTTTCCCATTAGACTTACAAGATTCATGAACAATCCCATCAGATCCCACCAT
TTTCTTATCTTCTTCTACCACTGAATCCACCTTCTTCTCAGTCTTCTTTGGAGACTTAAC
AGCAGATCCAACCATTGAAT
>TR235|c0_g1_i1 len=343 path=[321:0-342] [-1, 321, -2]
TCAAGGTCCGTGGGTGAACAATCACAAGAAAATGTTCTCATATACGGTCCGAGTCTTGCA
CTAACTTCAACTCTCTTACCAGCAAGCATATCCATAAGCATTGATGGCTTATAACCAAAC
ATACCAATTTCACCAGCAATTGTTGATCCCATTGAACATGAAATGTAATCACTCTCAGGG
AGTTCAGATAGTCCTCCATATGAGAACCCGGTAAAAAGAACCTGATCATCCAAGAAGTTT
GTGGACTTGTAGCAAACTTGCATTCCATTTGATAAAGTCAACTCTGTAACTCCAACTTCT
GGATATTCAAGCTGGTGAGTAATATACCTTCATTGAACATTAG
>TR235|c1_g1_i1 len=226 path=[204:0-225] [-1, 204, -2]
TCAACTTTTCTGAGTTCACTAATCCGAATCGACCTGAAGAAATATGAATTTCCATAATTG
AGTTCCTTCACTCTGTTGGCAAACACAGTGTAAGGGTCTCTTTCTCGAGCACGGACTGCT
TCTTCTGCCATTTGCATCACTATACCAACCTCTTCTTCTTGTGGCATCACGTTTGTAGTA
AACAGTTGATATACGAGCTGCAAAGCAGTTTCAAGGTCCGTGGGTG
>TR236|c0_g1_i1 len=1465 path=[1468:0-346 1469:347-370 1470:371-1464] [-1, 1468, 1469, 1470, -2]
AGACCACACAACATTCACAACAACAACGATGAAGCAAAACAATTCATCATATTCGATCAA
GAACCAACTATGGAAGAAGAAACCAACCACCCTTTTACTTTTCCTTTCTCTCCTAACCAT
CTCTCTTCTTCTCCTTCATCTTTCCCAAAACAAAATCATCCTCACCACTACCTCCGGATC
TGATCACCAACGCCGTCACAAAACTTCCGGAGATGATATGTGTCTTGGCCGCTATATATA
CATCCATAATCTACCCTCTCGATTCAATCTTGACATCGTCCAAGACTGCGAGTCAATAAC
AAGACCAAAGGACAAGATCAGTATGTGTAAGTACTTCGAGAACTCCGGCTTCGGACCTTT
GATCGGTTCTTACTATTCTCCGAGCTGGTACGCGACTAATCAGTTCATGCTCGAAGTTAT
TTTTCACGAGAAAATGAAGAGATACCAGTGCTTGACTAGAAATTCATCGCTTGCTTCGGC
TGTTTACGTACCTTATTACGCTGGTCTTGATTTCCGGCGAAATATACGGCGGCGTAACGT
CGCTGCAAGAGACAACCCCGGGAAGGAACTGGTTATATGGCTTAGGAAGCAACCACAGTG
GAAAGGTATGTCAGGTAGAGACCATTTCCTCGTAACCGGTCGGATTTCACGAGATTTCAG
GCGAAACCCCGACAATAACTCCGGGTGGGGAACCAATCTGATGCTCTTACCGGAGTCACA
AAACCTCTCTTTCCTCACCATTGAACGGAATCCAACGAGCCACAACGAGTTCGCACTTCC
TTATCCGACTTACTTTCACCCGACTTCAGCCATCGAGGTCCGCCTCTGGCAAGACAAGAT
CAAGCTCGCTAACCGGACGGTCCTGTTCTCATTCGCCGGAGCTCAAAGACCAAGCAGAAA
CCAGAACGGTTTGGTTCGCACGAAAGTTATAAACCAATGCAAGAGTTCATATAAGACGTG
TAGGTTTCTTGACTGTGACGTTAAAACCAACGGCTGTGATGATCCAATCAGTTTGATGAA
GCTTTTCGAGAAATCGGGTTTCTGCTTACAACCGCCGGGTGATTCGTTAACCAGAAGATC
GGTATTTGATTCAATCTTAGCTGGTTGTATTCCGGTTTTCTTCAGTCAAGGAAGTGCATA
CAAGCAATATGTATGGCACATACCCGAGAATAATAGCGAATACTCGGTTTATATACCGGT
TAAGGAGCTGAGGATCGGTGGAAATAACAAAATCGAAGAGATTTTGCGTGGAATATCGAA
TGAAAGAGTGGTTGGTATGAGAGAAAATGTAATAAAATTGATTCCGAAGATTGTGTACAC
TAAACCAAACCAGAATGAACCGGGTGGAGAGGTTCTTGAAGATGCTTTTGATATTGCTGT
GAAGGGAGTTGTAGAGAGAATAGAAGGGATAAGGAGACAGAAATTCAAGAAAGAGGAGTA
ATTTTTTTTTTTTTAATTAGACAGG
>TR237|c0_g1_i1 len=343 path=[321:0-342] [-1, 321, -2]
CCCCAGTTTTCATATAATAACTGCACTCAGGTTGGTTTGGACGTTCTGGAAATTCTTCAG
CAGGCATTTGATGTTGGTATTGTGACAACATATTTGTTTCAGCTGATGAATTGTTCATAA
AGTATGTGGTGGAAAGAGAAAACACACCCCTTTCTGATGAATACACAGAAGCCTGATAGC
CATTCCACTCCGAAGTTTGAGATGGAACTCCTTGAGTTTGTGACAGCATGACTGGAACAA
AAGGTGTTGTACCATTTGCATGCCGCGGTGAAGACCAGGAAGCTGAACTTGCTTGGAATG
TGGACTTTGGAGAAAATGTTCCAATTGATAAACCATTATTACC
>TR238|c0_g1_i2 len=929 path=[974:0-107 @977@!:108-895 969:896-928] [-1, 974, 977, 969, -2]
GTCGCAAAGTCGAATTGCTTTTCCTTTTTTAATTTTTTTTCTGGGTTTTGCGTTTCCCGG
GAGAAATATCGTTTCTTTCCCGGGAAGTTTGTTCCTTTTCTTTTCTGGGTTTCTTCTCAG
GTCGTTTGTTTTTCTTTTCCTGTGTTCACTAATCAAATTTGATTATATCTTCAACATTTT
TGTAGTTGTGAGAAGGCATAAAGTTTCATTCTTTACTATCAATTTTGATCTCCATTGAAA
TGGGGCTCTGTCATGGAAAACCAAACGAACACCAATCGAAGAACCTCCCAATCTCCAATG
AAATCGATGAGACTCCTACAAATCCTGCTCAGAAGGCGAAATCCTCAGGCTTTCCGTTTT
ATAGCCCAAGCCCTTTACCTAGTCTCTTCAAAACCTCACCTGCTGTGTCCTCGAGCGTGA
GTTCTACGCCACTTCGTATTTTCAAGCGACCTTTCCCACCTCCTTCACCAGCCAAGCACA
TACGAGCTCTCCTCGCGCGTCGTCACGGTTCCATCAAGCCTAATGAAGCATCGATCCCTG
AAGGTAGTGAGTGTGAGGTTGGCCTTGATAAGAAATTCGGATTCTCCAAGCAGTTTGCTT
CACATTACGAGATTGACGGTGAGGTGGGTAGAGGGCATTTCGGGTATACTTGCTCTGCTA
AGGGGAAGAAAGGTAGCTTGAAAGGTCAAGATGTGGCTGTCAAAGTCATTCCCAAATCCA
AGATGACTACGGCAGTTGCAATTGAGGATGTTAGAAGAGAAGTGAAGATATTGCGGGATT
TGACTGGTCACAAGAACCTAGTCCAGTTCTATGACGCCTTTGAAGATGATGAGAATGTTT
ACATTGTCATGGAGTTATGCCAAGGCGGTGAACTCTTGGACAAAATACTTCAAAGGTAAC
TGCTACATCATGCATGGTTCTGTCTTGTC
>TR239|c0_g1_i1 len=413 path=[416:0-288 417:289-312 418:313-412] [-1, 416, 417, 418, -2]
GAAATTCTTACAGTCTAGTTTATACGCTTATAATGTGATGTTGGTAGAAGAAAAAATATA
GTTAAATGGAGCACGATGTACAATGGCATGACTTGGGAACGAAGGCGCAAACGCCAAAGG
GCTTGTTGGGAAGTTGACAATTAATCCCGAAACAGCAAGGCATGGTGGCACAATTGGTGG
AGGAGCAGCATTTGCACTCCAAGCACAGCTCCAATGGCGTCATCAGCTTCCTCCCCCATA
CTCTGTACTCCATACACACCTCCACTGGCAACATTTCTTCTTCATTTTTCCCCACCCCGT
CTCCTTGGACATGGGTAGTAACCAGAATCATCGCAAGCAAACCTAACAAAATCGCACTAT
GTAAGCTACACTCCATACTTCTCCTTAGTCGGCTAAAAAGATTAGCATTACCA
>TR240|c0_g1_i1 len=276 path=[289:0-214 290:215-275] [-1, 289, 290, -2]
CCAGATATTGTTGTCTTAAGCGGATCGGAGAAAGTTTCAGTGACCAAATTCAAGCATCGA
AAATGGGAGAGATGATGTACAAGGTCTTCGCTTCAGCATCGCTGCTAACACTAGGATTAT
ATCACCTTATATGCACATTCTTCCATCTTCTCAAATCTCCTCAATCCTACGCCGCCAAGC
CTTTCTACCAATTTCCTCGTCTCTCCACCATCACCGGTATCAACCACCACCACAATCATA
ACCGTCTTCAAAATCTACCTTTATTCATTCTCATTC
>TR241|c0_g1_i1 len=302 path=[305:0-216 306:217-240 307:241-301] [-1, 305, 306, 307, -2]
CTTACATGACTCTCCTTCTCCAGCTTCCAACTTAAGCCTCTTTTTCTTAGGGCTGTTCAA
ATGTAACTCTTCCAAGGCCGGTTCAACGGCAACATCTTGATCTGCATCTTCTCGAGTTTC
ATTTTCTGTTTGGTCCAAAGCTTCTTGCAGTGTAGAGATGGAGCTTTGTAGGCCCACTTG
TATCTTCCCAGAACATGAGTAATCATTAATGACATTGGTTTTACAGTCCTTTGAGGACAT
TGCAATAGCATTTAGATGAAGACCAATACTCGGTACAACACATCTTGACAAGGATTCACA
AG
>TR242|c0_g1_i1 len=284 path=[586:0-53 587:54-283] [-1, 586, 587, -2]
GATTTTGAATGTTTCTTGAGTTTTCGTTTCCTGAGTTTTTGTTTCTGTAGTATAAGCTCA
GGCTTCTGAGAAGCAGGCTTTTGGGGAGCGGGTCATATGTTTCCTTTGTTAGATGTTTAA
GAACATCATCTTCTTCTCTGGTTTCTGATGTTGACCTTGAATTGCTCTCGGATCTAGAAG
GTTGGTTGTGAACGGCTTGCCTTAGTGCCTCTAGGTGCTGCCTTCGTAGGTTGTTACGGA
TTGGAACCTGATGCGGATTATGTGATGGTTGTACTGCCCCCCCA
>TR242|c0_g2_i1 len=577 path=[588:0-346 589:347-576] [-1, 588, 589, -2]
CAGGCGACGAGGATAGCTAAAAAGGAAAGTTTCCTCCATTGCTCTTACCACAGAGATTAG
CTCTAATGTGAATAGATCGTTCACTGTCATGTCTCCAGTGAGATTTGGTCCATTAGCCGG
AGAAGAGTTTTCTATTGCCGGCTTGAGTATGATGGATCTACAGAGAGGACACTGTCCTTT
GCTCTTTAACCATGGAACTATACATTCCTCATGAAACATATGTTTGCAAGGAGTGAGCAT
CACTGTTTCCTTGGGCTCAAAGTCTTCTAAACATACACTGCATCTCTTCTCTTCTTCTTC
ACCAGAGACATCTCGACTGTTTCTTGAGTTTTTGTTTCTGTAGTATAAGCTCAGGCTTCT
GAGAAGCAGGCTTTTGGGGAGCGGGTCATATGTTTCCTTTGTTAGATGTTTAAGAACATC
ATCTTCTTCTCTGGTTTCTGATGTTGACCTTGAATTGCTCTCGGATCTAGAAGGTTGGTT
GTGAACGGCTTGCCTTAGTGCCTCTAGGTGCTGCCTTCGTAGGTTGTTACGGATTGGAAC
CTGATGCGGATTATGTGATGGTTGTACTGCCCCCCCA
>TR243|c0_g1_i1 len=301 path=[279:0-300] [-1, 279, -2]
GAACGGAGCTGATTCCGGCGGCAAAGAACGGAATCGGACAAGGTTTTTGCTTAGACGAGG
CGGCTTTAGTAGCTCTGTAAGCTTCAGTAGGCATAACATCATAAGCTTCCCGTTTTGCAA
AACACGACAAATTCCTCCGTCGAGACCAAACATCTTCCTTAAGCTTGTGAACTCATTAAA
CTTTCTTCAATGGCTTCACAGACTTATCATTGTCTCGAAATGAGCCCTAACCGAAGAAGA
AGAAGAAGAAGATTGGGTATCACCATCTGAGTCAGTGAGGAGTGTAAAAGGTCTTTTGGT
T
>TR246|c0_g1_i1 len=446 path=[424:0-445] [-1, 424, -2]
ACCATCTCTTCTTGGTGATGCTTCCGACACACTGTTACTACTTCCCTGAGAATGTATGAA
TTCCACAAGTTCTTGCAACCTCGCTGCCTGCTGTGTATGGATTCCACTTGAACTTCTCTG
CACTGGTGGTAATCTTTCCAACACTATTTGAAGGTAACTCTTTGTTGTGTATGAACCATC
CAGTTTGAGAGCCGACCCAGCAGCCGTTACAGCTTCTTTGTTTGCACCTTTGATCTGTAT
GTAAGGGCTTGGCACATCTTGAAGATGATCAACCTCAATAAGAATCTTCCCGTCTTGGTA
AATGAAGGCAGAGGCTTCGATATACGCCACTGCTTGATATCTGGAACAGATAATAGAGAA
TAAATCTTAGCATCCATTGAAATTGGTAACCGTCTTGGATGATAATTGTTAACTACTGAA
AACTTTGAGTTCCGGATATAGAGAAG
>TR247|c0_g1_i1 len=329 path=[374:0-201 383:202-268 377:269-328] [-1, 374, 383, 377, -2]
CGGTGGTCTACTTTTACTTCATTCTCTCATGTCTTCTGATCTGGTTGCAATAGCACTGAG
TTCGATGATGAGGTTTCTGATTACTTAAATCTCCAATAAACTTCTCTATTCTTGACTGAA
ACAGCATCAGATTCAGAGGCATTTCGTCGAACAGTTAGAAGACGACAATTTGAACGCCTT
AAGATGGATAAGCTTCTTGAGAGTCATCATTTTGCAGCGCATGCTATTGCCGCCTCAGCC
TCTGTTTCACTAGGAACTGCTCTCGCTTATCCTCTAGATACCATCAAAACTATAATCCAG
GTTGGTTCAGGACCCAATAAGAAATTAAG
>TR248|c0_g1_i1 len=322 path=[300:0-321] [-1, 300, -2]
GGAAACACCGAGGTGCGGGAAATATATTAATTCCCTTCTCCAGAATACTACTATATACCA
CGACAAGAGATTTTAGATTTGGGCAGCTTTCAAGAAAGATTGGCAACATTTCCCAACTGT
AGTGGGTTAATTTCACAAGCAAAGAAGATAAATTACGGAATAAGGGCAGTGGTTCACATC
TTGAGTAATCATAGATGACCTCAAGAGTACGGGAAGAGATGGTGATATCTTTGACACAAG
AGATGCTACCAAGAAAATTACGAATCATGTTTCTCTTTGGTCGATCAGCTGGATTAAACC
TACTTGGGTAAGACAAGTTAAA
>TR249|c0_g1_i1 len=1004 path=[1015:0-447 1016:448-477 1017:478-1003] [-1, 1015, 1016, 1017, -2]
ATATATGTATATATAAGAAGAGGCTCTTCAGAACTGAGTCCAAGCATCAAATGACAACTC
GGCATCACAATTCTTCTGTAGAAAGCCATAATAAGAGATCATCGCAAAAGAGAAGCAGAA
AAGCTCGTAAACACGAAAAATGCTAAACGAGACTTATCAAAAGTAATCATCACCATTTGG
TCACACTTTAGAAGCAACGACTGAATTTTGTGTGGCTCTTGATAAAACTGGCCACTCGGC
AGTATATACACTGATCTCTTCTACCTGTTTACTCCCATCCAAGAGCAAAGGAATGAATTT
CAGCCCAGCTTGAAACCGTGTAAAGTGTGCCAGAGAGTCCCTTCCATGTTGATGATGATT
CTTCTAGAGTCTGTTGCTTCTGTTTCTCGACAATTCCCGAGAACAAAGGCACAAATGAGA
CCCCAAAATGGCTTCCGACTCTCCTGAGGCTCGAACTAGAGCTAACCACAATTCCTATGT
CTGCTTCGAGGAGACACAGCAAGTCACCAACTGAATCTCCAATATAAACAGTCAGGGGAT
TTCTCTTCTCGCTGCAGTCTTTTTCGTTTTGTAGGATGTTTTTGAACTGTTGAGCCTTGT
CGATCGGGGATTCCACCTTTTTGTCGATCTCACCAGTCGAGATGGATTCCTCGAATGAGA
ATTCATTTGCATGTACTTCCACTGAATCTACTCCACCTGCACAAAAAGCTGCTCTGATCA
GGTCACCACACCAACAATACGAAAGAACGTGGACTTTTGCATTCAGATTTGATGTCTTCA
AAATTTTCTGGAAAACATTAATGCAGCCATCATGAAGAAGTAACCTTTCCCCAGCTCGCT
TAATGTCTTCAAGATTCAGGCCCTTGAGGACACCAGACTCGATTACTCGATTGTTTGCAT
CTTTCTCAAAATCTGAGAGCTGCTCTAGTGCTTTACATAAACCCACATAGTCAAACTTGT
CCGCTTTTTCCTTATTCAGAATATTCTCTATGCACTCTTCATAG
>TR250|c0_g1_i1 len=904 path=[907:0-626 908:627-650 909:651-903] [-1, 907, 908, 909, -2]
CTCAGACGTATCATCCTTAACATGTAATATATAAAGCACTGCTGATGAGACGAAGTTTGC
TCACATCACTTAACTAAAAACTATCAAAGGGATTAGATCAATGGCGGAGAATCAAGCAAC
GGCAGCTATGGAAACATCGGCGGTGGAGAAGCAGCCAGAGACAACGACAGAAGTGCCGAG
CGTGGTTAAGACGAAGAGGATTATGGTTGCGGTCGATGAGAACGACTCGAGCTTCTACGC
TCTCCAATGGGTCATTGACCATTTCTCTGACCTCTTACAGACCACCGAGGACGCTGAAGG
TGGAATTCTTACGGTGATTCATGTGCAGGCTCCGTTCCAACATATTGCTGCCTTCCCAGC
TGGACCGGGCGGCGCCACAGCCGTGTACGCATCTTCGTCAATGATAGAGTCAGTGAAAAA
AGCACAACAAGAGACCTCTGCAGTACTTCTCTCCCGTGCACTCCAAATGTGCCGACCCAA
GCAGATACGTACTGAAACTCTAGTGCTTGAAGGCGACGCAAAGGAAATGATTTGTGAGGC
GGTGGAGCAAGTAAACGTTGATCTTCTCGTTGTGGGTAGTCGTGGTCTTGGCAAGTTCAA
AAGAGCGTTTCTTGGGAGCGTTAGCGATTACTGTTCTCATCACGCCCACTGTCCGATCCT
TATCGTGAAGCCACCCAAGGAGATGACTAAGTAACAAGGATCTATCTATATGTTTGGATG
CGAGTGTCGTACGTACGTGTGTTTGACTTGAATAATTAAGTAGTAACATTTTAAGAAAAT
ATGTGTTTGTTATAGGTAATGTCGATCAAGTATGCATTGGATCGAATAATAAAGCGACGA
ATATGTAGTTCTTTAGTTCTGTGCACCCATTATTGTATTTTGCATTTCTAATTACGAATC
TGTG
>TR251|c0_g1_i1 len=364 path=[428:0-250 435:251-334 431:335-363] [-1, 428, 435, 431, -2]
CTTTTTGATTGTAATCTTGGTTGCGTTAAACAGATCTTCAGGGAATCGGATGAAATGAAA
TTTGCAAAACAGGCTTTTGATTGTGCTAGAAGTATAGATCCTACACTTGCACTACCTTGG
[truncated: 891,924+ more rows]
